# Supplementary material for: Identification of Protein Network Alterations upon Retinal Ischemia-Reperfusion Injury by Quantitative Proteomics Using a Rattus norvegicus Model
Source: PLoS One. 2014 Dec 30;9(12):e116453. doi: 10.1371/journal.pone.0116453 (PMC4280217; doi:10.1371/journal.pone.0116453)
Supplement: S1 Table — A summary of proteomics data. Sheet 1, A list of all of the peptides identified in biological replicate 1; Sheet 2, A list of all of the peptides identified in biological replicate 2; Sheet 3, A list of all of the peptides quantified in biological replicate 1 (‘fraction’, ‘correlation’ and ‘standard error' were set at 0.5, 0.9 and 0.2); Sheet 4, A list of all of the peptides quantified in biological replicate 2 (‘fraction’, ‘correlation’ and ‘standard error’ were set at 0.5, 0.9 and 0.2); Sheet 5, A list of proteins quantified in both replicates with weight average ratio and SD values of two biological replicates. (XLS) [file pone.0116453.s004.xls]

## Sheet: Identified pep of rep1icate 1
Table S1. A summary of proteomics data
A list of peptides identified in biological replicate 1
Tian et al., 2014. Identification of protein network alterations upon retinal ischemia-reperfusion injury by quantitative proteomics
SCX Fraction	Accession	Score	Mass	L/M	SD(geo)	#	Bold	pepMatch	z	Sequence	Incl.	L/M	Std.Err.	Fraction	Correlation	Intensity	Modifications
1	ENOA_RAT	928	48594	1.731		12		1	2	EALELLK	X	2.588	0.112	0.7354	0.923	1199
1	ENOA_RAT	928	48594	1.731		12		2	3	YITPDQLADLYK	X	58.22	1.6	0.4419	0.7256	355.6
1	ENOA_RAT	928	48594	1.731		12		3	2	YITPDQLADLYK	X	1.078	0.152	0.3279	0.7462	592.6
1	ENOA_RAT	928	48594	1.731		12		4	2	AAVPSGASTGIYEALELR	X	0.8892	0.1899	0.7299	0.9726	698.9
1	ENOA_RAT	928	48594	1.731		12		5	3	AAVPSGASTGIYEALELR	X	0.9501	0.09692	0.7832	0.9943	1293
1	ENOA_RAT	928	48594	1.731		12		6	2	DATNVGDEGGFAPNILENK	X	0.9547	0.01723	0.9964	0.9812	223000
1	ENOA_RAT	928	48594	1.731		12		7	3	DATNVGDEGGFAPNILENK	X	1.03	0.01449	0.9775	0.9832	189100
1	ENOA_RAT	928	48594	1.731		12		8	2	FTATAGIQVVGDDLTVTNPK	X	1.974	0.01714	0.9851	0.9928	8402
1	ENOA_RAT	928	48594	1.731		12		9	3	FTATAGIQVVGDDLTVTNPK	X	2.696	0.03154	0.7441	0.9733	24090
1	ENOA_RAT	928	48594	1.731		12		10	3	SGETEDTFIADLVVGLCTGQIK	X	1.733	0.2352	0.722	0.8056	28230
1	ENOA_RAT	928	48594	1.731		12		11	2	DYPVVSIEDPFDQDDWDAWQK	X	0.6947	0.01208	0.9367	0.9949	4787
1	ENOA_RAT	928	48594	1.731		12		12	3	DYPVVSIEDPFDQDDWDAWQK	X	0.8348	0.01571	0.7622	0.9892	7979
1	KPYM_RAT	788	59303	1.517	1.815	13	X	1	3	DAVLDAWAEDVDLR	X	0.9476	0.05546	0.9456	0.9994	2081
1	KPYM_RAT	788	59303	1.517	1.815	13	X	2	2	DAVLDAWAEDVDLR	X	1.345	0.0439	0.8498	0.9932	5511
1	KPYM_RAT	788	59303	1.517	1.815	13	X	3	2	GVNLPGAAVDLPAVSEK	X	0.9245	0.02817	0.7809	0.9865	2059
1	KPYM_RAT	788	59303	1.517	1.815	13	X	4	3	GVNLPGAAVDLPAVSEK	X	0.8144	0.01393	0.8855	0.9952	2618
1	KPYM_RAT	788	59303	1.517	1.815	13	X	5	2	ASSQSTDPLEAMAMGSVEASYK	X	1.853	0.05037	0.7819	0.9812	1767
1	KPYM_RAT	788	59303	1.517	1.815	13	X	6	3	ASSQSTDPLEAMAMGSVEASYK	X	2.199	0.04817	0.6832	0.9294	4779
1	KPYM_RAT	788	59303	1.517	1.815	13	X	7	2	ASSQSTDPLEAMAMGSVEASYK		0.002604	29.36	0.7663	0.4355	2079	(14) Oxidation (M)
1	KPYM_RAT	788	59303	1.517	1.815	13	X	8	3	ASSQSTDPLEAMAMGSVEASYK	X	4.059	0.3157	0.4738	0.912	1691	(14) Oxidation (M)
1	KPYM_RAT	788	59303	1.517	1.815	13	X	9	2	AEGSDVANAVLDGADCIMLSGETAK	X	0.8283	0.07196	0.8867	0.9913	2266
1	KPYM_RAT	788	59303	1.517	1.815	13	X	10	4	AEGSDVANAVLDGADCIMLSGETAK	X	0.842	0.08609	0.8108	0.9936	2216
1	KPYM_RAT	788	59303	1.517	1.815	13	X	11	3	AEGSDVANAVLDGADCIMLSGETAK	X	1.246	0.04937	0.9288	0.9948	12180
1	KPYM_RAT	788	59303	1.517	1.815	13	X	12	2	AEGSDVANAVLDGADCIMLSGETAK	X	5.02	0.4012	0.6447	0.993	1390	(18) Oxidation (M)
1	KPYM_RAT	788	59303	1.517	1.815	13	X	13	3	AEGSDVANAVLDGADCIMLSGETAK	X	1.89	0.1582	0.4377	0.9466	4497	(18) Oxidation (M)
1	KPYM_RAT	788	59303	1.517	1.815	13	X	14	4	AEGSDVANAVLDGADCIMLSGETAK	X	1.72	0.3058	0.5836	0.9021	1117	(18) Oxidation (M)
1	MAP1B_RAT	668	276979	0.8805		16		1	2	DLTGQVSTPPVK	X	1.006	0.03789	0.9261	0.9996	14850
1	MAP1B_RAT	668	276979	0.8805		16		2	3	DLTGQVSTPPVK	X	0.8624	0.0312	0.7493	0.9998	4354
1	MAP1B_RAT	668	276979	0.8805		16		3	2	SSISPMDEPVPDSESPIEK	X	0.437	0.07853	0.463	0.9793	1158
1	MAP1B_RAT	668	276979	0.8805		16		4	3	SSISPMDEPVPDSESPIEK	X	0.3048	0.1243	0.5657	0.9509	2575
1	MAP1B_RAT	668	276979	0.8805		16		5	2	SSISPMDEPVPDSESPIEK	X	5.835	5.663	0.3322	0.9795	447.9	(6) Oxidation (M)
1	MAP1B_RAT	668	276979	0.8805		16		6	3	SSISPMDEPVPDSESPIEK	X	1.1	0.08034	0.5761	0.9274	893.7	(6) Oxidation (M)
1	MAP1B_RAT	668	276979	0.8805		16		7	2	NLISPDLGVVFLNVPENLK	X	0.8218	0.04767	0.733	0.9285	971.5
1	MAP1B_RAT	668	276979	0.8805		16		8	3	NLISPDLGVVFLNVPENLK	X	0.8485	0.03481	0.7632	0.9746	3746
1	MAP1B_RAT	668	276979	0.8805		16		9	2	SPPLIGSESAYEDFLSADDK	X	0.5807	0.06493	0.6988	0.8919	837.3
1	MAP1B_RAT	668	276979	0.8805		16		10	3	SPPLIGSESAYEDFLSADDK	X	0.4484	0.1844	0.5706	0.8232	1973
1	MAP1B_RAT	668	276979	0.8805		16		11	4	TTEAAATAVGTAAVAAAAGVAASGPAK	X	1.143	0.1273	0.5035	0.8398	1558
1	MAP1B_RAT	668	276979	0.8805		16		12	3	TTEAAATAVGTAAVAAAAGVAASGPAK	X	1.309	0.03446	0.3079	0.993	3278
1	MAP1B_RAT	668	276979	0.8805		16		13	3	AETEEAEEPEEDGEDNVSGSASK	X	0.7515	0.02573	0.8711	0.9991	5339
1	MAP1B_RAT	668	276979	0.8805		16		14	3	ESTAAYQTSSSPPIDAAAAEPYGFR	X	1.273	0.05014	0.538	0.9397	755.4
1	MAP1B_RAT	668	276979	0.8805		16		15	3	GSAESPDEGITTTEGEGECEQTPEELEPVEK	X	0.8656	0.02036	0.8054	0.9971	1157
1	MAP1B_RAT	668	276979	0.8805		16		16	5	GSAESPDEGITTTEGEGECEQTPEELEPVEK		10.01	0.6235	0.2343	0.6773	567.9
1	MAP1B_RAT	668	276979	0.8805		16		17	4	GSAESPDEGITTTEGEGECEQTPEELEPVEK	X	0.7816	0.04443	0.7316	0.9646	1086
1	CH60_RAT	631	62602	1.312	1.005	3	X	1	3	ALMLQGVDLLADAVAVTMGPK	X	1.316	0.01409	0.9471	0.9986	4684
1	CH60_RAT	631	62602	1.312	1.005	3	X	2	3	ALMLQGVDLLADAVAVTMGPK	X	1.315	0.1348	0.8471	0.8382	3895	(18) Oxidation (M)
1	CH60_RAT	631	62602	1.312	1.005	3	X	3	3	ILQSSSEVGYDAMLGDFVNMVEK	X	1.351	0.01369	0.8129	0.9975	4035
1	CH60_RAT	631	62602	1.312	1.005	3	X	4	3	LVQDVANNTNEEAGDGTTTATVLAR	X	1.304	0.02561	0.9742	0.9945	35010
1	CH60_RAT	631	62602	1.312	1.005	3	X	5	4	LVQDVANNTNEEAGDGTTTATVLAR	X	1.207	0.02154	0.8423	0.9946	5115
1	ACTB_RAT	592	42584	2.096		12		1	1	DLTDYLMK	X	0.3024	0.3381	0.3121	0.7236	725.2
1	ACTB_RAT	592	42584	2.096		12		2	2	DLTDYLMK	X	1.004	0.05213	0.8657	0.999	2019
1	ACTB_RAT	592	42584	2.096		12		3	1	DLTDYLMK		1.479	0.2386	0.3448	0.6191	389.2	(7) Oxidation (M)
1	ACTB_RAT	592	42584	2.096		12		4	2	DLTDYLMK	X	1.321	0.06569	0.6512	0.982	1030	(7) Oxidation (M)
1	ACTB_RAT	592	42584	2.096		12		5	3	VAPEEHPVLLTEAPLNPK	X	0.9119	0.05361	0.7625	0.9962	1995
1	ACTB_RAT	592	42584	2.096		12		6	2	DLYANTVLSGGTTMYPGIADR	X	2.261	0.1058	0.983	0.9814	8101
1	ACTB_RAT	592	42584	2.096		12		7	3	DLYANTVLSGGTTMYPGIADR	X	1.525	0.2602	0.5622	0.8693	1479
1	ACTB_RAT	592	42584	2.096		12		8	2	DLYANTVLSGGTTMYPGIADR	X	1.717	0.0713	0.9461	0.9959	2437	(14) Oxidation (M)
1	ACTB_RAT	592	42584	2.096		12		9	3	DLYANTVLSGGTTMYPGIADR	X	2.851	0.132	0.7719	0.9876	2852	(14) Oxidation (M)
1	ACTB_RAT	592	42584	2.096		12		10	2	LCYVALDFEQEMATAASSSSLEK	X	1.095	0.02076	0.9701	0.9941	5004
1	ACTB_RAT	592	42584	2.096		12		11	3	LCYVALDFEQEMATAASSSSLEK	X	1.979	0.03342	0.9074	0.9873	21690
1	ACTB_RAT	592	42584	2.096		12		12	4	LCYVALDFEQEMATAASSSSLEK	X	81.05	0.7985	0.4079	0.9905	5459	(12) Oxidation (M)
1	ACTB_RAT	592	42584	2.096		12		13	3	LCYVALDFEQEMATAASSSSLEK	X	6.625	0.1275	0.607	0.9942	5196	(12) Oxidation (M)
1	TKT_RAT	581	69603	1.994		12		1	2	SVPMSTVFYPSDGVATEK	X	1.636	0.05004	0.8586	0.9949	5341
1	TKT_RAT	581	69603	1.994		12		2	3	SVPMSTVFYPSDGVATEK	X	2.432	0.07917	0.7776	0.942	7111
1	TKT_RAT	581	69603	1.994		12		3	2	SVPMSTVFYPSDGVATEK	X	1.298	0.04259	0.818	0.9981	1305	(4) Oxidation (M)
1	TKT_RAT	581	69603	1.994		12		4	3	SVPMSTVFYPSDGVATEK	X	1.27	0.07077	0.7697	0.9893	1994	(4) Oxidation (M)
1	TKT_RAT	581	69603	1.994		12		5	2	ILATPPQEDAPSVDIANIR	X	1.698	0.009743	0.9079	0.9977	6114
1	TKT_RAT	581	69603	1.994		12		6	3	ILATPPQEDAPSVDIANIR	X	2.057	0.02542	0.8717	0.9928	22800
1	TKT_RAT	581	69603	1.994		12		7	2	QAFTDVATGSLGQGLGAACGMAYTGK	X	1.665	0.02981	0.9494	0.9943	1360
1	TKT_RAT	581	69603	1.994		12		8	4	QAFTDVATGSLGQGLGAACGMAYTGK	X	1.544	0.07818	0.7992	0.9834	1547
1	TKT_RAT	581	69603	1.994		12		9	3	QAFTDVATGSLGQGLGAACGMAYTGK	X	3.096	0.1154	0.9245	0.9768	5177
1	TKT_RAT	581	69603	1.994		12		10	2	QAFTDVATGSLGQGLGAACGMAYTGK	X	9.55	1.045	0.7362	0.9908	516.7	(21) Oxidation (M)
1	TKT_RAT	581	69603	1.994		12		11	4	QAFTDVATGSLGQGLGAACGMAYTGK	X	1.15	0.0936	0.174	0.8524	687.1	(21) Oxidation (M)
1	TKT_RAT	581	69603	1.994		12		12	3	QAFTDVATGSLGQGLGAACGMAYTGK	X	1.976	0.1263	0.7818	0.997	1482	(21) Oxidation (M)
1	AT1A3_RAT	571	114643	1.892	1.29	9	X	1	2	DVAGDASESALLK	X	1.365	0.07474	0.9857	0.9965	58000
1	AT1A3_RAT	571	114643	1.892	1.29	9	X	2	3	DVAGDASESALLK	X	1.445	0.05557	0.7064	0.9991	1547
1	AT1A3_RAT	571	114643	1.892	1.29	9	X	3	2	QGAIVAVTGDGVNDSPALK	X	1.684	0.06289	0.9696	0.9992	11750
1	AT1A3_RAT	571	114643	1.892	1.29	9	X	4	3	QGAIVAVTGDGVNDSPALK	X	1.519	0.07453	0.9387	0.9977	29190
1	AT1A3_RAT	571	114643	1.892	1.29	9	X	5	3	DGPNALTPPPTTPEWVK	X	1.875	0.2581	0.2558	0.9107	1274
1	AT1A3_RAT	571	114643	1.892	1.29	9	X	6	2	DGPNALTPPPTTPEWVK		1.012	0.02585	0.5678	0.3931	24410
1	AT1A3_RAT	571	114643	1.892	1.29	9	X	7	2	QAADMILLDDNFASIVTGVEEGR	X	1.96	0.02541	0.9624	0.9926	2939
1	AT1A3_RAT	571	114643	1.892	1.29	9	X	8	3	QAADMILLDDNFASIVTGVEEGR	X	2.448	0.123	0.9028	0.9667	11180
1	AT1A3_RAT	571	114643	1.892	1.29	9	X	9	2	QAADMILLDDNFASIVTGVEEGR	X	2.627	0.03044	0.9004	0.9931	983	(5) Oxidation (M)
1	AT1A3_RAT	571	114643	1.892	1.29	9	X	10	3	QAADMILLDDNFASIVTGVEEGR	X	2.608	0.03337	0.8472	0.9952	2788	(5) Oxidation (M)
1	LDHA_RAT	545	37610	1.159	1.373	5		1	2	QVVDSAYEVIK	X	0.9298	0.2728	0.1568	0.8806	635.9
1	LDHA_RAT	545	37610	1.159	1.373	5		2	2	DLADELALVDVIEDK	X	1.939	0.02659	0.9819	0.9944	47260
1	LDHA_RAT	545	37610	1.159	1.373	5		3	3	DLADELALVDVIEDK	X	0.93	0.03722	0.9891	0.9977	45300
1	LDHA_RAT	545	37610	1.159	1.373	5		4	2	EDVFLSVPCILGQNGISDVVK	X	0.9758	0.00651	0.9763	0.9986	40140
1	LDHA_RAT	545	37610	1.159	1.373	5		5	3	EDVFLSVPCILGQNGISDVVK	X	1.278	0.01806	0.9664	0.9952	79780
1	UBA1_RAT	531	120396	1.16	1.127	9	X	1	3	AAVASLLQSVQVPEFTPK	X	1.257	0.03217	0.9228	0.9929	13070
1	UBA1_RAT	531	120396	1.16	1.127	9	X	2	2	SLPASLAEPDFVMTDFAK	X	1.323	0.1797	0.926	0.9953	2614
1	UBA1_RAT	531	120396	1.16	1.127	9	X	3	3	SLPASLAEPDFVMTDFAK	X	1.187	0.03831	0.8678	0.9961	4345
1	UBA1_RAT	531	120396	1.16	1.127	9	X	4	2	SLPASLAEPDFVMTDFAK		0	0	0.6393	0.03152	13020	(13) Oxidation (M)
1	UBA1_RAT	531	120396	1.16	1.127	9	X	5	3	SLPASLAEPDFVMTDFAK		0	0	0.815	0.05896	40130	(13) Oxidation (M)
1	UBA1_RAT	531	120396	1.16	1.127	9	X	6	2	GNVQVVIPFLTESYSSSQDPPEK	X	0.9961	0.05965	0.8594	0.9733	801
1	UBA1_RAT	531	120396	1.16	1.127	9	X	7	3	GNVQVVIPFLTESYSSSQDPPEK	X	1.22	0.0863	0.7749	0.9685	2903
1	UBA1_RAT	531	120396	1.16	1.127	9	X	8	2	IYDDDFFQNLDGVANALDNVDAR	X	1.077	0.0333	0.9144	0.9937	633.3
1	UBA1_RAT	531	120396	1.16	1.127	9	X	9	3	IYDDDFFQNLDGVANALDNVDAR	X	1.359	0.02054	0.8772	0.9883	2081
1	UBA1_RAT	531	120396	1.16	1.127	9	X	10	4	LAYVAAGDLAPINAFIGGLAAQEVMK	X	0.967	0.107	0.4477	0.724	3022
1	UBA1_RAT	531	120396	1.16	1.127	9	X	11	3	LAYVAAGDLAPINAFIGGLAAQEVMK	X	1.122	0.01448	0.921	0.9988	7788
1	H2A1C_RAT	514	14461	0.775	1.163	3		1	1	AGLQFPVGR		0.2062	0.3358	0.4327	0.6676	140.2
1	H2A1C_RAT	514	14461	0.775	1.163	3		2	2	AGLQFPVGR	X	0.918	0.02985	0.8434	0.9928	776
1	H2A1C_RAT	514	14461	0.775	1.163	3		3	2	VTIAQGGVLPNIQAVLLPK	X	0.7389	0.02046	0.9848	0.956	1407000
1	H2A1C_RAT	514	14461	0.775	1.163	3		4	3	VTIAQGGVLPNIQAVLLPK	X	0.6863	0.01114	0.9719	0.9621	1347000
1	H2A1_RAT	514	14461	0.775	1.163	3		1	1	AGLQFPVGR		0.2062	0.3358	0.4327	0.6676	140.2
1	H2A1_RAT	514	14461	0.775	1.163	3		2	2	AGLQFPVGR	X	0.918	0.02985	0.8434	0.9928	776
1	H2A1_RAT	514	14461	0.775	1.163	3		3	2	VTIAQGGVLPNIQAVLLPK	X	0.7389	0.02046	0.9848	0.956	1407000
1	H2A1_RAT	514	14461	0.775	1.163	3		4	3	VTIAQGGVLPNIQAVLLPK	X	0.6863	0.01114	0.9719	0.9621	1347000
1	SPTN1_RAT	489	290811	1.439	1.298	9	X	1	2	DLSSVQTLLTK	X	1.14	0.05685	0.8985	0.9993	4894
1	SPTN1_RAT	489	290811	1.439	1.298	9	X	2	2	ALINADELANDVAGAEALLDR	X	1.104	0.04378	0.8786	0.9904	691.9
1	SPTN1_RAT	489	290811	1.439	1.298	9	X	3	3	ALINADELANDVAGAEALLDR	X	1.196	0.01581	0.9012	0.9971	3488
1	SPTN1_RAT	489	290811	1.439	1.298	9	X	4	2	MTLVASEDYGDTLAAIQGLLK	X	1.408	0.3513	0.609	0.8084	373.7
1	SPTN1_RAT	489	290811	1.439	1.298	9	X	5	3	MTLVASEDYGDTLAAIQGLLK	X	1.788	0.05197	0.4958	0.9257	1585
1	SPTN1_RAT	489	290811	1.439	1.298	9	X	6	2	DLNSQADSLMTSSAFDTSQVK	X	1.14	0.1618	0.7365	0.9864	613.1
1	SPTN1_RAT	489	290811	1.439	1.298	9	X	7	3	DLNSQADSLMTSSAFDTSQVK	X	1.425	0.0706	0.7692	0.9966	2048
1	SPTN1_RAT	489	290811	1.439	1.298	9	X	8	2	EAALTSEEVGADLEQVEVLQK	X	1.874	0.06664	0.7559	0.9081	1126
1	SPTN1_RAT	489	290811	1.439	1.298	9	X	9	3	EAALTSEEVGADLEQVEVLQK	X	2.288	0.0537	0.7831	0.895	2837
1	TCPB_RAT	471	58829	1.408		8		1	3	DASLMVTNDGATILK	X	0.9727	0.09011	0.7289	0.9928	763.2
1	TCPB_RAT	471	58829	1.408		8		2	2	DASLMVTNDGATILK	X	1.092	0.08533	0.9154	0.9992	2303
1	TCPB_RAT	471	58829	1.408		8		3	3	DASLMVTNDGATILK	X	67.86	0.61	0.252	0.7461	660.6	(5) Oxidation (M)
1	TCPB_RAT	471	58829	1.408		8		4	2	DASLMVTNDGATILK	X	1.529	0.2235	0.6725	0.8183	1188	(5) Oxidation (M)
1	TCPB_RAT	471	58829	1.408		8		5	2	VQDDEVGDGTTSVTVLAAELLR	X	1.067	0.01534	0.8495	0.9926	2836
1	TCPB_RAT	471	58829	1.408		8		6	3	VQDDEVGDGTTSVTVLAAELLR	X	1.145	0.02875	0.6902	0.9972	8128
1	TCPB_RAT	471	58829	1.408		8		7	2	MLPTIIADNAGYDSADLVAQLR	X	0.2321	0.04821	0.6508	0.995	636.3
1	TCPB_RAT	471	58829	1.408		8		8	3	MLPTIIADNAGYDSADLVAQLR	X	0.4937	0.03981	0.6919	0.9975	1914
1	AT1A1_RAT	464	115863	1.985	1.257	8	X	1	2	DMTSEELDDILR	X	1.533	0.04035	0.6431	0.9757	2115
1	AT1A1_RAT	464	115863	1.985	1.257	8	X	2	2	QGAIVAVTGDGVNDSPALK	X	1.684	0.06289	0.9696	0.9992	11750
1	AT1A1_RAT	464	115863	1.985	1.257	8	X	3	3	QGAIVAVTGDGVNDSPALK	X	1.519	0.07453	0.9387	0.9977	29190
1	AT1A1_RAT	464	115863	1.985	1.257	8	X	4	3	DGPNALTPPPTTPEWVK	X	1.875	0.2581	0.2558	0.9107	1274
1	AT1A1_RAT	464	115863	1.985	1.257	8	X	5	2	DGPNALTPPPTTPEWVK		1.012	0.02585	0.5678	0.3931	24410
1	AT1A1_RAT	464	115863	1.985	1.257	8	X	6	2	QAADMILLDDNFASIVTGVEEGR	X	1.96	0.02541	0.9624	0.9926	2939
1	AT1A1_RAT	464	115863	1.985	1.257	8	X	7	3	QAADMILLDDNFASIVTGVEEGR	X	2.448	0.123	0.9028	0.9667	11180
1	AT1A1_RAT	464	115863	1.985	1.257	8	X	8	2	QAADMILLDDNFASIVTGVEEGR	X	2.627	0.03044	0.9004	0.9931	983	(5) Oxidation (M)
1	AT1A1_RAT	464	115863	1.985	1.257	8	X	9	3	QAADMILLDDNFASIVTGVEEGR	X	2.608	0.03337	0.8472	0.9952	2788	(5) Oxidation (M)
1	CLH_RAT	437	195906	1.251	1.241	5		1	2	LPVVIGGLLDVDCSEDVIK	X	1.309	0.07568	0.7689	0.9865	526.3
1	CLH_RAT	437	195906	1.251	1.241	5		2	3	LPVVIGGLLDVDCSEDVIK	X	1.311	0.1001	0.6508	0.9858	1543
1	CLH_RAT	437	195906	1.251	1.241	5		3	3	ADDPSSYMEVVQAANTSGNWEELVK	X	1.714	0.03299	0.868	0.9871	2596
1	CLH_RAT	437	195906	1.251	1.241	5		4	4	FQSVPAQPGQTSPLLQYFGILLDQGQLNK	X	1.032	0.01907	0.7824	0.986	3121
1	CLH_RAT	437	195906	1.251	1.241	5		5	3	FQSVPAQPGQTSPLLQYFGILLDQGQLNK	X	1.01	0.01376	0.9664	0.9965	5619
1	AT1A2_RAT	430	114999	2.003	1.244	8	X	1	2	DTAGDASESALLK	X	1.646	0.05593	0.4692	0.8871	2612
1	AT1A2_RAT	430	114999	2.003	1.244	8	X	2	2	QGAIVAVTGDGVNDSPALK	X	1.684	0.06289	0.9696	0.9992	11750
1	AT1A2_RAT	430	114999	2.003	1.244	8	X	3	3	QGAIVAVTGDGVNDSPALK	X	1.519	0.07453	0.9387	0.9977	29190
1	AT1A2_RAT	430	114999	2.003	1.244	8	X	4	3	DGPNALTPPPTTPEWVK	X	1.875	0.2581	0.2558	0.9107	1274
1	AT1A2_RAT	430	114999	2.003	1.244	8	X	5	2	DGPNALTPPPTTPEWVK		1.012	0.02585	0.5678	0.3931	24410
1	AT1A2_RAT	430	114999	2.003	1.244	8	X	6	2	QAADMILLDDNFASIVTGVEEGR	X	1.96	0.02541	0.9624	0.9926	2939
1	AT1A2_RAT	430	114999	2.003	1.244	8	X	7	3	QAADMILLDDNFASIVTGVEEGR	X	2.448	0.123	0.9028	0.9667	11180
1	AT1A2_RAT	430	114999	2.003	1.244	8	X	8	2	QAADMILLDDNFASIVTGVEEGR	X	2.627	0.03044	0.9004	0.9931	983	(5) Oxidation (M)
1	AT1A2_RAT	430	114999	2.003	1.244	8	X	9	3	QAADMILLDDNFASIVTGVEEGR	X	2.608	0.03337	0.8472	0.9952	2788	(5) Oxidation (M)
1	ARRS_RAT	420	46188	1.707	1.912	9	X	1	1	SCGVDFEVK		-0.008979	0.6747	0.2607	0.7738	471.6
1	ARRS_RAT	420	46188	1.707	1.912	9	X	2	2	SCGVDFEVK	X	0.9472	0.1558	0.6281	0.9685	319.8
1	ARRS_RAT	420	46188	1.707	1.912	9	X	3	3	LTVSGFLGELTSSEVATEVPFR	X	1.577	0.01316	0.9748	0.9968	42300
1	ARRS_RAT	420	46188	1.707	1.912	9	X	4	2	LTVSGFLGELTSSEVATEVPFR	X	1.645	0.02217	0.8379	0.9432	5143
1	ARRS_RAT	420	46188	1.707	1.912	9	X	5	2	VQVYPPVGAMSAPTQLQLSLLK	X	1.352	0.0301	0.9887	0.9909	22530
1	ARRS_RAT	420	46188	1.707	1.912	9	X	6	3	VQVYPPVGAMSAPTQLQLSLLK	X	4.298	0.08085	0.9657	0.9457	14280
1	ARRS_RAT	420	46188	1.707	1.912	9	X	7	2	VQVYPPVGAMSAPTQLQLSLLK	X	1.641	0.02855	0.9856	0.9946	11930	(10) Oxidation (M)
1	ARRS_RAT	420	46188	1.707	1.912	9	X	8	4	VQVYPPVGAMSAPTQLQLSLLK	X	1.396	0.03397	0.8717	0.9988	4896	(10) Oxidation (M)
1	ARRS_RAT	420	46188	1.707	1.912	9	X	9	3	VQVYPPVGAMSAPTQLQLSLLK	X	5.309	0.08024	0.9262	0.952	14210	(10) Oxidation (M)
1	ARRS_RAT	420	46188	1.707	1.912	9	X	10	2	DYIDHVSQVEPVDGVVLVDPELVK		0.02923	0.8039	0.5206	0.3241	952.6
1	ARRS_RAT	420	46188	1.707	1.912	9	X	11	3	DYIDHVSQVEPVDGVVLVDPELVK		2.8e-05	188.3	0.4476	0.5187	3548
1	ARRS_RAT	420	46188	1.707	1.912	9	X	12	4	DYIDHVSQVEPVDGVVLVDPELVK	X	0.7091	0.3013	0.4354	0.714	2693
1	ACON_RAT	418	87607	2.373		6		1	1	DLEDLQILIK	X	19.5	1.956	0.3779	0.7657	139.6
1	ACON_RAT	418	87607	2.373		6		2	2	DLEDLQILIK	X	1.104	0.06595	0.5269	0.9434	1002
1	ACON_RAT	418	87607	2.373		6		3	2	DINQEVYNFLATAGAK	X	1.688	0.03333	0.919	0.9946	6409
1	ACON_RAT	418	87607	2.373		6		4	3	DINQEVYNFLATAGAK	X	1.29	0.02325	0.9755	0.9999	20020
1	ACON_RAT	418	87607	2.373		6		5	3	VAMQDATAQMAMLQFISSGLPK	X	1.573	0.008649	0.8521	0.9991	13680
1	ACON_RAT	418	87607	2.373		6		6	3	VAMQDATAQMAMLQFISSGLPK	X	2.425	0.08264	0.7024	0.982	2408	(3) Oxidation (M)
1	ENOG_RAT	417	48376	1.616	1.596	7	X	1	2	AAVPSGASTGIYEALELR	X	0.8892	0.1899	0.7299	0.9726	698.9
1	ENOG_RAT	417	48376	1.616	1.596	7	X	2	3	AAVPSGASTGIYEALELR	X	0.9501	0.09692	0.7832	0.9943	1293
1	ENOG_RAT	417	48376	1.616	1.596	7	X	3	2	FTANVGIQIVGDDLTVTNPK	X	2.819	0.1957	0.762	0.8673	1209
1	ENOG_RAT	417	48376	1.616	1.596	7	X	4	3	FTANVGIQIVGDDLTVTNPK	X	2.881	0.1261	0.6519	0.9455	3035
1	ENOG_RAT	417	48376	1.616	1.596	7	X	5	3	SGETEDTFIADLVVGLCTGQIK	X	1.733	0.2352	0.722	0.8056	28230
1	ENOG_RAT	417	48376	1.616	1.596	7	X	6	2	NYPVVSIEDPFDQDDWAAWSK	X	1.4	0.0112	0.9684	0.9946	9355
1	ENOG_RAT	417	48376	1.616	1.596	7	X	7	3	NYPVVSIEDPFDQDDWAAWSK	X	1.727	0.01903	0.8735	0.9903	8568
1	KACA_RAT	403	12064	0.1586	2.159	4	X	1	2	DGVLDSVTDQDSK	X	0.175	0.09235	0.8491	0.999	5627
1	KACA_RAT	403	12064	0.1586	2.159	4	X	2	3	DSTYSMSSTLSLTK	X	0.3027	0.2196	0.4959	0.7971	652.2
1	KACA_RAT	403	12064	0.1586	2.159	4	X	3	2	DSTYSMSSTLSLTK	X	0.2272	0.03738	0.8581	0.9967	1947
1	KACA_RAT	403	12064	0.1586	2.159	4	X	4	2	DSTYSMSSTLSLTK	X	0.05255	3.942	0.6789	0.9302	613.9	(6) Oxidation (M)
1	DYHC1_RAT	381	542950	0.8378		8		1	2	DLPPVSGSIIWAK	X	1.084	0.06613	0.3782	0.9769	1422
1	DYHC1_RAT	381	542950	0.8378		8		2	2	DAATIMQPYFTSNGLVTK	X	1.114	0.127	0.6969	0.9672	1299
1	DYHC1_RAT	381	542950	0.8378		8		3	3	DAATIMQPYFTSNGLVTK	X	1.039	0.1747	0.6436	0.9676	2652
1	DYHC1_RAT	381	542950	0.8378		8		4	3	LVPLLLEDGGDAPAALEAALEEK	X	1.079	0.0393	0.7864	0.9929	4682
1	DYHC1_RAT	381	542950	0.8378		8		5	2	ALPDMEVVGLNFSSATTPELLLK	X	0.2753	0.09517	0.7678	0.9239	1363
1	DYHC1_RAT	381	542950	0.8378		8		6	3	ALPDMEVVGLNFSSATTPELLLK	X	0.4537	0.1268	0.7752	0.9523	5124
1	DYHC1_RAT	381	542950	0.8378		8		7	2	FGNPLLVQDVESYDPVLNPVLNR	X	1.062	0.02822	0.9156	0.9937	1549
1	DYHC1_RAT	381	542950	0.8378		8		8	3	FGNPLLVQDVESYDPVLNPVLNR	X	1.352	0.02191	0.9106	0.9914	7023
1	GBB1_RAT	368	38432	2.119	1.483	4	X	1	2	LFVSGACDASAK	X	0.2856	0.05598	0.4012	0.9653	4395
1	GBB1_RAT	368	38432	2.119	1.483	4	X	2	2	VSCLGVTDDGMAVATGSWDSFLK	X	1.544	0.009947	0.9702	0.9963	12650
1	GBB1_RAT	368	38432	2.119	1.483	4	X	3	3	VSCLGVTDDGMAVATGSWDSFLK	X	1.618	0.004984	0.9544	0.9991	62800
1	GBB1_RAT	368	38432	2.119	1.483	4	X	4	2	VSCLGVTDDGMAVATGSWDSFLK	X	2.221	0.02168	0.9658	0.9956	1778	(11) Oxidation (M)
1	GBB1_RAT	368	38432	2.119	1.483	4	X	5	3	VSCLGVTDDGMAVATGSWDSFLK	X	3.635	0.05543	0.9402	0.984	3558	(11) Oxidation (M)
1	DYN1_RAT	354	99090	2.724	1.268	5	X	1	2	ENCLILAVSPANSDLANSDALK	X	2.198	0.02596	0.7233	0.9968	1756
1	DYN1_RAT	354	99090	2.724	1.268	5	X	2	3	ENCLILAVSPANSDLANSDALK	X	2.881	0.06025	0.6567	0.9942	3481
1	DYN1_RAT	354	99090	2.724	1.268	5	X	3	2	LQDAFSAIGQNADLDLPQIAVVGGQSAGK	X	2.227	0.02678	0.943	0.9949	589.9
1	DYN1_RAT	354	99090	2.724	1.268	5	X	4	4	LQDAFSAIGQNADLDLPQIAVVGGQSAGK	X	3.938	0.229	0.5478	0.9603	1787
1	DYN1_RAT	354	99090	2.724	1.268	5	X	5	3	LQDAFSAIGQNADLDLPQIAVVGGQSAGK	X	2.7	0.03058	0.9412	0.9916	2662
1	TBA1A_RAT	346	51320	1.47	1.139	9	X	1	2	DVNAAIATIK	X	1.468	0.03799	0.9402	0.9997	7933
1	TBA1A_RAT	346	51320	1.47	1.139	9	X	2	2	AVFVDLEPTVIDEVR	X	1.664	0.0304	0.6125	0.7449	3584
1	TBA1A_RAT	346	51320	1.47	1.139	9	X	3	3	AVFVDLEPTVIDEVR	X	1.347	0.02261	0.9052	0.9991	2528
1	TBA1A_RAT	346	51320	1.47	1.139	9	X	4	2	VGINYQPPTVVPGGDLAK	X	1.766	0.03201	0.9596	0.9909	37770
1	TBA1A_RAT	346	51320	1.47	1.139	9	X	5	3	VGINYQPPTVVPGGDLAK	X	1.161	0.05029	0.9147	0.9872	63720
1	TBA1A_RAT	346	51320	1.47	1.139	9	X	6	2	TIGGGDDSFNTFFSETGAGK	X	1.47	0.04991	0.7858	0.9891	1119
1	TBA1A_RAT	346	51320	1.47	1.139	9	X	7	3	TIGGGDDSFNTFFSETGAGK	X	1.313	0.07142	0.7106	0.977	1505
1	TBA1A_RAT	346	51320	1.47	1.139	9	X	8	2	FDGALNVDLTEFQTNLVPYPR	X	1.608	0.03269	0.8845	0.9962	1719
1	TBA1A_RAT	346	51320	1.47	1.139	9	X	9	3	FDGALNVDLTEFQTNLVPYPR	X	1.534	0.02788	0.7655	0.9924	4745
1	KCRB_RAT	336	43544	1.378		8		1	2	LEQGQPIDDLMPAQK	X	1.764	0.07268	0.7341	0.9914	3285
1	KCRB_RAT	336	43544	1.378		8		2	3	LEQGQPIDDLMPAQK	X	1.26	0.01755	0.7496	0.9988	3956
1	KCRB_RAT	336	43544	1.378		8		3	2	LEQGQPIDDLMPAQK	X	1.788	0.09534	0.6322	0.9565	1242	(11) Oxidation (M)
1	KCRB_RAT	336	43544	1.378		8		4	3	LEQGQPIDDLMPAQK	X	1.308	0.03753	0.7189	0.9769	2204	(11) Oxidation (M)
1	KCRB_RAT	336	43544	1.378		8		5	2	GTGGVDTAAVGGVFDVSNADR	X	1.108	0.05555	0.09984	0.9866	321.1
1	KCRB_RAT	336	43544	1.378		8		6	3	GTGGVDTAAVGGVFDVSNADR	X	1.128	0.07524	0.6658	0.9784	525.7
1	KCRB_RAT	336	43544	1.378		8		7	2	TDLNPDNLQGGDDLDPNYVLSSR	X	1.107	0.0168	0.9828	0.9964	1839
1	KCRB_RAT	336	43544	1.378		8		8	3	TDLNPDNLQGGDDLDPNYVLSSR	X	1.811	0.05438	0.8212	0.9801	2251
1	CRYAA_RAT	326	22742	1.104		6		1	2	LPSNVDQSALSCSLSADGMLTFSGPK	X	38.43	7.815	0.7951	0.881	2059
1	CRYAA_RAT	326	22742	1.104		6		2	3	LPSNVDQSALSCSLSADGMLTFSGPK	X	0.7412	0.1253	0.7819	0.9799	4167
1	CRYAA_RAT	326	22742	1.104		6		3	4	LPSNVDQSALSCSLSADGMLTFSGPK	X	0.5432	0.2294	0.5508	0.7246	4487
1	CRYAA_RAT	326	22742	1.104		6		4	2	LPSNVDQSALSCSLSADGMLTFSGPK	X	0.4998	0.1365	0.1312	0.9326	150	(19) Oxidation (M)
1	CRYAA_RAT	326	22742	1.104		6		5	3	LPSNVDQSALSCSLSADGMLTFSGPK	X	0.5544	0.05324	0.2068	0.9842	1026	(19) Oxidation (M)
1	CRYAA_RAT	326	22742	1.104		6		6	4	LPSNVDQSALSCSLSADGMLTFSGPK	X	0.4225	0.1121	0.3075	0.7569	2022	(19) Oxidation (M)
1	PGK1_RAT	321	46058	1.104		7		1	2	VLNNMEIGTSLYDEEGAK		0.6444	0.8909	0.346	0.351	505.2
1	PGK1_RAT	321	46058	1.104		7		2	3	VLNNMEIGTSLYDEEGAK	X	0.1374	1.009	0.5136	0.7471	808.8
1	PGK1_RAT	321	46058	1.104		7		3	2	TGQATVASGIPAGWMGLDCGTESSK	X	1.195	0.03329	0.9079	0.995	901.6
1	PGK1_RAT	321	46058	1.104		7		4	4	TGQATVASGIPAGWMGLDCGTESSK	X	2.607	7.865	0.5985	0.7221	1837
1	PGK1_RAT	321	46058	1.104		7		5	3	TGQATVASGIPAGWMGLDCGTESSK	X	1.444	0.04105	0.8402	0.9908	2350
1	PGK1_RAT	321	46058	1.104		7		6	2	DCVGSEVENACANPAAGTVILLENLR	X	1.014	0.00947	0.989	0.9963	7983
1	PGK1_RAT	321	46058	1.104		7		7	4	DCVGSEVENACANPAAGTVILLENLR	X	1.162	0.03141	0.797	0.9879	7369
1	PGK1_RAT	321	46058	1.104		7		8	3	DCVGSEVENACANPAAGTVILLENLR	X	2.746	0.06687	0.976	0.9655	19530
1	DCTN2_RAT	321	45160	1.058	1.15	6		1	3	DNTALLTQVQTTMR	X	0.9854	0.1939	0.4164	0.8524	311.3
1	DCTN2_RAT	321	45160	1.058	1.15	6		2	2	DNTALLTQVQTTMR	X	1.156	0.05575	0.597	0.9581	639.2
1	DCTN2_RAT	321	45160	1.058	1.15	6		3	2	LLGPDAAINLADPDGALAK	X	0.975	0.02568	0.7962	0.9968	888.8
1	DCTN2_RAT	321	45160	1.058	1.15	6		4	3	LLGPDAAINLADPDGALAK	X	0.863	0.1257	0.8212	0.9878	2291
1	DCTN2_RAT	321	45160	1.058	1.15	6		5	4	CDQDAQNPLSAGLQGACLMETVELLQAK	X	1.247	0.1506	0.4228	0.7462	831.7
1	DCTN2_RAT	321	45160	1.058	1.15	6		6	3	CDQDAQNPLSAGLQGACLMETVELLQAK	X	1.171	0.08356	0.7678	0.9791	1360
1	MDHC_RAT	320	37472	1.413	1.456	4		1	2	DLDVAVLVGSMPR	X	1.378	0.06909	0.6552	0.9827	3016
1	MDHC_RAT	320	37472	1.413	1.456	4		2	2	DLDVAVLVGSMPR	X	2.405	0.07239	0.6163	0.977	1333	(11) Oxidation (M)
1	MDHC_RAT	320	37472	1.413	1.456	4		3	2	VIVVGNPANTNCLTASK	X	1.183	0.1103	0.8838	0.9878	1309
1	MDHC_RAT	320	37472	1.413	1.456	4		4	3	VIVVGNPANTNCLTASK	X	1.016	0.1049	0.8055	0.9756	1983
1	TBA1C_RAT	304	51094	2.403		9		1	2	DVNAAIATIK	X	1.468	0.03799	0.9402	0.9997	7933
1	TBA1C_RAT	304	51094	2.403		9		2	2	AVFVDLEPTVIDEVR	X	1.664	0.0304	0.6125	0.7449	3584
1	TBA1C_RAT	304	51094	2.403		9		3	3	AVFVDLEPTVIDEVR	X	1.347	0.02261	0.9052	0.9991	2528
1	TBA1C_RAT	304	51094	2.403		9		4	2	VGINYQPPTVVPGGDLAR	X	12.81	0.1299	0.8881	0.8869	35170
1	TBA1C_RAT	304	51094	2.403		9		5	3	VGINYQPPTVVPGGDLAR	X	13.3	0.1096	0.8137	0.7937	55690
1	TBA1C_RAT	304	51094	2.403		9		6	2	TIGGGDDSFNTFFSETGAGK	X	1.47	0.04991	0.7858	0.9891	1119
1	TBA1C_RAT	304	51094	2.403		9		7	3	TIGGGDDSFNTFFSETGAGK	X	1.313	0.07142	0.7106	0.977	1505
1	TBA1C_RAT	304	51094	2.403		9		8	2	FDGALNVDLTEFQTNLVPYPR	X	1.608	0.03269	0.8845	0.9962	1719
1	TBA1C_RAT	304	51094	2.403		9		9	3	FDGALNVDLTEFQTNLVPYPR	X	1.534	0.02788	0.7655	0.9924	4745
1	ALDOA_RAT	295	40617	2.743	1.759	4	X	1	2	GVVPLAGTNGETTTQGLDGLSER	X	1.291	0.009273	0.9773	0.9984	4385
1	ALDOA_RAT	295	40617	2.743	1.759	4	X	2	3	GVVPLAGTNGETTTQGLDGLSER	X	2.5	0.02667	0.6956	0.9244	23310
1	ALDOA_RAT	295	40617	2.743	1.759	4	X	3	3	TVPPAVPGVTFLSGGQSEEEASINLNAINK	X	4.649	0.07895	0.9021	0.9661	16630
1	ALDOA_RAT	295	40617	2.743	1.759	4	X	4	4	TVPPAVPGVTFLSGGQSEEEASINLNAINK	X	3.776	0.08537	0.9429	0.9291	14480
1	CADM2_RAT	295	48599	1.434	1.473	3		1	2	IIPSTPFPQEGQALTLTCESK	X	1.131	0.1166	0.973	0.9972	2223
1	CADM2_RAT	295	48599	1.434	1.473	3		2	3	IIPSTPFPQEGQALTLTCESK	X	2.242	0.07839	0.9547	0.9866	7533
1	CADM2_RAT	295	48599	1.434	1.473	3		3	3	GAEDAPDADTAIINAEGSQVNAEEK	X	1.162	0.08665	0.7981	0.9933	1051
1	ALBU_RAT	287	72413	0.3942	3.109	3		1	2	LVQEVTDFAK	X	0.167	0.194	0.4386	0.8929	572.2
1	ALBU_RAT	287	72413	0.3942	3.109	3		2	2	APQVSTPTLVEAAR	X	1.426	0.2035	0.3961	0.8062	975.8
1	ALBU_RAT	287	72413	0.3942	3.109	3		3	3	CCAEGDPPACYGTVLAEFQPLVEEPK		17.09	0.1497	0.6775	0.5166	496700
1	ALBU_RAT	287	72413	0.3942	3.109	3		4	4	CCAEGDPPACYGTVLAEFQPLVEEPK	X	0.2572	0.1527	0.745	0.9719	14420
1	ATPA_RAT	276	60700	1.428	1.178	5	X	1	3	TGAIVDVPVGDELLGR	X	1.177	0.03628	0.623	0.9652	382.2
1	ATPA_RAT	276	60700	1.428	1.178	5	X	2	2	TGAIVDVPVGDELLGR	X	1.219	0.02855	0.7225	0.9913	1077
1	ATPA_RAT	276	60700	1.428	1.178	5	X	3	2	GMSLNLEPDNVGVVVFGNDK	X	1.652	0.1371	0.8782	0.9885	768.1
1	ATPA_RAT	276	60700	1.428	1.178	5	X	4	3	GMSLNLEPDNVGVVVFGNDK	X	1.52	0.3285	0.6442	0.8964	2596
1	ATPA_RAT	276	60700	1.428	1.178	5	X	5	3	EVAAFAQFGSDLDAATQQLLSR	X	1.646	0.01377	0.9833	0.997	41940
1	LMNB1_RAT	275	68044	1.19	1.152	4		1	2	DQMQQQLNDYEQLLDVK	X	1.045	0.05993	0.9387	0.9973	2354
1	LMNB1_RAT	275	68044	1.19	1.152	4		2	3	DQMQQQLNDYEQLLDVK	X	1.063	0.04987	0.8892	0.9974	4483
1	LMNB1_RAT	275	68044	1.19	1.152	4		3	2	DQMQQQLNDYEQLLDVK	X	1.32	0.1265	0.7623	0.8871	1510	(3) Oxidation (M)
1	LMNB1_RAT	275	68044	1.19	1.152	4		4	3	DQMQQQLNDYEQLLDVK	X	1.368	0.432	0.5355	0.9198	3938	(3) Oxidation (M)
1	BASP1_RAT	269	22562	3.227		5		1	3	AGEASAESTGAADGAPQEEGEAK	X	2.448	0.004198	0.8985	0.9997	59730
1	BASP1_RAT	269	22562	3.227		5		2	3	APAPAAPAAEPQAEAPVASSEQSVAVK	X	10.82	1.55	0.5216	0.9329	715.7
1	BASP1_RAT	269	22562	3.227		5		3	4	APAPAAPAAEPQAEAPVASSEQSVAVK	X	2.69	0.09299	0.5402	0.7896	1461
1	BASP1_RAT	269	22562	3.227		5		4	3	APAPAAPAAEPQAEAPVASSEQSVAVKE	X	2.407	0.02869	0.9966	0.9792	41700
1	BASP1_RAT	269	22562	3.227		5		5	4	APAPAAPAAEPQAEAPVASSEQSVAVKE	X	2.039	0.02954	0.9548	0.9461	42590
1	RLA0_RAT	265	34897	1.019	1.708	6		1	2	VLALSVETDYTFPLAEK	X	0.832	0.2523	0.4684	0.962	357.8
1	RLA0_RAT	265	34897	1.019	1.708	6		2	3	VLALSVETDYTFPLAEK	X	0.841	0.08638	0.603	0.9778	1294
1	RLA0_RAT	265	34897	1.019	1.708	6		3	3	AGAIAPCEVTVPAQNTGLGPEK	X	0.7987	0.02471	0.9618	0.9991	9633
1	RLA0_RAT	265	34897	1.019	1.708	6		4	4	AGAIAPCEVTVPAQNTGLGPEK	X	0.5911	0.07026	0.5623	0.9018	528.4
1	RLA0_RAT	265	34897	1.019	1.708	6		5	3	AFLADPSAFAAAAPVAAATTAAPAAAAAPAK	X	2.712	0.04427	0.9218	0.9159	4214
1	RLA0_RAT	265	34897	1.019	1.708	6		6	4	AFLADPSAFAAAAPVAAATTAAPAAAAAPAK	X	1.247	0.01682	0.8474	0.9706	12870
1	SFXN3_RAT	248	36032	1.477	1.004	2	X	1	4	SGDAPITVQQLGTAYVSATTGAVATALGLK	X	1.473	0.02376	0.8012	0.9892	1346
1	SFXN3_RAT	248	36032	1.477	1.004	2	X	2	3	SGDAPITVQQLGTAYVSATTGAVATALGLK	X	1.481	0.01084	0.9662	0.998	4011
1	H2AY_RAT	247	40940	1.416	1.234	2		1	2	AASADSTTEGAPTDGFTVLSTK	X	1.221	0.01931	0.9525	0.9985	9480
1	H2AY_RAT	247	40940	1.416	1.234	2		2	3	AASADSTTEGAPTDGFTVLSTK	X	1.643	0.03729	0.9312	0.9935	22570
1	CRYM_RAT	237	34153	0.7465	1.356	6		1	2	SSSLLIPPLEAALANFSK	X	0.5145	0.03001	0.8217	0.9859	3257
1	CRYM_RAT	237	34153	0.7465	1.356	6		2	3	SSSLLIPPLEAALANFSK	X	0.5182	0.01477	0.9523	0.9994	5198
1	CRYM_RAT	237	34153	0.7465	1.356	6		3	2	GFLGVMPAYSAAEDALTTK	X	0.7356	0.02304	0.8717	0.993	2343
1	CRYM_RAT	237	34153	0.7465	1.356	6		4	3	GFLGVMPAYSAAEDALTTK	X	0.9796	0.01434	0.8555	0.9655	6035
1	CRYM_RAT	237	34153	0.7465	1.356	6		5	2	GFLGVMPAYSAAEDALTTK	X	0.9822	0.0845	0.6087	0.9511	1326	(6) Oxidation (M)
1	CRYM_RAT	237	34153	0.7465	1.356	6		6	3	GFLGVMPAYSAAEDALTTK	X	0.9168	0.106	0.6225	0.9385	3456	(6) Oxidation (M)
1	HSP71_RAT	233	71934	1.327	1.683	2		1	3	SINPDEAVAYGAAVQAAILMGDK		1.273	0.03411	0.6969	0.5973	3305
1	HSP71_RAT	233	71934	1.327	1.683	2		2	4	VCNPIISGLYQGAGAPGAGGFGAQAPK	X	0.9184	0.01369	0.9493	0.9974	8831
1	HSP71_RAT	233	71934	1.327	1.683	2		3	3	VCNPIISGLYQGAGAPGAGGFGAQAPK	X	1.917	0.04848	0.876	0.9802	9799
1	ODO2_RAT	230	49965	1.431	1.157	4	X	1	2	ASAFALQEQPVVNAVIDDATK	X	1.274	0.09164	0.8593	0.9138	1781
1	ODO2_RAT	230	49965	1.431	1.157	4	X	2	3	ASAFALQEQPVVNAVIDDATK	X	1.612	0.3362	0.8262	0.9527	3349
1	ODO2_RAT	230	49965	1.431	1.157	4	X	3	2	NDVITVQTPAFAESVTEGDVR	X	1.248	0.08063	0.7883	0.9793	736.6
1	ODO2_RAT	230	49965	1.431	1.157	4	X	4	3	NDVITVQTPAFAESVTEGDVR	X	1.634	0.08889	0.5589	0.9461	1343
1	TBA4A_RAT	229	51166	1.593	1.334	6	X	1	1	DVNAAIAAIK	X	2.604	0.32	0.2761	0.9144	125.9
1	TBA4A_RAT	229	51166	1.593	1.334	6	X	2	2	DVNAAIAAIK	X	1.243	0.06743	0.3271	0.9896	618.8
1	TBA4A_RAT	229	51166	1.593	1.334	6	X	3	2	VGINYQPPTVVPGGDLAK	X	1.766	0.03201	0.9596	0.9909	37770
1	TBA4A_RAT	229	51166	1.593	1.334	6	X	4	3	VGINYQPPTVVPGGDLAK	X	1.161	0.05029	0.9147	0.9872	63720
1	TBA4A_RAT	229	51166	1.593	1.334	6	X	5	2	FDGALNVDLTEFQTNLVPYPR	X	1.608	0.03269	0.8845	0.9962	1719
1	TBA4A_RAT	229	51166	1.593	1.334	6	X	6	3	FDGALNVDLTEFQTNLVPYPR	X	1.534	0.02788	0.7655	0.9924	4745
1	DDAH2_RAT	229	30208	1.213	1.17	6	X	1	2	LSDVTLVPVSCSELEK	X	1.177	0.05385	0.9472	0.9953	2930
1	DDAH2_RAT	229	30208	1.213	1.17	6	X	2	3	LSDVTLVPVSCSELEK	X	0.99	0.04991	0.9346	0.9994	5362
1	DDAH2_RAT	229	30208	1.213	1.17	6	X	3	2	GVPESLASGEGAGAGLPALDLAK	X	1.107	0.0383	0.9229	0.9965	3746
1	DDAH2_RAT	229	30208	1.213	1.17	6	X	4	3	GVPESLASGEGAGAGLPALDLAK	X	1.503	0.03806	0.9016	0.9973	11960
1	DDAH2_RAT	229	30208	1.213	1.17	6	X	5	2	IVEMGDENATLDGTDVLFTGR	X	1.158	0.02354	0.9265	0.9974	1077
1	DDAH2_RAT	229	30208	1.213	1.17	6	X	6	3	IVEMGDENATLDGTDVLFTGR	X	1.421	0.02825	0.8937	0.9972	2524
1	NUCL_RAT	227	79625	2.039	1.657	3		1	2	IEGSEPTTPFNLFIGNLNPNK	X	2.624	0.03351	0.4914	0.9912	3515
1	NUCL_RAT	227	79625	2.039	1.657	3		2	3	IEGSEPTTPFNLFIGNLNPNK	X	2.835	0.01587	0.2578	0.9836	8726
1	NUCL_RAT	227	79625	2.039	1.657	3		3	3	TLVLSNLSYSATEETLQEVFEK	X	1.141	0.02994	0.8819	0.9919	6518
1	PARK7_RAT	227	20610	1.609	1.476	4		1	2	DVVICPDTSLEEAK	X	1.642	0.03718	0.9882	0.9982	35830
1	PARK7_RAT	227	20610	1.609	1.476	4		2	3	DVVICPDTSLEEAK	X	1.191	0.03854	0.787	0.994	1527
1	PARK7_RAT	227	20610	1.609	1.476	4		3	3	TQGPYDVVVLPGGNLGAQNLSESALVK	X	2.77	0.04654	0.9616	0.9554	21880
1	PARK7_RAT	227	20610	1.609	1.476	4		4	4	TQGPYDVVVLPGGNLGAQNLSESALVK	X	1.238	0.01612	0.8493	0.9746	12920
1	TCPD_RAT	226	59669	1.072	1.07	4		1	2	LGGTIDDCELVEGLVLTQK	X	1.112	0.044	0.8452	0.9962	627.2
1	TCPD_RAT	226	59669	1.072	1.07	4		2	3	LGGTIDDCELVEGLVLTQK	X	1.148	0.05635	0.8048	0.9969	2084
1	TCPD_RAT	226	59669	1.072	1.07	4		3	4	AFADAMEVIPSTLAENAGLNPISTVTELR	X	0.9857	0.02249	0.7545	0.9904	2107
1	TCPD_RAT	226	59669	1.072	1.07	4		4	3	AFADAMEVIPSTLAENAGLNPISTVTELR	X	1.048	0.02544	0.8558	0.9889	2412
1	1433Z_RAT	219	28485	0.729		5		1	2	DICNDVLSLLEK	X	1.581	0.02822	0.8902	0.9978	12600
1	1433Z_RAT	219	28485	0.729		5		2	2	GIVDQSQQAYQEAFEISK	X	0.07102	1.146	0.4286	0.825	1099
1	1433Z_RAT	219	28485	0.729		5		3	3	GIVDQSQQAYQEAFEISK	X	1.044	1.233	0.4358	0.8743	1919
1	1433Z_RAT	219	28485	0.729		5		4	2	TAFDEAIAELDTLSEESYK	X	1.192	0.05599	0.8516	0.9439	1393
1	1433Z_RAT	219	28485	0.729		5		5	3	TAFDEAIAELDTLSEESYK	X	1.474	0.05872	0.7562	0.9656	4988
1	A1I3_RAT	218	167589	0.2215	1.433	5	X	1	2	LTAQPAPSPEDLALSMGTIK	X	0.2132	0.05662	0.917	0.9939	2974
1	A1I3_RAT	218	167589	0.2215	1.433	5	X	2	3	LTAQPAPSPEDLALSMGTIK	X	0.2604	0.04318	0.8332	0.9969	8601
1	A1I3_RAT	218	167589	0.2215	1.433	5	X	3	2	LTAQPAPSPEDLALSMGTIK	X	0.1213	0.3939	0.6993	0.9474	527.3	(16) Oxidation (M)
1	A1I3_RAT	218	167589	0.2215	1.433	5	X	4	3	LTAQPAPSPEDLALSMGTIK	X	0.2605	0.1741	0.565	0.9591	2203	(16) Oxidation (M)
1	A1I3_RAT	218	167589	0.2215	1.433	5	X	5	2	QQNSYGGFSSTQDTVVALDALSK	X	1.691	1.599	0.7119	0.7326	633
1	A1I3_RAT	218	167589	0.2215	1.433	5	X	6	4	QQNSYGGFSSTQDTVVALDALSK	X	0.02091	0.9526	0.1441	0.7492	213.3
1	A1I3_RAT	218	167589	0.2215	1.433	5	X	7	3	QQNSYGGFSSTQDTVVALDALSK	X	0.3043	0.06335	0.6358	0.914	1411
1	HSP7C_RAT	213	72786					1	2	DAGTIAGLNVLR		294.8	16.6	0.4645	0.6447	1202
1	HSP7C_RAT	213	72786					2	3	SINPDEAVAYGAAVQAAILSGDK	X	0.9786	0.07758	0.8187	0.9868	6457
1	TERA_RAT	209	91484	0.9219	1.075	3		1	2	NAPAIIFIDELDAIAPK	X	0.9629	0.05854	0.5608	0.9704	894.9
1	TERA_RAT	209	91484	0.9219	1.075	3		2	3	NAPAIIFIDELDAIAPK	X	0.9594	0.03333	0.802	0.9957	1411
1	TERA_RAT	209	91484	0.9219	1.075	3		3	2	LIVDEAINEDNSVVSLSQPK	X	0.8482	0.07268	0.8861	0.8682	2554
1	TERA_RAT	209	91484	0.9219	1.075	3		4	3	LIVDEAINEDNSVVSLSQPK	X	1.779	0.08751	0.7896	0.9644	5272
1	TCPA_RAT	205	61956	1.37	1.27	4		1	2	MLVDDIGDVTITNDGATILK	X	1.123	0.03249	0.8487	0.8514	2834
1	TCPA_RAT	205	61956	1.37	1.27	4		2	3	MLVDDIGDVTITNDGATILK	X	1.831	0.04115	0.8249	0.8965	6814
1	TCPA_RAT	205	61956	1.37	1.27	4		3	2	ILATGANVILTTGGIDDMCLK	X	1.518	0.09651	0.7771	0.9246	629.1
1	TCPA_RAT	205	61956	1.37	1.27	4		4	3	ILATGANVILTTGGIDDMCLK	X	1.128	0.05298	0.7687	0.9592	3978
1	CATD_RAT	203	46063	1.001	1.545	7		1	2	DPTGQPGGELMLGGTDSR	X	2.21	1.694	0.4288	0.8114	802.9
1	CATD_RAT	203	46063	1.001	1.545	7		2	3	DPTGQPGGELMLGGTDSR		21.84	1.101	0.4862	0.573	2478
1	CATD_RAT	203	46063	1.001	1.545	7		3	2	AIGAVPLIQGEYMIPCEK	X	0.6656	0.05278	0.7682	0.9789	1280
1	CATD_RAT	203	46063	1.001	1.545	7		4	3	AIGAVPLIQGEYMIPCEK	X	0.7564	0.0449	0.7973	0.9789	5436
1	CATD_RAT	203	46063	1.001	1.545	7		5	2	AIGAVPLIQGEYMIPCEK	X	1.279	0.1266	0.6313	0.9173	386.6	(13) Oxidation (M)
1	CATD_RAT	203	46063	1.001	1.545	7		6	3	AIGAVPLIQGEYMIPCEK	X	1.063	0.1132	0.5028	0.9405	1335	(13) Oxidation (M)
1	CATD_RAT	203	46063	1.001	1.545	7		7	2	GGCEAIVDTGTSLLVGPVDEVK	X	0.6407	0.2349	0.8205	0.9296	2032
1	CATD_RAT	203	46063	1.001	1.545	7		8	3	GGCEAIVDTGTSLLVGPVDEVK	X	1.041	0.0616	0.822	0.9791	6299
1	H14_RAT	200	23684	0.741		4		1	2	ALAAAGYDVEK	X	0.6944	0.05872	0.6289	0.9586	800.5
1	H14_RAT	200	23684	0.741		4		2	2	ASGPPVSELITK	X	0.7052	0.101	0.2596	0.9242	686.5
1	H14_RAT	200	23684	0.741		4		3	2	SETAPAAPAAPAPAEK	X	0.8695	0.03218	0.8515	0.9994	7996
1	H14_RAT	200	23684	0.741		4		4	3	SETAPAAPAAPAPAEK	X	0.708	0.01589	0.9445	0.9998	7802
1	MAP4_RAT	196	112933	0.9159	1.585	6		1	2	DTMSSVEPDISSAK	X	0.9114	0.05691	0.766	0.9846	879.6
1	MAP4_RAT	196	112933	0.9159	1.585	6		2	2	DTMSSVEPDISSAK	X	0.615	0.1007	0.6237	0.9754	5305	(3) Oxidation (M)
1	MAP4_RAT	196	112933	0.9159	1.585	6		3	2	ESEGSPDTDAAPGPDTDVTLTK	X	0.6531	0.07939	0.7394	0.9868	194.2
1	MAP4_RAT	196	112933	0.9159	1.585	6		4	3	ESEGSPDTDAAPGPDTDVTLTK	X	0.631	0.03291	0.8238	0.9945	857.3
1	MAP4_RAT	196	112933	0.9159	1.585	6		5	2	EAETALPIEMDLAPPEDVALPK	X	1.417	0.1413	0.8925	0.992	767.3
1	MAP4_RAT	196	112933	0.9159	1.585	6		6	3	EAETALPIEMDLAPPEDVALPK	X	1.804	0.1262	0.7049	0.9771	3001
1	PTGR1_RAT	196	36681					1	3	GGETVLVNAAAGAVGSVVGQIAK	X	0.9781	0.02087	0.7996	0.9853	5684
1	AN32E_RAT	193	30049	2.353		4		1	3	DLSTVEALQNLK	X	1.056	0.06953	0.9632	0.9999	4969
1	AN32E_RAT	193	30049	2.353		4		2	2	DLSTVEALQNLK	X	1.566	0.07382	0.8451	0.9991	17730
1	AN32E_RAT	193	30049	2.353		4		3	4	EEIQDEEDDDDYVDEGEEEEEEEEEGPR	X	15.66	1.302	0.3799	0.8473	165.5
1	AN32E_RAT	193	30049	2.353		4		4	3	EEIQDEEDDDDYVDEGEEEEEEEEEGPR	X	1.185	0.137	0.7582	0.9921	830
1	ALDOC_RAT	193	40332	2.765	1.33	4	X	1	2	GVVPLAGTDGETTTQGLDGLLER	X	1.921	0.0229	0.9876	0.9941	7557
1	ALDOC_RAT	193	40332	2.765	1.33	4	X	2	3	GVVPLAGTDGETTTQGLDGLLER	X	2.77	0.06237	0.9355	0.9673	11560
1	ALDOC_RAT	193	40332	2.765	1.33	4	X	3	3	TVPPAVPGVTFLSGGQSEEEASLNLNAINR	X	3.854	0.06264	0.8802	0.912	14130
1	ALDOC_RAT	193	40332	2.765	1.33	4	X	4	4	TVPPAVPGVTFLSGGQSEEEASLNLNAINR	X	2.852	0.08619	0.8609	0.9071	14120
1	GBB4_RAT	187	38333	12.64	2.816	4	X	1	2	VSCLGVTDDGMAVATGSWDSFLR	X	13.08	0.0419	0.8991	0.8363	11040
1	GBB4_RAT	187	38333	12.64	2.816	4	X	2	3	VSCLGVTDDGMAVATGSWDSFLR	X	17.36	0.04317	0.8845	0.8477	54590
1	GBB4_RAT	187	38333	12.64	2.816	4	X	3	2	VSCLGVTDDGMAVATGSWDSFLR	X	36.49	0.0689	0.9108	0.8958	1585	(11) Oxidation (M)
1	GBB4_RAT	187	38333	12.64	2.816	4	X	4	3	VSCLGVTDDGMAVATGSWDSFLR	X	3.083	19.47	0.8805	0.921	3245	(11) Oxidation (M)
1	HNRPK_RAT	187	51935	1.459	1.525	4		1	2	GSYGDLGGPIITTQVTIPK	X	1.323	0.02885	0.9523	0.9954	5458
1	HNRPK_RAT	187	51935	1.459	1.525	4		2	3	GSYGDLGGPIITTQVTIPK	X	1.204	0.03313	0.9399	0.9979	12560
1	HNRPK_RAT	187	51935	1.459	1.525	4		3	4	IITITGTQDQIQNAQYLLQNSVK	X	1.052	0.02871	0.6673	0.9969	4999
1	HNRPK_RAT	187	51935	1.459	1.525	4		4	3	IITITGTQDQIQNAQYLLQNSVK	X	2.704	0.07093	0.9737	0.9638	12140
1	EAA1_RAT	185	60615	1.675	1.023	4	X	1	3	DVEMGNSVIEENEMK	X	1.399	0.1161	0.7127	0.9896	1105
1	EAA1_RAT	185	60615	1.675	1.023	4	X	2	2	DVEMGNSVIEENEMK	X	1.638	0.1206	0.7489	0.9832	1347
1	EAA1_RAT	185	60615	1.675	1.023	4	X	3	2	DVEMGNSVIEENEMK	X	2.066	0.1607	0.6698	0.9511	997.7	(14) Oxidation (M)
1	EAA1_RAT	185	60615	1.675	1.023	4	X	4	3	DVEMGNSVIEENEMK	X	1.717	0.09275	0.6265	0.9705	1317	(14) Oxidation (M)
1	EAA1_RAT	185	60615	1.675	1.023	4	X	5	3	DVEMGNSVIEENEMK	X	1.648	0.09232	0.4098	0.9547	1119	(4) Oxidation (M)
1	EAA1_RAT	185	60615	1.675	1.023	4	X	6	2	DVEMGNSVIEENEMK	X	1.697	0.2445	0.6147	0.9519	712.9	(4) Oxidation (M)
1	PYGB_RAT	183	98340					1	4	VIPAADLSQQISTAGTEASGTGNMK		0.2818	0.06464	0.4154	0.4142	21080
1	PYGB_RAT	183	98340					2	3	VIPAADLSQQISTAGTEASGTGNMK	X	1.607	0.08487	0.6037	0.8805	1752
1	NCAM1_RAT	181	97051	2.4	1.483	5	X	1	2	DIQVIVNVPPTVQAR	X	2.201	0.06813	0.8474	0.9993	7166
1	NCAM1_RAT	181	97051	2.4	1.483	5	X	2	3	DIQVIVNVPPTVQAR	X	1.831	0.02654	0.8542	0.9981	11000
1	NCAM1_RAT	181	97051	2.4	1.483	5	X	3	2	CVVTAEDGTQSEATVNVK	X	4.515	0.3757	0.6217	0.8562	359.2
1	NCAM1_RAT	181	97051	2.4	1.483	5	X	4	3	CVVTAEDGTQSEATVNVK	X	2.625	0.3363	0.6371	0.8299	1698
1	NCAM1_RAT	181	97051	2.4	1.483	5	X	5	3	EGEDAVIVCDVVSSLPPTIIWK	X	1.666	0.05619	0.6375	0.9559	14950
1	ECHA_RAT	180	85175	0.6879	1.691	3		1	2	DTTASAVAVGLK	X	0.9931	0.0728	0.737	0.9945	2690
1	ECHA_RAT	180	85175	0.6879	1.691	3		2	2	TVLGVPEVLLGILPGAGGTQR	X	0.377	0.2677	0.3364	0.776	492.3
1	ECHA_RAT	180	85175	0.6879	1.691	3		3	3	TVLGVPEVLLGILPGAGGTQR	X	0.8697	0.01165	0.7011	0.9982	1474
1	LDHB_RAT	178	37575	1.899	1.739	3		1	2	LIAPVADDETAVPNNK	X	1.354	0.0561	0.7221	0.9835	1738
1	LDHB_RAT	178	37575	1.899	1.739	3		2	3	LIAPVADDETAVPNNK	X	1.406	0.04653	0.9587	0.9997	5140
1	LDHB_RAT	178	37575	1.899	1.739	3		3	2	ITVVGVGQVGMACAISILGK		0.000533	11.98	0.3138	0.3638	1044
1	LDHB_RAT	178	37575	1.899	1.739	3		4	3	ITVVGVGQVGMACAISILGK	X	3.595	0.1212	0.5901	0.94	1384
1	THIL_RAT	177	45934	1.023	1.12	5		1	2	QATLGAGLPIATPCTTVNK	X	0.8885	0.1689	0.5972	0.8952	785.9
1	THIL_RAT	177	45934	1.023	1.12	5		2	3	QATLGAGLPIATPCTTVNK	X	0.9208	0.08399	0.597	0.8729	1844
1	THIL_RAT	177	45934	1.023	1.12	5		3	2	IAAFADAAVDPIDFPLAPAYAVPK	X	1.133	0.05188	0.7712	0.9749	545.4
1	THIL_RAT	177	45934	1.023	1.12	5		4	4	IAAFADAAVDPIDFPLAPAYAVPK	X	1.1	0.09605	0.4892	0.8933	931.3
1	THIL_RAT	177	45934	1.023	1.12	5		5	3	IAAFADAAVDPIDFPLAPAYAVPK	X	1.097	0.03428	0.7619	0.99	4136
1	AP1B1_RAT	176	107143	1.251	1.045	2		1	3	LGAPVSSGLSDLFDLTSGVGTLSGSYVAPK	X	1.29	0.02594	0.9436	0.9975	3200
1	AP1B1_RAT	176	107143	1.251	1.045	2		2	4	LGAPVSSGLSDLFDLTSGVGTLSGSYVAPK	X	1.213	0.02853	0.9167	0.9989	2372
1	PSPC1_RAT	175	59606					1	3	NLSPVVSNELLEQAFSQFGPVEK	X	1.176	0.02607	0.8156	0.9975	2977
1	EF1G_RAT	175	51296	0.7342	1.026	3	X	1	2	AAAPAPEEEMDECEQALAAEPK	X	0.7136	0.0422	0.7579	0.9739	329.2
1	EF1G_RAT	175	51296	0.7342	1.026	3	X	2	4	AAAPAPEEEMDECEQALAAEPK	X	0.7497	0.08684	0.3863	0.876	483.2
1	EF1G_RAT	175	51296	0.7342	1.026	3	X	3	3	AAAPAPEEEMDECEQALAAEPK	X	0.7397	0.02048	0.741	0.9858	1426
1	AMPH_RAT	173	76123	4.326	2.418	6	X	1	3	LVDGSLLTLDTYLGQFPDIK	X	2.187	0.02793	0.7963	0.9944	3170
1	AMPH_RAT	173	76123	4.326	2.418	6	X	2	2	GDVVLVVPSDSEADQDAGWLVGVK	X	4.677	0.09588	0.7975	0.987	1212
1	AMPH_RAT	173	76123	4.326	2.418	6	X	3	4	GDVVLVVPSDSEADQDAGWLVGVK	X	21.36	4.251	0.5681	0.7969	1222
1	AMPH_RAT	173	76123	4.326	2.418	6	X	4	3	GDVVLVVPSDSEADQDAGWLVGVK	X	5.616	0.2136	0.625	0.9818	2129
1	AMPH_RAT	173	76123	4.326	2.418	6	X	5	3	IDVESTELASSESPQAAELEAGAPQEK	X	2.573	0.1705	0.6605	0.9048	1521
1	AMPH_RAT	173	76123	4.326	2.418	6	X	6	4	IDVESTELASSESPQAAELEAGAPQEK	X	2.075	0.07105	0.5862	0.868	1141
1	CDC5L_RAT	172	94547	0.9059	6.193	6		1	2	LVLPAPQISDAELQEVVK	X	0.08711	1.666	0.6123	0.8056	1092
1	CDC5L_RAT	172	94547	0.9059	6.193	6		2	3	LVLPAPQISDAELQEVVK	X	0.8662	0.2302	0.7054	0.9683	2329
1	CDC5L_RAT	172	94547	0.9059	6.193	6		3	2	ESDLPSAILQTSGVSEFTK	X	0.4373	0.09366	0.6356	0.8592	830.6
1	CDC5L_RAT	172	94547	0.9059	6.193	6		4	3	ESDLPSAILQTSGVSEFTK	X	0.4505	0.07204	0.5739	0.9436	1864
1	CDC5L_RAT	172	94547	0.9059	6.193	6		5	2	ILQEAQNLMALTNVDTPLK	X	20.11	1.45	0.6627	0.9434	546.2
1	CDC5L_RAT	172	94547	0.9059	6.193	6		6	3	ILQEAQNLMALTNVDTPLK	X	1.849	0.09947	0.4592	0.9401	1758
1	GRP78_RAT	172	74183	0.8012	1.103	2		1	2	LYGSGGPPPTGEEDTSEKDEL	X	0.7474	0.02135	0.9137	0.9977	1259
1	GRP78_RAT	172	74183	0.8012	1.103	2		2	3	LYGSGGPPPTGEEDTSEKDEL	X	0.8589	0.03278	0.8203	0.9892	3992
1	CNN3_RAT	172	37256	1.232	1.253	3		1	2	LTLQPVDNSTISLQMGTNK	X	1.158	0.2909	0.6181	0.9568	504.3
1	CNN3_RAT	172	37256	1.232	1.253	3		2	3	LTLQPVDNSTISLQMGTNK	X	1.021	0.03048	0.5654	0.9809	1294
1	CNN3_RAT	172	37256	1.232	1.253	3		3	2	LTLQPVDNSTISLQMGTNK		2.333	1.036	0.5937	0.5613	424.7	(15) Oxidation (M)
1	CNN3_RAT	172	37256	1.232	1.253	3		4	3	LTLQPVDNSTISLQMGTNK	X	1.582	0.5129	0.4334	0.8687	983.9	(15) Oxidation (M)
1	ATPB_RAT	170	57056	1.816	1.373	5	X	1	2	AIAELGIYPAVDPLDSTSR	X	2.99	0.04125	0.9837	0.9812	19590
1	ATPB_RAT	170	57056	1.816	1.373	5	X	2	3	AIAELGIYPAVDPLDSTSR	X	1.435	0.02238	0.9644	0.9949	45720
1	ATPB_RAT	170	57056	1.816	1.373	5	X	3	2	IPSAVGYQPTLATDMGTMQER	X	1.358	0.05704	0.8938	0.9734	1928
1	ATPB_RAT	170	57056	1.816	1.373	5	X	4	3	IPSAVGYQPTLATDMGTMQER	X	1.697	0.03937	0.8976	0.9886	6531
1	ATPB_RAT	170	57056	1.816	1.373	5	X	5	3	IPSAVGYQPTLATDMGTMQER	X	1.998	0.03932	0.772	0.9921	991.9	(15) Oxidation (M);(18) Oxidation (M)
1	ETFA_RAT	169	36000	1.271	1.28	4		1	2	GLLPEELTPLILETQK	X	1.647	0.02025	0.5695	0.9284	8448
1	ETFA_RAT	169	36000	1.271	1.28	4		2	3	GLLPEELTPLILETQK	X	1.35	0.01622	0.9833	0.9996	28420
1	ETFA_RAT	169	36000	1.271	1.28	4		3	2	AAVDAGFVPNDMQVGQTGK	X	0.9098	0.2084	0.5442	0.9247	275.1
1	ETFA_RAT	169	36000	1.271	1.28	4		4	3	AAVDAGFVPNDMQVGQTGK	X	1.289	0.141	0.5413	0.9803	646.9
1	VINC_RAT	169	119215					1	3	AIPDLTAPVAAVQAAVSNLVR	X	0.7261	0.01051	0.9627	0.9992	8547
1	FKBP4_RAT	169	52910	1.021	1.188	2		1	2	VAENGAQSAPLPLEGVDISPK	X	0.9044	0.0587	0.8058	0.9335	1018
1	FKBP4_RAT	169	52910	1.021	1.188	2		2	3	VAENGAQSAPLPLEGVDISPK	X	1.154	0.03177	0.7565	0.9891	4002
1	CLCB_RAT	169	25693	3.315	5.243	3		1	2	AFYQQPDADTIGYVASEEAFVK	X	0.7555	0.06078	0.5933	0.9087	1256
1	CLCB_RAT	169	25693	3.315	5.243	3		2	4	AFYQQPDADTIGYVASEEAFVK	X	19.87	1.718	0.5529	0.8222	1447
1	CLCB_RAT	169	25693	3.315	5.243	3		3	3	AFYQQPDADTIGYVASEEAFVK	X	2.428	0.04521	0.7526	0.9762	2736
1	G3P_RAT	168	36819	1.655		4		1	1	VIPELNGK		1.584	999	0.3205	0.6853	53.63
1	G3P_RAT	168	36819	1.655		4		2	2	VIPELNGK	X	1.068	0.03641	0.5336	0.9813	555.1
1	G3P_RAT	168	36819	1.655		4		3	2	GAAQNIIPASTGAAK	X	1.006	0.05138	0.3229	0.9862	1118
1	G3P_RAT	168	36819	1.655		4		4	2	IVSNASCTTNCLAPLAK	X	5.87	0.0922	0.8947	0.9918	5276
1	G3P_RAT	168	36819	1.655		4		5	3	IVSNASCTTNCLAPLAK	X	1.19	0.06729	0.9406	0.9983	10840
1	G6PI_RAT	168	64107	1.451	1.027	2	X	1	2	TLANLNPESSLFIIASK	X	1.478	0.1158	0.4028	0.9777	641.6
1	G6PI_RAT	168	64107	1.451	1.027	2	X	2	3	TLANLNPESSLFIIASK	X	1.424	0.03186	0.8547	0.9981	987.4
1	S27A1_RAT	168	72734	1.72	2.031	4		1	2	LLGQTDVAVYGVAVPGVEGK	X	1.525	0.3636	0.2396	0.9557	469.9
1	S27A1_RAT	168	72734	1.72	2.031	4		2	3	LLGQTDVAVYGVAVPGVEGK	X	1.13	0.39	0.3487	0.9443	1727
1	S27A1_RAT	168	72734	1.72	2.031	4		3	2	ALIYGGEMAAAVAEVSEQLGK	X	4.84	0.7728	0.4804	0.8081	262.2
1	S27A1_RAT	168	72734	1.72	2.031	4		4	3	ALIYGGEMAAAVAEVSEQLGK	X	1.05	0.04698	0.6517	0.9678	848.1
1	NDUS1_RAT	165	81480	1.383	1.08	4	X	1	2	DDGAAILAAVSSIAQK	X	1.352	0.02598	0.6977	0.9939	3444
1	NDUS1_RAT	165	81480	1.383	1.08	4	X	2	3	DDGAAILAAVSSIAQK	X	1.267	0.0237	0.9441	0.9994	4406
1	NDUS1_RAT	165	81480	1.383	1.08	4	X	3	2	LVDQEFLADPLVPPQLTIK	X	1.4	0.162	0.8065	0.9727	517.4
1	NDUS1_RAT	165	81480	1.383	1.08	4	X	4	3	LVDQEFLADPLVPPQLTIK	X	1.525	0.1631	0.7877	0.977	2009
1	MUG1_RAT	163	169113	0.2046	1.435	4	X	1	2	LTAQPAPSPEDLALSMGTIK	X	0.2132	0.05662	0.917	0.9939	2974
1	MUG1_RAT	163	169113	0.2046	1.435	4	X	2	3	LTAQPAPSPEDLALSMGTIK	X	0.2604	0.04318	0.8332	0.9969	8601
1	MUG1_RAT	163	169113	0.2046	1.435	4	X	3	2	LTAQPAPSPEDLALSMGTIK	X	0.1213	0.3939	0.6993	0.9474	527.3	(16) Oxidation (M)
1	MUG1_RAT	163	169113	0.2046	1.435	4	X	4	3	LTAQPAPSPEDLALSMGTIK	X	0.2605	0.1741	0.565	0.9591	2203	(16) Oxidation (M)
1	SCOT1_RAT	161	57874	1.283		3		1	2	DLTAVSNNAGVDNFGLGLLLR	X	1.24	0.03985	0.7501	0.9919	1473
1	SCOT1_RAT	161	57874	1.283		3		2	3	DLTAVSNNAGVDNFGLGLLLR	X	1.241	0.03177	0.7258	0.993	3320
1	SCOT1_RAT	161	57874	1.283		3		3	4	AGGAGVPAFYTSTGYGTLVQEGGSPIK		1.059	0.07879	0.5072	0.6961	958.1
1	SCOT1_RAT	161	57874	1.283		3		4	3	AGGAGVPAFYTSTGYGTLVQEGGSPIK	X	1.374	0.02272	0.8459	0.9734	1310
1	PSD11_RAT	161	48700	0.9868	1.006	2		1	3	DIQENDEEAVQVK	X	0.991	0.0312	0.7674	0.9956	789
1	PSD11_RAT	161	48700	0.9868	1.006	2		2	2	DIQENDEEAVQVK	X	0.9826	0.03661	0.9069	0.9993	2431
1	SRPRB_RAT	161	30226	0.8259	1.092	2		1	3	DTQTSITDSSAIYK	X	0.776	0.2241	0.402	0.8105	286.8
1	SRPRB_RAT	161	30226	0.8259	1.092	2		2	2	DTQTSITDSSAIYK	X	0.8789	0.08007	0.7332	0.9921	863.7
1	VATB2_RAT	161	57562	1.48	1.359	5	X	1	2	GIVNGAAPELPVPTGGPMAGAR	X	0.9106	0.1885	0.7352	0.9649	414
1	VATB2_RAT	161	57562	1.48	1.359	5	X	2	3	GIVNGAAPELPVPTGGPMAGAR	X	1.445	0.0985	0.6406	0.9746	1229
1	VATB2_RAT	161	57562	1.48	1.359	5	X	3	2	GIVNGAAPELPVPTGGPMAGAR	X	1.458	0.1152	0.6885	0.9401	312	(18) Oxidation (M)
1	VATB2_RAT	161	57562	1.48	1.359	5	X	4	3	GIVNGAAPELPVPTGGPMAGAR	X	1.984	0.07688	0.5841	0.9678	762.9	(18) Oxidation (M)
1	VATB2_RAT	161	57562	1.48	1.359	5	X	5	3	IYPEEMIQTGISAIDGMNSIAR	X	1.863	0.01134	0.8745	0.9963	9178
1	VATB2_RAT	161	57562	1.48	1.359	5	X	6	3	GPVVLAEDFLDIMGQPINPQCR	X	4.265	0.0974	0.4057	0.984	8017
1	AT2B1_RAT	160	142096	1.251	1.25	4		1	2	EASDIILTDDNFTSIVK	X	1.488	0.05351	0.6528	0.9811	1093
1	AT2B1_RAT	160	142096	1.251	1.25	4		2	3	EASDIILTDDNFTSIVK	X	1.548	0.08236	0.709	0.9676	1586
1	AT2B1_RAT	160	142096	1.251	1.25	4		3	2	GGQVIQIPVADITVGDIAQVK	X	1.028	0.1433	0.7074	0.8001	1108
1	AT2B1_RAT	160	142096	1.251	1.25	4		4	3	GGQVIQIPVADITVGDIAQVK	X	1.036	0.1232	0.6468	0.7969	2753
1	RL3_RAT	160	47962	0.7648	1.3	3		1	2	LEQQVPVNQVFGQDEMIDVIGVTK	X	0.8404	0.07403	0.8235	0.9739	310.9
1	RL3_RAT	160	47962	0.7648	1.3	3		2	4	LEQQVPVNQVFGQDEMIDVIGVTK	X	0.5686	0.1649	0.5789	0.8543	291.5
1	RL3_RAT	160	47962	0.7648	1.3	3		3	3	LEQQVPVNQVFGQDEMIDVIGVTK	X	0.9361	0.0721	0.7154	0.9601	1045
1	NCEH1_RAT	158	46582	1.15	1.012	2	X	1	4	EIPQLLDAAASPLIAEQEVLQALPK	X	1.159	0.04646	0.4873	0.9632	502.1
1	NCEH1_RAT	158	46582	1.15	1.012	2	X	2	3	EIPQLLDAAASPLIAEQEVLQALPK	X	1.14	0.02487	0.8822	0.9983	2611
1	GUC2E_RAT	158	122591	1.214	1.019	2	X	1	2	AAGTTAPAVTPAADALYVLLK	X	1.23	0.02207	0.7134	0.9937	2022
1	GUC2E_RAT	158	122591	1.214	1.019	2	X	2	3	AAGTTAPAVTPAADALYVLLK	X	1.198	0.02515	0.8423	0.997	4210
1	VATE1_RAT	156	26842					1	2	DDLITDLLNEAK	X	1.625	0.06226	0.627	0.9797	2294
1	PRDX2_RAT	156	22306	1.204	1.229	2		1	3	EGGLGPLNIPLLADVTK	X	1.041	0.01136	0.9249	0.9997	7514
1	PRDX2_RAT	156	22306	1.204	1.229	2		2	2	EGGLGPLNIPLLADVTK	X	1.393	0.02012	0.9072	0.9952	11920
1	GBB3_RAT	154	38546					1	4	FLDDNNIVTSSGDTTCALWDIETGQQK	X	0.001865	26.48	0.4859	0.921	2379
1	GBB3_RAT	154	38546					2	3	FLDDNNIVTSSGDTTCALWDIETGQQK		0.03817	3.965	0.8661	0.5994	3002
1	PDIA1_RAT	153	58744					1	3	QFLLAAEAVDDIPFGITSNSDVFSK	X	0.3411	0.1449	0.7293	0.8545	1552
1	XPO1_RAT	153	125865	0.02092	232	2		1	4	ISTPLNPGSPVSNQMFIQDYVANLLK	X	0.000444	33.8	0.3669	0.7589	1232
1	XPO1_RAT	153	125865	0.02092	232	2		2	3	ISTPLNPGSPVSNQMFIQDYVANLLK	X	0.9843	0.01974	0.8372	0.9933	1577
1	MATR3_RAT	153	97018	1.786	1.252	2		1	3	DLSAAGIGLLAAATQSLSMPASLGR	X	1.523	0.02175	0.8878	0.9972	9622
1	MATR3_RAT	153	97018	1.786	1.252	2		2	3	DLSAAGIGLLAAATQSLSMPASLGR	X	2.094	0.05157	0.7104	0.9894	3465	(19) Oxidation (M)
1	HS90B_RAT	153	85674	2.031	3.796	3		1	2	GFEVVYMTEPIDEYCVQQLK	X	0.817	0.07704	0.7742	0.9859	1561
1	HS90B_RAT	153	85674	2.031	3.796	3		2	4	GFEVVYMTEPIDEYCVQQLK	X	9.391	1.261	0.4426	0.7156	1135
1	HS90B_RAT	153	85674	2.031	3.796	3		3	3	GFEVVYMTEPIDEYCVQQLK	X	1.092	0.08804	0.5797	0.9838	3077
1	NSF1C_RAT	152	41104					1	3	LGSTAPQVLNTSSPAQQAENEAK	X	1.114	0.03409	0.9558	0.9992	5313
1	CAND1_RAT	152	140172	1.188	1.088	2		1	2	TVIGELPPASSGSALAANVCK	X	1.119	0.05933	0.8067	0.987	941.5
1	CAND1_RAT	152	140172	1.188	1.088	2		2	3	TVIGELPPASSGSALAANVCK	X	1.261	0.04132	0.7185	0.9559	4441
1	HYOU1_RAT	150	113607	1.736	2.341	2		1	2	DAVIYPILVEFTR	X	3.168	0.2776	0.3473	0.7912	2090
1	HYOU1_RAT	150	113607	1.736	2.341	2		2	3	LIPEMDQIFTDVEMTTLEK	X	0.9511	0.04356	0.7873	0.9961	3204
1	SRSF2_RAT	149	25846	2.076		4		1	2	DAEDAMDAMDGAVLDGR	X	1.485	0.04865	0.9104	0.9938	2308
1	SRSF2_RAT	149	25846	2.076		4		2	3	DAEDAMDAMDGAVLDGR	X	1.166	0.03473	0.9297	0.9991	2381
1	SRSF2_RAT	149	25846	2.076		4		3	3	DAEDAMDAMDGAVLDGR	X	9.746	1.384	0.4016	0.7471	781.1	(9) Oxidation (M)
1	SRSF2_RAT	149	25846	2.076		4		4	2	DAEDAMDAMDGAVLDGR	X	1.101	0.259	0.7958	0.9899	791	(9) Oxidation (M)
1	ATPO_RAT	148	24000	1.582	1.523	2		1	2	GEVPCTVTTAFPLDEAVLSELK	X	1.175	0.01128	0.9766	0.9962	8247
1	ATPO_RAT	148	24000	1.582	1.523	2		2	3	GEVPCTVTTAFPLDEAVLSELK	X	2.129	0.03814	0.9419	0.9801	15820
1	A2MG_RAT	147	167768					1	2	VAVQLEASPDFLAAPEEK		1.283	0.1226	0.8041	0.3392	2747
1	A2MG_RAT	147	167768					2	3	VAVQLEASPDFLAAPEEK		1.218	0.1103	0.8225	0.4817	8850
1	A2MG_RAT	147	167768					3	3	ASVTVLGDILGSAMQNTQDLLK	X	0.2786	0.04913	0.6975	0.9366	2387
1	NCKX1_RAT	147	131870					1	3	DGEGEAEANAEDQCETAQGEK	X	0.7659	0.05945	0.7306	0.9141	5284
1	PIGS_RAT	146	62528					1	3	SVENLATATTTLTSLAQLLGK	X	0.7701	0.02588	0.7268	0.9739	3835
1	AP180_RAT	146	94811					1	3	GLGSDLDSSLASLVGNLGISGTTSK	X	2.735	0.0118	0.8953	0.9832	3601
1	RLA2_RAT	145	11965	0.7632	1.131	2		1	3	LASVPAGGAVAVSAAPGSAAPAAGSAPAAAEEK	X	0.6994	0.03934	0.9482	0.9982	4768
1	RLA2_RAT	145	11965	0.7632	1.131	2		2	4	LASVPAGGAVAVSAAPGSAAPAAGSAPAAAEEK	X	0.8328	0.04068	0.9671	0.9788	12370
1	CAP1_RAT	145	53020	0.8048	1.135	3		1	2	VENQENVSNLVIDDTELK	X	0.6964	0.1264	0.6549	0.9446	502.3
1	CAP1_RAT	145	53020	0.8048	1.135	3		2	3	VENQENVSNLVIDDTELK	X	0.8489	0.04362	0.6644	0.9742	1181
1	CAP1_RAT	145	53020	0.8048	1.135	3		3	3	GAVPYVQAFDSLLANPVAEYLK	X	0.882	0.02059	0.6276	0.9979	17100
1	SAE1_RAT	145	39673	1.301	1.032	2		1	3	YCFSEMAPVCAVVGGILAQEIVK	X	1.272	0.01748	0.8644	0.9982	4928
1	SAE1_RAT	145	39673	1.301	1.032	2		2	3	YCFSEMAPVCAVVGGILAQEIVK	X	1.33	0.08417	0.6052	0.8228	6143	(6) Oxidation (M)
1	MYH9_RAT	144	234137	0.2832	1.776	4	X	1	2	IIGLDQVAGMSETALPGAFK	X	0.1266	1.088	0.3294	0.7138	365
1	MYH9_RAT	144	234137	0.2832	1.776	4	X	2	3	IIGLDQVAGMSETALPGAFK	X	0.4768	0.06019	0.6591	0.9478	1414
1	MYH9_RAT	144	234137	0.2832	1.776	4	X	3	2	DFSALESQLQDTQELLQEENR	X	0.2893	0.08778	0.7749	0.9699	521.1
1	MYH9_RAT	144	234137	0.2832	1.776	4	X	4	3	DFSALESQLQDTQELLQEENR	X	0.3681	0.03914	0.7428	0.986	2224
1	SYUA_RAT	144	14927	6.722	2.943	2		1	2	EQVTNVGGAVVTGVTAVAQK	X	14.42	3.131	0.6596	0.9356	745.8
1	SYUA_RAT	144	14927	6.722	2.943	2		2	3	EQVTNVGGAVVTGVTAVAQK	X	3.133	0.1257	0.7297	0.9932	2992
1	HNRPQ_RAT	143	60882					1	2	DLFEDELVPLFEK	X	0.873	0.02393	0.8323	0.9963	4009
1	ENOB_RAT	143	48545	1.136	1.444	3		1	2	AAVPSGASTGIYEALELR	X	0.8892	0.1899	0.7299	0.9726	698.9
1	ENOB_RAT	143	48545	1.136	1.444	3		2	3	AAVPSGASTGIYEALELR	X	0.9501	0.09692	0.7832	0.9943	1293
1	ENOB_RAT	143	48545	1.136	1.444	3		3	3	SGETEDTFIADLVVGLCTGQIK	X	1.733	0.2352	0.722	0.8056	28230
1	PCYOX_RAT	143	57377					1	4	NFDPPIEEFNDPYQQLVTTLIK		2.234	0.1061	0.4859	0.6365	1557
1	PCYOX_RAT	143	57377					2	3	NFDPPIEEFNDPYQQLVTTLIK	X	0.9903	0.03909	0.7599	0.969	1985
1	RS15_RAT	142	17478	0.8038	1.072	2		1	2	DMIILPEMVGSMVGVYNGK	X	0.7654	0.07535	0.7172	0.9721	996.1
1	RS15_RAT	142	17478	0.8038	1.072	2		2	3	DMIILPEMVGSMVGVYNGK	X	0.8442	0.04409	0.7332	0.9934	3022
1	STML2_RAT	142	38981	0.7901	1.286	2		1	3	DVQTTDTSIEELGR	X	0.6614	0.2887	0.3353	0.7752	112.6
1	STML2_RAT	142	38981	0.7901	1.286	2		2	2	DVQTTDTSIEELGR	X	0.9439	0.07592	0.6569	0.9545	486.2
1	SND1_RAT	141	104171	0.405	2.674	4		1	2	DTNGENIAESLVAEGLASR	X	0.5942	0.1439	0.4729	0.8606	298.3
1	SND1_RAT	141	104171	0.405	2.674	4		2	3	DTNGENIAESLVAEGLASR	X	0.5288	0.06299	0.6088	0.9685	609.3
1	SND1_RAT	141	104171	0.405	2.674	4		3	2	NLPGLVQEGEPFSEEATLFTK	X	0.8897	0.1172	0.3744	0.8682	652.5
1	SND1_RAT	141	104171	0.405	2.674	4		4	4	NLPGLVQEGEPFSEEATLFTK	X	0.09623	0.6785	0.4616	0.8175	351.3
1	SND1_RAT	141	104171	0.405	2.674	4		5	3	NLPGLVQEGEPFSEEATLFTK		0.7765	0.06498	0.4027	0.6583	1053
1	EF2_RAT	140	97986	0.6671	1.085	2		1	4	YVEPIEDVPCGNIVGLVGVDQFLVK	X	0.6298	0.02125	0.7027	0.9975	2829
1	EF2_RAT	140	97986	0.6671	1.085	2		2	3	YVEPIEDVPCGNIVGLVGVDQFLVK	X	0.7065	0.03096	0.9635	0.9954	8105
1	MYO5A_RAT	140	217853	1.162	1.743	2		1	2	ETLEPLIQAAQLLQVK	X	0.7841	0.1381	0.5544	0.8502	714
1	MYO5A_RAT	140	217853	1.162	1.743	2		2	3	ETLEPLIQAAQLLQVK	X	1.721	0.02841	0.8796	0.9991	1312
1	SPA3K_RAT	139	47722					1	2	AVLDVDETGTEGAAATAVTAALK		0.002163	10.28	0.829	0.6368	19330
1	SPA3K_RAT	139	47722					2	3	AVLDVDETGTEGAAATAVTAALK		0.1145	0.158	0.7815	0.5453	38400
1	A1M_RAT	138	171079					1	2	DLSSSDLTTASK	X	0.2988	0.02551	0.858	0.997	7946
1	CAZA2_RAT	138	33706	1.167	1.053	2		1	3	DIQDSLTVSNEVQTAK	X	1.211	0.1158	0.739	0.9892	2450
1	CAZA2_RAT	138	33706	1.167	1.053	2		2	2	DIQDSLTVSNEVQTAK	X	1.125	0.1097	0.8085	0.9845	1839
1	ADT1_RAT	137	33869					1	2	DFLAGGIAAAVSK	X	1.348	0.0485	0.5318	0.9792	2623
1	U119A_RAT	137	27539					1	2	DMDSGTVLFEIK	X	1.533	0.1221	0.2274	0.9323	585.4
1	AT2B3_RAT	137	141799	1.518	1.028	2	X	1	2	EASDIILTDDNFTSIVK	X	1.488	0.05351	0.6528	0.9811	1093
1	AT2B3_RAT	137	141799	1.518	1.028	2	X	2	3	EASDIILTDDNFTSIVK	X	1.548	0.08236	0.709	0.9676	1586
1	AT2B4_RAT	137	136420	1.518	1.028	2	X	1	2	EASDIILTDDNFTSIVK	X	1.488	0.05351	0.6528	0.9811	1093
1	AT2B4_RAT	137	136420	1.518	1.028	2	X	2	3	EASDIILTDDNFTSIVK	X	1.548	0.08236	0.709	0.9676	1586
1	RL9_RAT	137	22470	1.016	1.189	2		1	2	TILSNQTVDIPENVDITLK	X	0.8996	0.09309	0.8673	0.9933	1856
1	RL9_RAT	137	22470	1.016	1.189	2		2	3	TILSNQTVDIPENVDITLK	X	1.149	0.1764	0.7743	0.9872	2600
1	HDHD2_RAT	136	29353	1.005	1.473	2		1	2	DGLALGPGPFVTALEYATDTK	X	0.7638	0.1502	0.3699	0.7414	2130
1	HDHD2_RAT	136	29353	1.005	1.473	2		2	3	DGLALGPGPFVTALEYATDTK	X	1.321	0.2072	0.7685	0.9564	5212
1	DHSB_RAT	136	33308	1.338	1.098	2		1	3	DLVPDLSNFYAQYK	X	1.253	0.06917	0.5988	0.9384	690.5
1	DHSB_RAT	136	33308	1.338	1.098	2		2	2	DLVPDLSNFYAQYK	X	1.43	0.07433	0.5733	0.9152	898.5
1	CDC37_RAT	135	46144	0.8492	1.322	4		1	2	EGEEAGPGDPLLEAVPK	X	1.049	0.0859	0.5709	0.9513	2584
1	CDC37_RAT	135	46144	0.8492	1.322	4		2	3	EGEEAGPGDPLLEAVPK	X	0.5773	0.1912	0.6032	0.9258	2744
1	CDC37_RAT	135	46144	0.8492	1.322	4		3	2	LGPGGLDPVEVYESLPEELQK	X	0.8288	0.03629	0.7796	0.9879	1943
1	CDC37_RAT	135	46144	0.8492	1.322	4		4	3	LGPGGLDPVEVYESLPEELQK	X	1.036	0.02066	0.7284	0.994	6941
1	VIME_RAT	133	54374	0.898	1.082	2		1	2	LLQDSVDFSLADAINTEFK	X	0.8492	0.01565	0.8581	0.9978	6064
1	VIME_RAT	133	54374	0.898	1.082	2		2	3	LLQDSVDFSLADAINTEFK	X	0.9495	0.009894	0.816	0.9991	16040
1	1433G_RAT	133	28933	1.298	1.105	2		1	2	TAFDDAIAELDTLNEDSYK	X	1.21	0.03711	0.5661	0.975	913.6
1	1433G_RAT	133	28933	1.298	1.105	2		2	3	TAFDDAIAELDTLNEDSYK	X	1.392	0.03477	0.51	0.9819	2649
1	UBA3_RAT	130	52991					1	3	IIPAVASTNAVIAAVCATEVFK		0.3723	0.2095	0.536	0.6872	6898
1	HBB1_RAT	130	16420	0.9475	1.091	2		1	2	VNPDDVGGEALGR		0.4077	0.162	0.7752	0.5864	1714
1	HBB1_RAT	130	16420	0.9475	1.091	2		2	2	YFDSFGDLSSASAIMGNPK	X	1.008	0.09541	0.4719	0.8708	333.5
1	HBB1_RAT	130	16420	0.9475	1.091	2		3	3	YFDSFGDLSSASAIMGNPK	X	0.8911	0.09533	0.5928	0.9461	1281
1	PHOS_RAT	129	28845	1.879	1.522	2		1	2	GCDALNSSLECLAAEYPMVK	X	2.529	0.5887	0.6786	0.8481	595.8
1	PHOS_RAT	129	28845	1.879	1.522	2		2	3	GCDALNSSLECLAAEYPMVK	X	1.396	0.116	0.6735	0.9675	1932
1	A1AT_RAT	129	47111	0.321	3.251	6		1	2	VFNNDADLSGITEDAPLK		1.006	0.5164	0.4628	0.4893	465.7
1	A1AT_RAT	129	47111	0.321	3.251	6		2	3	VFNNDADLSGITEDAPLK	X	0.1112	1.432	0.4276	0.7546	626.1
1	A1AT_RAT	129	47111	0.321	3.251	6		3	2	GTEAAGATVVEAVPMSLPPQVK		0.2503	0.1284	0.7553	0.5919	1379
1	A1AT_RAT	129	47111	0.321	3.251	6		4	4	GTEAAGATVVEAVPMSLPPQVK	X	0.1791	0.1237	0.6423	0.9403	883.3
1	A1AT_RAT	129	47111	0.321	3.251	6		5	3	GTEAAGATVVEAVPMSLPPQVK	X	0.2438	0.06768	0.6956	0.8701	4858
1	A1AT_RAT	129	47111	0.321	3.251	6		6	2	GTEAAGATVVEAVPMSLPPQVK	X	1.296	0.1417	0.6122	0.7171	334.4	(15) Oxidation (M)
1	A1AT_RAT	129	47111	0.321	3.251	6		7	4	GTEAAGATVVEAVPMSLPPQVK	X	0.1148	0.5461	0.595	0.8318	599.7	(15) Oxidation (M)
1	A1AT_RAT	129	47111	0.321	3.251	6		8	3	GTEAAGATVVEAVPMSLPPQVK	X	1.514	0.1345	0.5318	0.7658	3307	(15) Oxidation (M)
1	PRS6B_RAT	129	48306	1.021	1.03	2		1	2	ENAPAIIFIDEIDAIATK	X	1	0.03438	0.6654	0.9903	1138
1	PRS6B_RAT	129	48306	1.021	1.03	2		2	3	ENAPAIIFIDEIDAIATK	X	1.042	0.01702	0.407	0.9914	2872
1	PSA2_RAT	129	26389	1.491	6.205	4		1	3	LVQIEYALAAVAGGAPSVGIK	X	1.272	0.03798	0.5561	0.9541	4373
1	PSA2_RAT	129	26389	1.491	6.205	4		2	2	LAQQYYLVYQEPIPTAQLVQR	X	0.357	0.4243	0.74	0.9216	282.8
1	PSA2_RAT	129	26389	1.491	6.205	4		3	4	LAQQYYLVYQEPIPTAQLVQR	X	20.47	0.04823	0.4195	0.823	5394
1	PSA2_RAT	129	26389	1.491	6.205	4		4	3	LAQQYYLVYQEPIPTAQLVQR	X	0.5316	0.2196	0.6119	0.9426	1156
1	CO3_RAT	129	190992	0.1133	2.178	5	X	1	2	DICEGQVNSLPGSINK	X	0.1784	0.1536	0.7929	0.9891	1054
1	CO3_RAT	129	190992	0.1133	2.178	5	X	2	3	DICEGQVNSLPGSINK	X	0.1818	0.1223	0.57	0.9803	1358
1	CO3_RAT	129	190992	0.1133	2.178	5	X	3	3	SDVDEDIIPEEDIISR	X	0.06401	1.072	0.5271	0.8488	1335
1	CO3_RAT	129	190992	0.1133	2.178	5	X	4	2	SDVDEDIIPEEDIISR	X	0.03872	0.196	0.7013	0.9895	1394
1	CO3_RAT	129	190992	0.1133	2.178	5	X	5	2	ILLQGTPVAQMAEDAVDGER		0.2756	0.1198	0.6579	0.5953	534.7
1	CO3_RAT	129	190992	0.1133	2.178	5	X	6	3	ILLQGTPVAQMAEDAVDGER	X	0.2321	0.09337	0.6882	0.7859	1482
1	CLIC1_RAT	129	27851	0.4303	3.03	4		1	2	EEFASTCPDDEEIELAYEQVAR	X	0.3223	0.07935	0.8669	0.9949	744.1
1	CLIC1_RAT	129	27851	0.4303	3.03	4		2	4	EEFASTCPDDEEIELAYEQVAR		0.1389	2.808	0.2376	0.6325	773.5
1	CLIC1_RAT	129	27851	0.4303	3.03	4		3	3	EEFASTCPDDEEIELAYEQVAR	X	0.1389	0.5058	0.6124	0.8929	1573
1	CLIC1_RAT	129	27851	0.4303	3.03	4		4	4	VLDNYLTSPLPEEVDETSAEDEGISQR	X	1.97	0.1845	0.5294	0.741	606.8
1	CLIC1_RAT	129	27851	0.4303	3.03	4		5	3	VLDNYLTSPLPEEVDETSAEDEGISQR	X	0.3887	0.03135	0.8599	0.981	1027
1	ACTA_RAT	128	42914	0.7374	2.19	3		1	1	DLTDYLMK	X	0.3024	0.3381	0.3121	0.7236	725.2
1	ACTA_RAT	128	42914	0.7374	2.19	3		2	2	DLTDYLMK	X	1.004	0.05213	0.8657	0.999	2019
1	ACTA_RAT	128	42914	0.7374	2.19	3		3	1	DLTDYLMK		1.479	0.2386	0.3448	0.6191	389.2	(7) Oxidation (M)
1	ACTA_RAT	128	42914	0.7374	2.19	3		4	2	DLTDYLMK	X	1.321	0.06569	0.6512	0.982	1030	(7) Oxidation (M)
1	ACTS_RAT	128	42899	0.7374	2.19	3		1	1	DLTDYLMK	X	0.3024	0.3381	0.3121	0.7236	725.2
1	ACTS_RAT	128	42899	0.7374	2.19	3		2	2	DLTDYLMK	X	1.004	0.05213	0.8657	0.999	2019
1	ACTS_RAT	128	42899	0.7374	2.19	3		3	1	DLTDYLMK		1.479	0.2386	0.3448	0.6191	389.2	(7) Oxidation (M)
1	ACTS_RAT	128	42899	0.7374	2.19	3		4	2	DLTDYLMK	X	1.321	0.06569	0.6512	0.982	1030	(7) Oxidation (M)
1	SYTC_RAT	128	83035	0.6457	1.343	2		1	2	QVMVVPVGPTCDEYAQK	X	0.5242	0.4045	0.7304	0.9232	473
1	SYTC_RAT	128	83035	0.6457	1.343	2		2	3	QVMVVPVGPTCDEYAQK	X	0.7954	0.1336	0.7636	0.9711	965.7
1	RS27A_RAT	128	18982	1.227	2.839	2		1	2	TITLEVEPSDTIENVK	X	2.565	0.1115	0.9864	0.9826	16410
1	RS27A_RAT	128	18982	1.227	2.839	2		2	3	TITLEVEPSDTIENVK	X	0.5866	0.07954	0.5492	0.9034	1464
1	CIRBP_RAT	127	18764	1.418	1.111	2		1	2	LFVGGLSFDTNEQALEQVFSK	X	1.316	0.05222	0.6693	0.9379	2480
1	CIRBP_RAT	127	18764	1.418	1.111	2		2	3	LFVGGLSFDTNEQALEQVFSK	X	1.527	0.04474	0.6866	0.9487	8338
1	SYFA_RAT	126	58639					1	2	SIPLEGLVQSELMQLPSGK		0.2538	0.1291	0.4441	0.5869	1327
1	SYFA_RAT	126	58639					2	3	SIPLEGLVQSELMQLPSGK	X	1.323	0.03633	0.6585	0.9216	3571
1	MARCS_RAT	126	30571	0.964	1.242	3		1	3	EAEAAEPEQPEQPEQPAAEEPR	X	1.238	0.009562	0.9821	0.9973	19650
1	MARCS_RAT	126	30571	0.964	1.242	3		2	4	EAAEAEPAEPGSPSAETEGASASSTSSPK	X	0.8379	0.02569	0.741	0.9861	1079
1	MARCS_RAT	126	30571	0.964	1.242	3		3	3	EAAEAEPAEPGSPSAETEGASASSTSSPK	X	0.8638	0.01299	0.9191	0.9986	3153
1	MDHM_RAT	124	36818	1.469	1.154	2		1	2	VAVLGASGGIGQPLSLLLK	X	1.626	0.02026	0.9427	0.9952	13920
1	MDHM_RAT	124	36818	1.469	1.154	2		2	3	VAVLGASGGIGQPLSLLLK	X	1.327	0.01769	0.9821	0.9996	27970
1	TIF1B_RAT	124	92014	3.68		4		1	2	LDLDLTSDSQPPVFK	X	120.7	5.997	0.7331	0.9895	1563
1	TIF1B_RAT	124	92014	3.68		4		2	3	LDLDLTSDSQPPVFK	X	1.097	999	0.7556	0.8319	2185
1	TIF1B_RAT	124	92014	3.68		4		3	2	EEDGSLSLDGADSTGVVAK	X	1.123	0.07136	0.5497	0.906	1349
1	TIF1B_RAT	124	92014	3.68		4		4	3	EEDGSLSLDGADSTGVVAK	X	1.232	0.04302	0.5993	0.9664	1331
1	HMGCL_RAT	124	35243					1	3	LIDMLSEAGLPVIEATSFVSPK	X	1.168	0.02781	0.6475	0.9922	2991
1	SPA3N_RAT	123	47690	0.252	1.313	2		1	2	AVLDVAETGTEAAAATGVK	X	0.2078	0.1203	0.6437	0.9648	626
1	SPA3N_RAT	123	47690	0.252	1.313	2		2	3	AVLDVAETGTEAAAATGVK	X	0.3056	0.02357	0.8552	0.9989	1866
1	ATP5L_RAT	122	11622	1.391	1.031	4	X	1	2	VELVPPTLGEIPTAIQSMK	X	1.403	0.015	0.8202	0.9967	6361
1	ATP5L_RAT	122	11622	1.391	1.031	4	X	2	3	VELVPPTLGEIPTAIQSMK	X	1.44	0.01181	0.6324	0.9808	18700
1	ATP5L_RAT	122	11622	1.391	1.031	4	X	3	2	VELVPPTLGEIPTAIQSMK	X	1.383	0.05751	0.687	0.9446	977.5	(18) Oxidation (M)
1	ATP5L_RAT	122	11622	1.391	1.031	4	X	4	3	VELVPPTLGEIPTAIQSMK	X	1.338	0.1002	0.6513	0.9696	3498	(18) Oxidation (M)
1	SFXN5_RAT	122	37816					1	2	YGELEEGIDVLDADGNLVGSSK		1.054	0.04803	0.5288	0.6074	1107
1	SFXN5_RAT	122	37816					2	3	YGELEEGIDVLDADGNLVGSSK		0.6954	0.03138	0.5992	0.5423	4584
1	C1QBP_RAT	122	31796	1.008	1.105	2		1	2	AEEQEPELTSTPNFVVEVTK	X	0.939	0.03431	0.9335	0.9983	1135
1	C1QBP_RAT	122	31796	1.008	1.105	2		2	3	AEEQEPELTSTPNFVVEVTK	X	1.081	0.03902	0.8518	0.9986	2287
1	IDHP_RAT	121	52428	0.4294	1.221	2		1	2	DQTNDQVTIDSALATQK	X	0.4947	0.263	0.4806	0.9087	1595
1	IDHP_RAT	121	52428	0.4294	1.221	2		2	3	DQTNDQVTIDSALATQK	X	0.3728	0.2434	0.5146	0.9303	3277
1	PSIP1_RAT	120	62043	1.513	1.119	2		1	2	QVDTEEAGVVTAATASNVK	X	1.398	0.02974	0.8707	0.9972	611
1	PSIP1_RAT	120	62043	1.513	1.119	2		2	3	QVDTEEAGVVTAATASNVK	X	1.638	0.2187	0.9075	0.9952	2650
1	SYNJ1_RAT	120	176409	0.05976	48.6	4		1	2	EVIAVQGPPDGTVLVSIK	X	1.42	0.1058	0.6683	0.955	652
1	SYNJ1_RAT	120	176409	0.05976	48.6	4		2	3	EVIAVQGPPDGTVLVSIK	X	1.464	0.1556	0.6708	0.9259	1030
1	SYNJ1_RAT	120	176409	0.05976	48.6	4		3	2	TPGPLSSQGAPVDTQPAAQK	X	0.000534	8.725	0.9741	0.7401	24510
1	SYNJ1_RAT	120	176409	0.05976	48.6	4		4	3	TPGPLSSQGAPVDTQPAAQK	X	0.0115	1.773	0.541	0.7479	63690
1	KAP0_RAT	120	43885	0.7602	1.018	2	X	1	2	LTVADALEPVQFEDGQK	X	0.7506	0.1421	0.7311	0.963	514.8
1	KAP0_RAT	120	43885	0.7602	1.018	2	X	2	3	LTVADALEPVQFEDGQK	X	0.7699	0.1395	0.6848	0.9769	1360
1	2AAB_RAT	120	67490	0.959	1.007	2		1	2	QLSQSLLPAIVELAEDAK	X	0.9539	0.03667	0.6932	0.9958	3425
1	2AAB_RAT	120	67490	0.959	1.007	2		2	3	QLSQSLLPAIVELAEDAK	X	0.964	0.02151	0.7208	0.9948	10760
1	SCAM1_RAT	120	38793					1	3	TVQTAAANAASTAATSAAQNAFK	X	1.826	0.0774	0.7131	0.965	1782
1	BZW2_RAT	120	49452	1.551	1.047	2	X	1	2	DTLVQGLNEAGDDLEAVAK	X	1.602	0.07522	0.7563	0.9661	984.6
1	BZW2_RAT	120	49452	1.551	1.047	2	X	2	3	DTLVQGLNEAGDDLEAVAK	X	1.501	0.1751	0.7277	0.9397	1824
1	CDC73_RAT	119	61941	0.9439	1.281	2		1	2	TPIIIIPAATTSLITMLNAK	X	0.7923	0.09431	0.7678	0.9714	594.5
1	CDC73_RAT	119	61941	0.9439	1.281	2		2	3	TPIIIIPAATTSLITMLNAK	X	1.124	0.02378	0.8639	0.9903	3578
1	GPX1_RAT	119	22716	0.5346	1.184	2		1	2	NALPAPSDDPTALMTDPK	X	0.4745	0.2141	0.6	0.8963	640.1
1	GPX1_RAT	119	22716	0.5346	1.184	2		2	3	NALPAPSDDPTALMTDPK	X	0.6022	0.07166	0.5773	0.9628	1166
1	GPX1_RAT	119	22716	0.5346	1.184	2		3	2	TIDIEPDIEALLSKQPSNP		0	0	0.5759	0.0765	3414
1	GPX1_RAT	119	22716	0.5346	1.184	2		4	3	TIDIEPDIEALLSKQPSNP		0	0	0.552	0.05568	15330
1	ERP29_RAT	119	29343	0.8635	1.068	2		1	3	DGDFENPVPYSGAVK	X	0.8243	0.04567	0.6669	0.9914	1028
1	ERP29_RAT	119	29343	0.8635	1.068	2		2	2	DGDFENPVPYSGAVK	X	0.9045	0.03875	0.8671	0.9992	3188
1	NSF_RAT	118	84796	2.26	1.147	2		1	2	DIEAMDPSILK	X	2.49	0.1483	0.7416	0.9658	22670
1	NSF_RAT	118	84796	2.26	1.147	2		2	2	DIEAMDPSILK	X	2.051	0.09788	0.8378	0.9956	2956	(5) Oxidation (M)
1	SRSF5_RAT	118	31464					1	2	DADDAVYELDGK	X	0.7509	0.08064	0.7155	0.9971	1535
1	PAK2_RAT	117	59582	0.8528	1.023	2		1	2	SVIDPIPAPVGDSNVDSGAK	X	0.8664	0.06649	0.714	0.9531	1322
1	PAK2_RAT	117	59582	0.8528	1.023	2		2	3	SVIDPIPAPVGDSNVDSGAK	X	0.8394	0.03315	0.5224	0.9747	2609
1	H1T_RAT	117	22833					1	2	ALAAAGYDVEK	X	0.6944	0.05872	0.6289	0.9586	800.5
1	NLTP_RAT	116	60778	0.8065	2.047	2		1	2	ADCTITMADSDLLALMTGK	X	0.486	0.1708	0.4163	0.7121	983.2
1	NLTP_RAT	116	60778	0.8065	2.047	2		2	3	ADCTITMADSDLLALMTGK	X	1.338	0.04477	0.7534	0.984	1775
1	MAP2_RAT	116	207117	3.731	1.096	2	X	1	2	DLATDLSLIEVK	X	3.497	0.1177	0.4091	0.9585	655.6
1	MAP2_RAT	116	207117	3.731	1.096	2	X	2	3	ETSTPSVQEPTLTETEPQTK	X	3.981	0.2356	0.6371	0.9301	1067
1	MAP2_RAT	116	207117	3.731	1.096	2	X	3	2	QITEPSITVPSIGLSAEPLAPK		0.014	7.192	0.7214	0.4475	1392
1	MAP2_RAT	116	207117	3.731	1.096	2	X	4	3	QITEPSITVPSIGLSAEPLAPK		0.01936	4.768	0.6525	0.5315	3605
1	PUR9_RAT	116	65771	2.193	2.074	5		1	2	DVSELTGFPEMLGGR	X	2.778	0.2668	0.3453	0.7114	1526
1	PUR9_RAT	116	65771	2.193	2.074	5		2	2	EVSDGIVAPGYEEEALK	X	1.618	0.06221	0.6606	0.9866	1084
1	PUR9_RAT	116	65771	2.193	2.074	5		3	3	EVSDGIVAPGYEEEALK	X	7.071	0.2655	0.7881	0.9738	1731
1	PUR9_RAT	116	65771	2.193	2.074	5		4	2	MSSFGDFVALSDVCDVPTAK	X	1.311	0.2357	0.524	0.9207	295.9
1	PUR9_RAT	116	65771	2.193	2.074	5		5	3	MSSFGDFVALSDVCDVPTAK	X	1.217	0.3035	0.4756	0.9129	1632
1	SAP_RAT	116	63917	0.7432	1.019	2	X	1	2	EVVDSYLPVILDMIK	X	0.7533	0.01281	0.8621	0.9972	6310
1	SAP_RAT	116	63917	0.7432	1.019	2	X	2	3	EVVDSYLPVILDMIK	X	0.7333	0.01165	0.9629	0.9997	5769
1	GEPH_RAT	113	85019	2.279	1.08	2	X	1	2	DLVQDPSLLGGTISAYK	X	2.407	0.1594	0.3467	0.9426	814.6
1	GEPH_RAT	113	85019	2.279	1.08	2	X	2	3	DLVQDPSLLGGTISAYK	X	2.159	0.06653	0.687	0.9864	1034
1	GCSH_RAT	113	19010	1.388	1.232	2		1	2	MTLSDPSELDELMSEEAYEK	X	1.608	0.5064	0.5592	0.8727	893.8
1	GCSH_RAT	113	19010	1.388	1.232	2		2	4	MTLSDPSELDELMSEEAYEK		0.7033	0.07127	0.301	0.6403	449.2
1	GCSH_RAT	113	19010	1.388	1.232	2		3	3	MTLSDPSELDELMSEEAYEK	X	1.198	0.03565	0.8385	0.9812	1291
1	1433E_RAT	112	29831	1.042	1.115	2		1	2	AAFDDAIAELDTLSEESYK	X	0.965	0.02205	0.9555	0.996	5911
1	1433E_RAT	112	29831	1.042	1.115	2		2	3	AAFDDAIAELDTLSEESYK	X	1.125	0.02143	0.9529	0.9981	26230
1	RL12_RAT	112	18426	0.8455	1.122	2		1	2	QAQIEVVPSASALIIK	X	0.917	0.05194	0.8345	0.9955	2357
1	RL12_RAT	112	18426	0.8455	1.122	2		2	3	QAQIEVVPSASALIIK	X	0.7795	0.05492	0.8922	0.9995	3084
1	ARF1_RAT	111	21093	2.382	1.419	2		1	2	LGEIVTTIPTIGFNVETVEYK	X	1.86	0.02526	0.2052	0.9951	818.1
1	ARF1_RAT	111	21093	2.382	1.419	2		2	3	LGEIVTTIPTIGFNVETVEYK	X	3.051	0.06444	0.3441	0.9912	2059
1	DDAH1_RAT	111	32310	0.8514	1.024	2		1	2	LTVPDDMAANCIYLNIPSK	X	0.8659	0.1358	0.7154	0.8396	729.2
1	DDAH1_RAT	111	32310	0.8514	1.024	2		2	3	LTVPDDMAANCIYLNIPSK	X	0.8372	0.1283	0.5803	0.7947	4078
1	PRDX6_RAT	110	25365	1.449	1.134	2		1	2	VVDSLQLTASNPVATPVDWK	X	1.584	0.2255	0.7587	0.9552	1078
1	PRDX6_RAT	110	25365	1.449	1.134	2		2	3	VVDSLQLTASNPVATPVDWK	X	1.326	0.08605	0.6722	0.9946	2659
1	PEBP1_RAT	110	21267	1.742	1.288	3		1	2	YVWLVYEQEQPLNCDEPILSNK	X	1.33	0.0377	0.9213	0.9932	820.5
1	PEBP1_RAT	110	21267	1.742	1.288	3		2	4	YVWLVYEQEQPLNCDEPILSNK	X	2.2	0.3019	0.4384	0.7757	1184
1	PEBP1_RAT	110	21267	1.742	1.288	3		3	3	YVWLVYEQEQPLNCDEPILSNK	X	1.808	0.05507	0.8638	0.992	2504
1	PCNA_RAT	109	29585	0.7201	2.448	5		1	2	AEDNADTLALVFEAPNQEK	X	0.2981	0.0568	0.5263	0.7697	540.1
1	PCNA_RAT	109	29585	0.7201	2.448	5		2	3	AEDNADTLALVFEAPNQEK	X	0.4621	0.03791	0.4834	0.761	1665
1	PCNA_RAT	109	29585	0.7201	2.448	5		3	2	LMDLDVEQLGIPEQEYSCVVK	X	0.7102	0.07185	0.5417	0.8755	539.4
1	PCNA_RAT	109	29585	0.7201	2.448	5		4	4	LMDLDVEQLGIPEQEYSCVVK	X	3.183	0.1181	0.3047	0.8687	467.5
1	PCNA_RAT	109	29585	0.7201	2.448	5		5	3	LMDLDVEQLGIPEQEYSCVVK	X	0.622	0.07795	0.5236	0.9085	937.5
1	AATC_RAT	108	47216					1	3	APPSFFAQVPQAPPVLVFK	X	1.693	0.008033	0.9458	0.997	78120
1	PSMD1_RAT	108	108669					1	3	MITSAAGIISLLDEEEPQLK	X	0.8038	0.03398	0.7061	0.9685	1187
1	RAB7A_RAT	107	24251					1	2	DPENFPFVVLGNK	X	0.994	0.02133	0.4612	0.9157	2372
1	FAS_RAT	107	277960					1	3	LLLPEDPLISGLLNSQALK	X	0.9133	0.02649	0.831	0.9989	3562
1	PSA4_RAT	106	30465	1.982	3.424	3		1	2	YLLQYQEPIPCEQLVTALCDIK	X	0.9295	0.04336	0.8939	0.9939	1463
1	PSA4_RAT	106	30465	1.982	3.424	3		2	4	YLLQYQEPIPCEQLVTALCDIK	X	8.201	0.06573	0.4798	0.8144	2873
1	PSA4_RAT	106	30465	1.982	3.424	3		3	3	YLLQYQEPIPCEQLVTALCDIK	X	1.021	0.03703	0.8205	0.9921	5005
1	NP1L1_RAT	106	46636	0.5918	1.036	2	X	1	2	LDGLVDTPTGYIESLPK	X	0.6066	0.03322	0.8306	0.9882	2552
1	NP1L1_RAT	106	46636	0.5918	1.036	2	X	2	3	LDGLVDTPTGYIESLPK	X	0.5773	0.03459	0.687	0.8843	2408
1	DYL2_RAT	105	10737	1.585	1.199	2		1	2	NADMSEDMQQDAVDCATQAMEK	X	1.394	0.0362	0.8913	0.9902	389.1
1	DYL2_RAT	105	10737	1.585	1.199	2		2	3	NADMSEDMQQDAVDCATQAMEK	X	1.802	0.05667	0.8597	0.9885	1295
1	SPA3L_RAT	105	47445	0.2515	1.197	2		1	2	AVLDVDETGTEATAATGVATVIR	X	0.2214	0.05161	0.7553	0.9893	741.3
1	SPA3L_RAT	105	47445	0.2515	1.197	2		2	3	AVLDVDETGTEATAATGVATVIR	X	0.2857	0.06091	0.708	0.9858	1897
1	3HIDH_RAT	104	36267					1	2	DLGLAQDSATSTK	X	1.174	0.03173	0.8788	0.9993	8998
1	AP2B1_RAT	102	107108	1.807	1.113	3	X	1	3	DIPNENELQFQIK	X	1.737	0.09421	0.5076	0.9614	362.2
1	AP2B1_RAT	102	107108	1.807	1.113	3	X	2	2	DIPNENELQFQIK	X	2.04	0.08345	0.3623	0.8763	645.3
1	AP2B1_RAT	102	107108	1.807	1.113	3	X	3	3	LAPPLVTLLSGEPEVQYVALR	X	1.665	0.05814	0.7983	0.9755	6824
1	DHE3_RAT	102	62672	1.352	1.19	2		1	2	VYEGSILEADCDILIPAASEK	X	1.195	0.03348	0.8538	0.9973	2214
1	DHE3_RAT	102	62672	1.352	1.19	2		2	3	VYEGSILEADCDILIPAASEK	X	1.528	0.02446	0.7716	0.9946	5984
1	CAZA1_RAT	102	33621	0.974	1.013	2		1	2	DVQDSVTVSNEVQTAK	X	0.9827	0.04823	0.6829	0.9958	1033
1	CAZA1_RAT	102	33621	0.974	1.013	2		2	3	DVQDSVTVSNEVQTAK	X	0.9654	0.04392	0.7928	0.9876	1587
1	TBB5_RAT	101	50516	1.168	1.146	2		1	2	ALTVPELTQQVFDAK	X	1.286	0.04937	0.7618	0.9893	3005
1	TBB5_RAT	101	50516	1.168	1.146	2		2	3	ALTVPELTQQVFDAK	X	1.06	0.03458	0.8849	0.9944	4922
1	RS3_RAT	101	27389					1	2	DEILPTTPISEQK	X	0.7544	0.0266	0.9086	0.9987	14700
1	S10A1_RAT	101	10862	1.097	1.089	2		1	2	DLLQTELSSFLDVQK	X	1.165	0.3479	0.5585	0.9337	1392
1	S10A1_RAT	101	10862	1.097	1.089	2		2	3	DLLQTELSSFLDVQK	X	1.032	0.03663	0.9069	0.9982	2464
1	FEN1_RAT	100	43961	1.082	1.01	2		1	2	QLFLEPEVLDPESVELK	X	1.09	0.07747	0.6693	0.9807	978.4
1	FEN1_RAT	100	43961	1.082	1.01	2		2	3	QLFLEPEVLDPESVELK	X	1.075	0.06485	0.5551	0.982	2095
1	CRYAB_RAT	100	20397	0.4216	1.756	2		1	2	IPADVDPLTITSSLSSDGVLTVNGPR	X	0.2831	0.02522	0.5499	0.8439	8551
1	CRYAB_RAT	100	20397	0.4216	1.756	2		2	4	IPADVDPLTITSSLSSDGVLTVNGPR		-2.9e-05	0.4478	0.3087	0.4856	146800
1	CRYAB_RAT	100	20397	0.4216	1.756	2		3	3	IPADVDPLTITSSLSSDGVLTVNGPR	X	0.6278	0.08611	0.672	0.9802	5686
1	NPM_RAT	99	33636	1.311	1.087	2		1	2	MSVQPTVSLGGFEITPPVVLR	X	1.235	0.08317	0.673	0.9227	8477
1	NPM_RAT	99	33636	1.311	1.087	2		2	3	MSVQPTVSLGGFEITPPVVLR	X	1.391	0.1	0.7133	0.9162	15360
1	HA12_RAT	99	42409	0.2293	1.395	2		1	3	DSSQSSDVSLPDCKA	X	0.1812	0.2928	0.5183	0.8486	913.6
1	HA12_RAT	99	42409	0.2293	1.395	2		2	2	DSSQSSDVSLPDCKA	X	0.2902	999	0.7648	0.9867	1287
1	REEP6_RAT	98	23722	1.782	1.02	2	X	1	2	TLVTPASASESPAALEPDPK	X	1.758	0.04219	0.9077	0.9992	2612
1	REEP6_RAT	98	23722	1.782	1.02	2	X	2	3	TLVTPASASESPAALEPDPK	X	1.807	0.05228	0.8857	0.9995	8218
1	TAU_RAT	97	80427	2.349	1.067	2	X	1	2	EQDLEGATVVGAPAEEQK	X	2.46	0.05883	0.7664	0.9938	391.6
1	TAU_RAT	97	80427	2.349	1.067	2	X	2	3	EQDLEGATVVGAPAEEQK	X	2.243	0.0343	0.7076	0.9962	1261
1	PDIA3_RAT	97	58445	0.2399	1.739	2		1	3	DLLTAYYDVDYEK	X	0.1622	1.407	0.4788	0.7215	735.6
1	PDIA3_RAT	97	58445	0.2399	1.739	2		2	2	DLLTAYYDVDYEK	X	0.3548	0.4994	0.4346	0.7862	1649
1	RAB3A_RAT	97	25547	2.592	1.011	2	X	1	2	YADDSFTPAFVSTVGIDFK	X	2.612	0.04147	0.6199	0.9886	426.5
1	RAB3A_RAT	97	25547	2.592	1.011	2	X	2	3	YADDSFTPAFVSTVGIDFK	X	2.572	0.04672	0.5769	0.9841	1011
1	SC31A_RAT	97	138010	0.4562	1.038	2	X	1	2	AVQLTQALDTNTVGALLAEK	X	0.4444	0.08006	0.7134	0.8547	376.5
1	SC31A_RAT	97	138010	0.4562	1.038	2	X	2	3	AVQLTQALDTNTVGALLAEK	X	0.4683	0.05786	0.5986	0.9022	1391
1	PP1A_RAT	96	38846	0.8829	1.102	2		1	2	EIFLSQPILLELEAPLK	X	0.9457	999	0.6936	0.9762	1246
1	PP1A_RAT	96	38846	0.8829	1.102	2		2	3	EIFLSQPILLELEAPLK	X	0.8242	0.1486	0.8069	0.9903	2626
1	PURB_RAT	95	34057	1.179	1.175	3		1	2	GGGGFGGGPGPGGLQSGQTIALPAQGLIEFR	X	1.247	0.1123	0.9246	0.987	669.8
1	PURB_RAT	95	34057	1.179	1.175	3		2	4	GGGGFGGGPGPGGLQSGQTIALPAQGLIEFR	X	0.9829	0.2512	0.5059	0.9024	1026
1	PURB_RAT	95	34057	1.179	1.175	3		3	3	GGGGFGGGPGPGGLQSGQTIALPAQGLIEFR	X	1.335	0.1272	0.8432	0.9739	1824
1	AT1B3_RAT	94	32824	1.071	1.133	4		1	2	IIELVPDGAPYITCITK	X	0.979	0.07372	0.732	0.9871	1590
1	AT1B3_RAT	94	32824	1.071	1.133	4		2	3	IIELVPDGAPYITCITK	X	1.038	0.03734	0.8779	0.9969	4440
1	AT1B3_RAT	94	32824	1.071	1.133	4		3	2	EENIANIVTYPDDGLIDLK	X	1.286	0.07782	0.8165	0.99	1154
1	AT1B3_RAT	94	32824	1.071	1.133	4		4	3	EENIANIVTYPDDGLIDLK	X	1.005	0.132	0.7073	0.9725	3172
1	HPT_RAT	93	39809					1	2	DIAPTLTLYVGK	X	0.1561	0.1607	0.5107	0.9596	3217
1	GRP75_RAT	93	75583	1.449	1.183	2		1	2	GAVVGIDLGTTNSCVAVMEGK	X	1.631	0.1067	0.7575	0.7211	788.2
1	GRP75_RAT	93	75583	1.449	1.183	2		2	4	GAVVGIDLGTTNSCVAVMEGK		4.022	2.031	0.2241	0.4731	139.2
1	GRP75_RAT	93	75583	1.449	1.183	2		3	3	GAVVGIDLGTTNSCVAVMEGK	X	1.286	0.09138	0.7014	0.8621	1000
1	HPBP1_RAT	92	40159					1	3	VLSQATPPTAGEAELATDQQER	X	0.6373	0.02443	0.8224	0.9923	2396
1	MOES_RAT	92	69662					1	2	VTTMDAELEFAIQPNTTGK		0.3461	0.2195	0.5075	0.3031	1686
1	MOES_RAT	92	69662					2	3	VTTMDAELEFAIQPNTTGK		0.6206	0.09614	0.466	0.2557	4710
1	MOES_RAT	92	69662					3	4	EGILNDDIYCPPETAVLLASYAVQSK		0.08264	1.399	0.4778	0.5816	1039
1	MOES_RAT	92	69662					4	3	EGILNDDIYCPPETAVLLASYAVQSK	X	0.4664	0.03239	0.8021	0.9652	2094
1	DPYL4_RAT	91	62430	1.098	5.093	4		1	2	LQMPVLGMTPADDFCQGTK	X	3.555	0.09383	0.7167	0.8455	2269
1	DPYL4_RAT	91	62430	1.098	5.093	4		2	3	LQMPVLGMTPADDFCQGTK	X	5.578	0.259	0.564	0.7819	4572
1	DPYL4_RAT	91	62430	1.098	5.093	4		3	2	LQMPVLGMTPADDFCQGTK	X	0.2509	0.1044	0.4649	0.9244	1309	(8) Oxidation (M)
1	DPYL4_RAT	91	62430	1.098	5.093	4		4	3	LQMPVLGMTPADDFCQGTK	X	0.2925	0.3112	0.4897	0.7085	2752	(8) Oxidation (M)
1	PALM_RAT	91	42773					1	2	EIDVLEFGESAPAAPK		5.507	2.263	0.1241	0.3974	765
1	PALM_RAT	91	42773					2	3	EIDVLEFGESAPAAPK	X	1.785	0.07993	0.7675	0.9869	817.5
1	DPYL3_RAT	91	63280	1.396	1.208	4	X	1	2	IAVGSDSDLVIWDPDAVK	X	1.274	0.03953	0.828	0.9939	4403
1	DPYL3_RAT	91	63280	1.396	1.208	4	X	2	3	IAVGSDSDLVIWDPDAVK	X	1.166	0.02227	0.9024	0.9993	12620
1	DPYL3_RAT	91	63280	1.396	1.208	4	X	3	2	IVNDDQSFYADIYMEDGLIK	X	1.414	0.1404	0.8905	0.992	767.3
1	DPYL3_RAT	91	63280	1.396	1.208	4	X	4	3	IVNDDQSFYADIYMEDGLIK	X	1.806	0.1265	0.6885	0.9767	3002
1	RK_RAT	90	65448	1.516	1.078	2		1	2	DSISLEFDNLCSEQPIGK	X	1.438	0.08752	0.7227	0.971	740.2
1	RK_RAT	90	65448	1.516	1.078	2		2	3	DSISLEFDNLCSEQPIGK	X	1.6	0.1078	0.4817	0.8711	1921
1	RS26_RAT	90	13657	0.967	1.023	2		1	2	DISEASVFDAYVLPK	X	0.9827	0.08914	0.7326	0.9887	1569
1	RS26_RAT	90	13657	0.967	1.023	2		2	3	DISEASVFDAYVLPK	X	0.9516	0.111	0.7946	0.9942	2080
1	H2B1_RAT	90	14514	2.334	3.359	2		1	2	LLLPGELAK	X	0.991	0.04412	0.8808	0.9981	4305
1	H2B1_RAT	90	14514	2.334	3.359	2		2	2	ESYSVYVYK	X	5.498	2.155	0.4703	0.7518	1223
1	HXK1_RAT	89	105334	8.733	1.231	2	X	1	2	AILQQLGLNSTCDDSILVK	X	10.12	0.095	0.8749	0.9843	2987
1	HXK1_RAT	89	105334	8.733	1.231	2	X	2	3	AILQQLGLNSTCDDSILVK	X	7.539	0.1022	0.729	0.9919	8759
1	PITM1_RAT	89	137161					1	3	GNELGNEPAAQPAAPSTTSEVVK	X	6.589	0.06681	0.7197	0.9958	4997
1	DNM1L_RAT	89	85876	1.388	1.014	2	X	1	3	VFSPNVVNLTLVDLPGMTK		4.688	0.1278	0.5002	0.669	6647
1	DNM1L_RAT	89	85876	1.388	1.014	2	X	2	2	TLESVDPLGGLNTIDILTAIR	X	1.402	0.04334	0.7265	0.9969	432.7
1	DNM1L_RAT	89	85876	1.388	1.014	2	X	3	3	TLESVDPLGGLNTIDILTAIR	X	1.375	0.01487	0.3318	0.996	935.3
1	GLSK_RAT	88	76009	1.114	1.013	2		1	3	GGTPPQQQQQQQQQPGASPPAAPGPK	X	1.104	0.01697	0.8741	0.9994	3530
1	GLSK_RAT	88	76009	1.114	1.013	2		2	4	GGTPPQQQQQQQQQPGASPPAAPGPK	X	1.124	0.01465	0.9259	0.9951	6892
1	DPP3_RAT	88	84339					1	2	LASVLNTEPALDSELTSK		3.529	0.1757	0.2975	0.4736	2378
1	DPP3_RAT	88	84339					2	3	LASVLNTEPALDSELTSK	X	1.974	0.1743	0.3977	0.9179	5297
1	CAPG_RAT	88	39676					1	3	EGNPEEDITADQTNAQAAALYK	X	0.09574	1.423	0.728	0.9052	843.2
1	IAH1_RAT	88	28806	1.154	1.119	2		1	2	DCGTDVLDLWTLMQK	X	1.25	0.05445	0.6541	0.9651	2844
1	IAH1_RAT	88	28806	1.154	1.119	2		2	3	DCGTDVLDLWTLMQK	X	1.066	0.02191	0.8819	0.9983	2958
1	SEPT5_RAT	87	44178					1	2	ESAPFAVIGSNTVVEAK	X	0.5782	0.7571	0.2636	0.7151	375.4
1	SEPT5_RAT	87	44178					2	3	ESAPFAVIGSNTVVEAK		7.13	0.3038	0.3531	0.6911	1265
1	SEPT5_RAT	87	44178					3	2	MESPIPILPLPTPDSETEK		3.734	0.2935	0.5684	0.5632	829.4
1	SEPT5_RAT	87	44178					4	3	MESPIPILPLPTPDSETEK		3.753	0.3466	0.4475	0.5463	2074
1	APEX1_RAT	87	36728					1	2	EAAGEGPVLYEDPPDQK		0.8962	0.02936	0.4404	0.5158	1496
1	APEX1_RAT	87	36728					2	3	EAAGEGPVLYEDPPDQK	X	0.913	0.01746	0.8629	0.9985	2237
1	TPIS_RAT	85	27934	2.336	1.408	2		1	3	LPADTEVVCAPPTAYIDFAR	X	2.975	0.07752	0.967	0.9714	45620
1	TPIS_RAT	85	27934	2.336	1.408	2		2	2	LPADTEVVCAPPTAYIDFAR	X	1.834	0.04003	0.9898	0.9901	22540
1	WDR7_RAT	85	167501	1.814	1.153	2		1	3	DSPPASSNIVQGQIK	X	2.007	0.07622	0.5266	0.9512	548
1	WDR7_RAT	85	167501	1.814	1.153	2		2	2	DSPPASSNIVQGQIK	X	1.64	0.06001	0.6605	0.7943	1315
1	SNAA_RAT	84	34461					1	2	AIDIYEQVGTSAMDSPLLK		0.0839	3.233	0.3689	0.6131	661.4
1	SNAA_RAT	84	34461					2	3	AIDIYEQVGTSAMDSPLLK	X	1.409	0.06359	0.4534	0.8985	1903
1	SNAA_RAT	84	34461					3	3	AIDIYEQVGTSAMDSPLLK		6.09	0.6398	0.627	0.6884	1387	(13) Oxidation (M)
1	ACTN4_RAT	84	106875	0.8999	1.134	2		1	2	ETTDTDTADQVIASFK	X	0.8233	0.1302	0.5855	0.9298	785.2
1	ACTN4_RAT	84	106875	0.8999	1.134	2		2	3	ETTDTDTADQVIASFK	X	0.9838	0.05517	0.6524	0.9193	1016
1	NNRE_RAT	84	31577	2.08	2.298	2		1	2	GNPSGIQPDLLISLTAPK	X	1.155	0.1764	0.5157	0.958	495.1
1	NNRE_RAT	84	31577	2.08	2.298	2		2	3	GNPSGIQPDLLISLTAPK	X	3.747	0.1321	0.4411	0.9312	1604
1	HEMO_RAT	84	52732	0.2476	1.275	2		1	2	ELGSPPGISLDTIDAAFSCPGSSK	X	0.2085	0.03154	0.9612	0.9953	2373
1	HEMO_RAT	84	52732	0.2476	1.275	2		2	3	ELGSPPGISLDTIDAAFSCPGSSK	X	0.294	0.05183	0.8734	0.9903	2552
1	AMPL_RAT	83	57411					1	2	LNLPINIIGLAPLCENMPSGK		5.734	0.4731	0.5072	0.5496	692.5
1	AMPL_RAT	83	57411					2	3	LNLPINIIGLAPLCENMPSGK	X	0.6001	0.07732	0.5409	0.9814	2493
1	PUF60_RAT	83	61408	0.8283	1.24	2		1	2	DIDDDLEGEVTEECGK	X	0.9643	0.2976	0.6623	0.8634	1473
1	PUF60_RAT	83	61408	0.8283	1.24	2		2	3	DIDDDLEGEVTEECGK	X	0.7115	0.05567	0.5642	0.7989	1298
1	AN32A_RAT	83	29223					1	2	DLSTIEPLK	X	1.069	0.06301	0.9205	0.9997	7809
1	AN32B_RAT	83	31606					1	2	DISTLEPLK	X	1.069	0.06301	0.9205	0.9997	7809
1	SYAC_RAT	83	109344					1	3	EIADLGEVLATAVIPQWQK	X	0.7304	0.02695	0.8263	0.997	6511
1	COPB2_RAT	82	104883	1.036	1.102	2		1	2	AAESLADPTEYENLFPGLK	X	0.9674	0.02589	0.7753	0.9767	542.8
1	COPB2_RAT	82	104883	1.036	1.102	2		2	3	AAESLADPTEYENLFPGLK	X	1.11	0.03854	0.7377	0.988	1794
1	GDIB_RAT	82	52204					1	2	DLGTDSQIFISR		0.76	0.4803	0.3391	0.6295	1263
1	H31_RAT	81	15873	0.9637	1.213	2		1	2	STELLIR	X	1.104	0.02753	0.5852	0.999	677.5
1	H31_RAT	81	15873	0.9637	1.213	2		2	2	EIAQDFK	X	0.8408	0.03802	0.6493	0.9655	897.3
1	ITPA_RAT	81	22676	0.835	1.022	2		1	2	IDLPEYQGEPDEISIQK	X	0.8482	0.07343	0.6441	0.9945	948
1	ITPA_RAT	81	22676	0.835	1.022	2		2	3	IDLPEYQGEPDEISIQK	X	0.8221	0.1351	0.3057	0.988	2107
1	PP1R7_RAT	80	42086	2.02	1.651	2		1	2	AIENIDTLTNLESLFLGK	X	2.88	0.04418	0.5375	0.9422	713.4
1	PP1R7_RAT	80	42086	2.02	1.651	2		2	3	AIENIDTLTNLESLFLGK	X	1.417	0.0319	0.6935	0.9855	940.6
1	MK03_RAT	80	43984	0.844	1.031	2		1	3	GTAGVVPVVPGEVEVVK	X	0.8257	0.03189	0.6476	0.971	520.4
1	MK03_RAT	80	43984	0.844	1.031	2		2	2	GTAGVVPVVPGEVEVVK	X	0.8626	0.0589	0.6482	0.9642	783.1
1	RPN2_RAT	80	69990	0.2054	2.043	2		1	2	LQVSSVLSQPLAQAAVK	X	0.3404	999	0.4457	0.8513	996
1	RPN2_RAT	80	69990	0.2054	2.043	2		2	3	LQVSSVLSQPLAQAAVK	X	0.1239	0.163	0.8021	0.8764	2379
1	TBB3_RAT	80	51291	2.016	1.749	2		1	2	ALTVPELTQQMFDAK		4.21	0.7128	0.1358	0.6463	677.9
1	TBB3_RAT	80	51291	2.016	1.749	2		2	3	ALTVPELTQQMFDAK	X	1.357	0.1056	0.5631	0.9311	935
1	TBB3_RAT	80	51291	2.016	1.749	2		3	2	ALTVPELTQQMFDAK		6.298	1.659	0.2529	0.539	834.9	(11) Oxidation (M)
1	TBB3_RAT	80	51291	2.016	1.749	2		4	3	ALTVPELTQQMFDAK	X	2.993	0.3281	0.4036	0.865	799.4	(11) Oxidation (M)
1	PTGR2_RAT	79	39016	1.073	1.049	2		1	2	DVPYPPPLPPAVEAIQK	X	1.109	0.09273	0.6095	0.9086	1354
1	PTGR2_RAT	79	39016	1.073	1.049	2		2	3	DVPYPPPLPPAVEAIQK	X	1.037	0.04417	0.6284	0.9889	3074
1	IGHG1_RAT	79	37166	0.7322	7.465	2		1	1	DVLTITLTPK	X	3.034	999	0.2517	0.7708	48.25
1	IGHG1_RAT	79	37166	0.7322	7.465	2		2	2	DVLTITLTPK	X	0.1767	0.07997	0.2406	0.9136	489.5
1	AMPB_RAT	78	74269	0.7522	1.017	2	X	1	2	IEPGVDPDDTYNETPYEK	X	0.7613	0.04588	0.8396	0.995	476.6
1	AMPB_RAT	78	74269	0.7522	1.017	2	X	2	3	IEPGVDPDDTYNETPYEK	X	0.7433	0.08946	0.6811	0.9533	1377
1	FETUB_RAT	77	43131					1	3	ESPCTQSQDSCSLQASDSEPVGLCQGSLIK	X	0.1442	0.1519	0.841	0.9807	854.1
1	FETUB_RAT	77	43131					2	5	ESPCTQSQDSCSLQASDSEPVGLCQGSLIK		0.02586	0.7554	0.3716	0.6297	1360
1	FETUB_RAT	77	43131					3	4	ESPCTQSQDSCSLQASDSEPVGLCQGSLIK		0.4308	0.387	0.7445	0.6062	1499
1	FXYD6_RAT	77	10721					1	4	APGDEEAQVENLITTNAAEPQKAEN		0.1108	0.07075	0.6222	0.621	8226
1	FXYD6_RAT	77	10721					2	3	APGDEEAQVENLITTNAAEPQKAEN	X	3.074	0.04883	0.8256	0.9902	1448
1	ADT2_RAT	77	0					1	2	DFLAGGVAAAISK	X	1.348	0.0485	0.5318	0.9792	2623
1	DPYL2_RAT	76	63535	1.862	1.275	4	X	1	2	ISVGSDADLVIWDPDSVK	X	2.557	0.04957	0.9374	0.9913	5655
1	DPYL2_RAT	76	63535	1.862	1.275	4	X	2	3	ISVGSDADLVIWDPDSVK	X	1.84	0.0305	0.853	0.9991	10420
1	DPYL2_RAT	76	63535	1.862	1.275	4	X	3	2	IVNDDQSFYADIYMEDGLIK	X	1.414	0.1404	0.8905	0.992	767.3
1	DPYL2_RAT	76	63535	1.862	1.275	4	X	4	3	IVNDDQSFYADIYMEDGLIK	X	1.806	0.1265	0.6885	0.9767	3002
1	ENPL_RAT	76	95371	0.9095	1.006	2	X	1	2	LISLTDENALAGNEELTVK	X	0.9059	0.07411	0.8766	0.9973	1335
1	ENPL_RAT	76	95371	0.9095	1.006	2	X	2	3	LISLTDENALAGNEELTVK	X	0.913	0.06864	0.8628	0.9936	4367
1	PGAP1_RAT	76	106939					1	2	ILPLTGIPVLFLPGNAGSYK		0.09023	0.4084	0.3187	0.1894	1788
1	PGAP1_RAT	76	106939					2	3	ILPLTGIPVLFLPGNAGSYK	X	1.611	0.07396	0.7488	0.9876	2214
1	UBE2N_RAT	74	17422	0.7544	1.179	2		1	2	LELFLPEEYPMAAPK	X	0.8478	0.08945	0.4254	0.8598	566.7
1	UBE2N_RAT	74	17422	0.7544	1.179	2		2	3	LELFLPEEYPMAAPK	X	0.6714	0.1433	0.6857	0.9705	937.9
1	COF1_RAT	74	19450	0.9272	1.019	2		1	2	EILVGDVGQTVDDPYTTFVK	X	0.9152	0.0688	0.7743	0.9835	1840
1	COF1_RAT	74	19450	0.9272	1.019	2		2	3	EILVGDVGQTVDDPYTTFVK	X	0.9393	0.06107	0.7459	0.9824	3758
1	UBP10_RAT	73	89089					1	3	TAVTQPNAGADTTENLAVANGK	X	1.191	0.05832	0.5953	0.9242	2538
1	MARE2_RAT	72	37838	2.326	1.267	2		1	2	QGQDAIPPPDPGEQIFNLPK	X	2.749	0.1784	0.5985	0.9165	679.9
1	MARE2_RAT	72	37838	2.326	1.267	2		2	3	QGQDAIPPPDPGEQIFNLPK	X	1.968	0.06964	0.6052	0.9322	1595
1	CLAP2_RAT	72	143621	0.8912	1.292	2		1	2	VLCPIIQTADYPINLAAIK	X	0.7437	0.1826	0.67	0.949	612.7
1	CLAP2_RAT	72	143621	0.8912	1.292	2		2	3	VLCPIIQTADYPINLAAIK	X	1.068	0.1444	0.6453	0.9208	1111
1	NEUM_RAT	72	24544					1	3	QADVPAAVTDAAATTPAAEDAAK	X	0.6328	0.01351	0.8864	0.9985	9022
1	GDIA_RAT	71	51887	1.458	1.117	2		1	2	EVEPALELLEPIDQK	X	1.577	0.04087	0.5591	0.982	656.2
1	GDIA_RAT	71	51887	1.458	1.117	2		2	3	EVEPALELLEPIDQK	X	1.349	0.0187	0.8475	0.9958	1324
1	STIP1_RAT	71	64896					1	2	DCEECIQLEPTFIK		13.03	1.597	0.3609	0.4557	1941
1	STIP1_RAT	71	64896					2	3	DCEECIQLEPTFIK	X	0.6245	0.08374	0.5972	0.9061	1674
1	LKHA4_RAT	71	70797	0.8832	1.073	2		1	2	DVDPDVAYSSIPYEK	X	0.9282	0.06213	0.6425	0.9876	1340
1	LKHA4_RAT	71	70797	0.8832	1.073	2		2	3	DVDPDVAYSSIPYEK	X	0.8404	0.0684	0.6301	0.9984	1928
1	SNAB_RAT	71	34547					1	2	AIEIYEQVGANTMDNPLLK		0.4602	0.3241	0.6373	0.6152	1094
1	SNAB_RAT	71	34547					2	3	AIEIYEQVGANTMDNPLLK	X	0.5275	0.8993	0.5115	0.8868	2263
1	RL23_RAT	69	15391	1.331	1.106	2		1	2	ISLGLPVGAVINCADNTGAK	X	1.43	0.01877	0.7083	0.9578	4575
1	RL23_RAT	69	15391	1.331	1.106	2		2	3	ISLGLPVGAVINCADNTGAK	X	1.24	0.04081	0.8836	0.9507	20320
1	PTBP2_RAT	69	58492	1.087	1.19	2		1	4	ETSLLAVPGALSPLAIPNAAAAAAAAAAGR	X	0.9611	0.0395	0.5569	0.9325	806.8
1	PTBP2_RAT	69	58492	1.087	1.19	2		2	3	ETSLLAVPGALSPLAIPNAAAAAAAAAAGR	X	1.23	0.01949	0.8722	0.9894	2875
1	AL7A1_RAT	69	60037	1.008	1.091	2		1	2	GSDCGIVNVNIPTSGAEIGGAFGGEK	X	0.9479	0.02937	0.8985	0.9742	629.9
1	AL7A1_RAT	69	60037	1.008	1.091	2		2	4	GSDCGIVNVNIPTSGAEIGGAFGGEK		3.08	0.2519	0.6584	0.6166	876.1
1	AL7A1_RAT	69	60037	1.008	1.091	2		3	3	GSDCGIVNVNIPTSGAEIGGAFGGEK	X	1.072	0.1217	0.8218	0.9147	2666
1	CC104_RAT	68	40794	1.366	2.127	2		1	2	TSQAILQPVLAAEDFTIFK	X	0.8013	0.06574	0.5363	0.9611	642.9
1	CC104_RAT	68	40794	1.366	2.127	2		2	3	TSQAILQPVLAAEDFTIFK	X	2.33	0.3771	0.5355	0.9429	2052
1	RTN4_RAT	68	128869					1	2	DAASNDIPTLTK	X	1.435	0.06077	0.4938	0.894	1351
1	HPCL4_RAT	67	22879	3.651	1.222	2		1	2	LAPEELEDLVQNTEFSEQELK	X	4.208	0.1004	0.698	0.8739	815.3
1	HPCL4_RAT	67	22879	3.651	1.222	2		2	3	LAPEELEDLVQNTEFSEQELK	X	3.167	0.03438	0.7497	0.967	4246
1	CNDP2_RAT	67	54302					1	3	LVPDMIPEVVSEQVSSYLSK	X	1.055	0.02018	0.8765	0.9899	7397
1	DHAK_RAT	66	60749					1	3	AAPTEPAEAPEATAAGGVASK	X	0.8231	0.02838	0.3025	0.8851	5566
1	SUGT1_RAT	66	39334					1	3	FFQSFPDALIDGDPQAALEELTK	X	0.9055	0.1003	0.678	0.8084	4835
1	AL3A2_RAT	65	55372	0.8469	1.179	2		1	2	VMQEEIFGPILPIVSVK	X	0.9517	0.1163	0.4434	0.9508	743
1	AL3A2_RAT	65	55372	0.8469	1.179	2		2	3	VMQEEIFGPILPIVSVK	X	0.7536	0.05327	0.5473	0.9441	1912
1	TCPE_RAT	65	61076	0.6327	1.042	2	X	1	2	ISDNVLVDINNPEPLIQTAK	X	0.6513	0.03862	0.7916	0.871	1246
1	TCPE_RAT	65	61076	0.6327	1.042	2	X	2	3	ISDNVLVDINNPEPLIQTAK	X	0.6147	0.06709	0.7428	0.8823	3087
1	VTDB_RAT	65	56260					1	3	EVVSLTEECCAEGADPNCYDTR	X	0.2043	0.1677	0.7713	0.9492	728.6
1	RS6_RAT	64	29988					1	2	DIPGLTDTTVPR	X	0.2433	0.5754	0.586	0.8425	2070
1	PRDX5_RAT	63	22927	1.208	1.139	2		1	2	VGDTIPSVEVFEGEPGK	X	1.325	0.05653	0.5936	0.9821	1591
1	PRDX5_RAT	63	22927	1.208	1.139	2		2	3	VGDTIPSVEVFEGEPGK	X	1.102	0.04471	0.6609	0.9886	2753
1	PDXK_RAT	63	35590	1.99	1.175	2		1	2	MGPDTVVITSSDLPSPK	X	2.231	0.2323	0.5359	0.962	1200
1	PDXK_RAT	63	35590	1.99	1.175	2		2	3	MGPDTVVITSSDLPSPK	X	1.775	0.1958	0.5227	0.9243	2832
1	ARP3_RAT	63	48428	0.5942	1.889	2		1	2	LGYAGNTEPQFIIPSCIAIK	X	0.379	0.5266	0.6042	0.8937	1165
1	ARP3_RAT	63	48428	0.5942	1.889	2		2	3	LGYAGNTEPQFIIPSCIAIK	X	0.9317	0.06468	0.7408	0.9649	2504
1	ECHB_RAT	63	52757	0.8268	1.08	2		1	2	DQLLLGPTYATPK	X	0.8732	0.08651	0.3617	0.98	1365
1	ECHB_RAT	63	52757	0.8268	1.08	2		2	3	DQLLLGPTYATPK	X	0.7829	0.1442	0.4563	0.9622	363.2
1	VAMP2_RAT	63	12936	2.836	1.992	3		1	2	ADALQAGASQFETSAAK	X	6.188	0.7142	0.4245	0.8183	279.9
1	VAMP2_RAT	63	12936	2.836	1.992	3		2	4	ADALQAGASQFETSAAK	X	1.676	0.1966	0.4596	0.7591	216.3
1	VAMP2_RAT	63	12936	2.836	1.992	3		3	3	ADALQAGASQFETSAAK	X	2.201	0.04229	0.6484	0.9701	442
1	PHLP_RAT	63	35324					1	4	GAPASSSTPAEAELAGEGISVNTGPK		12.07	1.15	0.5292	0.3865	223.5
1	PHLP_RAT	63	35324					2	3	GAPASSSTPAEAELAGEGISVNTGPK	X	0.9808	0.2155	0.6672	0.9235	767.1
1	CAMKV_RAT	62	55481					1	3	ATPATEESTVPAAQSSAAPAAK	X	5.267	0.04261	0.8753	0.9987	4701
1	FPPS_RAT	62	41847	1.357	1.12	2		1	2	SLIEQCSAPLPPSIFLELANK	X	1.252	0.03301	0.717	0.9791	2671
1	FPPS_RAT	62	41847	1.357	1.12	2		2	3	SLIEQCSAPLPPSIFLELANK	X	1.47	0.03703	0.6309	0.959	9219
1	TPP2_RAT	62	141959	1.132	1.004	2	X	1	2	IIDIIDTTGSGDVNTATEVEPK	X	1.129	0.07673	0.6425	0.9441	209.1
1	TPP2_RAT	62	141959	1.132	1.004	2	X	2	4	IIDIIDTTGSGDVNTATEVEPK		0.1332	0.2408	0.3989	0.618	865.8
1	TPP2_RAT	62	141959	1.132	1.004	2	X	3	3	IIDIIDTTGSGDVNTATEVEPK	X	1.135	0.03857	0.5476	0.9448	803.4
1	CDS2_RAT	62	52404	1.522	1.027	2	X	1	2	AETAPPPTSIDDTPEVLNR	X	1.494	0.01166	0.9208	0.9996	3971
1	CDS2_RAT	62	52404	1.522	1.027	2	X	2	3	AETAPPPTSIDDTPEVLNR	X	1.55	0.01126	0.7572	0.9984	6686
1	6PGL_RAT	61	27642	1.024	1.023	2		1	3	DLPAATAPAGPASFAR	X	1.04	0.04381	0.602	0.9719	574.1
1	6PGL_RAT	61	27642	1.024	1.023	2		2	2	DLPAATAPAGPASFAR	X	1.007	0.02818	0.6189	0.9798	2305
1	TBB2A_RAT	61	50695					1	2	ALTVPELTQQMFDSK		6.298	1.659	0.2529	0.539	834.9
1	TBB2A_RAT	61	50695					2	3	ALTVPELTQQMFDSK	X	2.993	0.3281	0.4036	0.865	799.4
1	DKC1_RAT	60	58575	3.685	26.39	3		1	2	ATAAEATPGPGVTADAASIVK	X	0.6536	0.07702	0.5692	0.9417	313.8
1	DKC1_RAT	60	58575	3.685	26.39	3		2	4	ATAAEATPGPGVTADAASIVK	X	160.7	3.524	0.3287	0.7094	280.4
1	DKC1_RAT	60	58575	3.685	26.39	3		3	3	ATAAEATPGPGVTADAASIVK	X	0.4765	0.4288	0.5093	0.7311	775.4
1	CTBP1_RAT	60	47419	103.1	739.8	2		1	2	DCTVEMPILK	X	11020	20.51	0.1595	0.8147	5258
1	CTBP1_RAT	60	47419	103.1	739.8	2		2	2	DCTVEMPILK	X	0.9649	0.1351	0.3972	0.9195	1347	(6) Oxidation (M)
1	FIBB_RAT	60	55982	0.3981	1.251	2		1	2	DNENVINEYSSILEDQK	X	0.3398	0.1354	0.6834	0.9549	750.6
1	FIBB_RAT	60	55982	0.3981	1.251	2		2	3	DNENVINEYSSILEDQK	X	0.4663	0.06816	0.5852	0.9409	1871
1	MCES_RAT	60	54531	8.382	9.955	2		1	1	DITVLDLGCGK	X	42.56	1.544	0.3221	0.953	165.7
1	MCES_RAT	60	54531	8.382	9.955	2		2	2	DITVLDLGCGK	X	1.65	0.1095	0.3146	0.7704	497.5
1	DCPS_RAT	60	39281					1	2	IVFENPDPSDGFVLIPDLK		0.3497	0.1736	0.7808	0.6172	3520
1	DCPS_RAT	60	39281					2	3	IVFENPDPSDGFVLIPDLK		0.3263	0.2028	0.6712	0.6146	9055
1	ATP5H_RAT	60	19313	1.378	1.054	2		1	2	NMIPFDQMTIDDLNEVFPETK	X	1.327	0.02517	0.9031	0.9895	1392
1	ATP5H_RAT	60	19313	1.378	1.054	2		2	3	NMIPFDQMTIDDLNEVFPETK	X	1.43	0.02616	0.3028	0.9848	6126
1	MACF1_RAT	59	634336					1	2	LLSDTVASDPGILQQQLATTK		0.04398	3.516	0.5614	0.5669	718
1	MACF1_RAT	59	634336					2	3	LLSDTVASDPGILQQQLATTK	X	0.8152	0.5136	0.5462	0.8114	1327
1	PACS1_RAT	59	106828					1	2	DVSVPVAEIK	X	1.557	0.1015	0.5239	0.9614	403
1	SMC3_RAT	59	142769	1.669		3		1	2	DQTIVDPFSSK	X	1.064	0.05709	0.2978	0.7748	823.5
1	SMC3_RAT	59	142769	1.669		3		2	3	DTAYPETNDAIPMISK	X	1.102	1.428	0.547	0.7177	1320
1	SMC3_RAT	59	142769	1.669		3		3	2	DTAYPETNDAIPMISK	X	3.964	0.2466	0.5975	0.8412	1537
1	BIN1_RAT	58	65955					1	3	LVDQALLTMDTYLGQFPDIK	X	1.665	0.08423	0.6375	0.917	5451
1	FUMH_RAT	58	55639	1.654	1.182	2		1	2	SGLGELILPENEPGSSIMPGK	X	1.862	0.2784	0.7072	0.9127	1415
1	FUMH_RAT	58	55639	1.654	1.182	2		2	3	SGLGELILPENEPGSSIMPGK	X	1.469	0.531	0.54	0.9416	3509
1	NIBL1_RAT	58	86683	1.235	3.397	2		1	2	VLTSLDQYLELVGNSLPGTTSK	X	2.933	0.2533	0.7535	0.8482	568.5
1	NIBL1_RAT	58	86683	1.235	3.397	2		2	3	VLTSLDQYLELVGNSLPGTTSK	X	0.5202	0.2797	0.7301	0.9267	1925
1	GLOD4_RAT	58	34148	1.099	1.009	2	X	1	2	ESQSILTPLVSLDTPGK	X	1.092	0.03194	0.7281	0.9628	1094
1	GLOD4_RAT	58	34148	1.099	1.009	2	X	2	3	ESQSILTPLVSLDTPGK	X	1.106	0.03914	0.8466	0.9815	2162
1	OPA1_RAT	57	114077	0.3933	9.804	2		1	2	MVLVDLPGVINTVTSGMAPDTK	X	0.0783	0.4343	0.4643	0.7543	638.9
1	OPA1_RAT	57	114077	0.3933	9.804	2		2	3	MVLVDLPGVINTVTSGMAPDTK	X	1.976	0.03954	0.4687	0.9646	1545
1	PDC6I_RAT	56	99192	0.5674	2.392	2		1	2	STAVVEQGGIQTVDQLIK	X	0.3062	0.1461	0.4554	0.7835	479.2
1	PDC6I_RAT	56	99192	0.5674	2.392	2		2	3	STAVVEQGGIQTVDQLIK	X	1.051	0.4345	0.612	0.921	640.3
1	GCYA3_RAT	56	79919					1	2	IIAEEAIAAGVPVEVLK		0.05535	0.2659	0.2366	0.5344	1065
1	GCYA3_RAT	56	79919					2	4	IIAEEAIAAGVPVEVLK		6.848	0.6564	0.524	0.6425	424.5
1	GCYA3_RAT	56	79919					3	3	IIAEEAIAAGVPVEVLK	X	2.366	0.03792	0.6547	0.9738	623.9
1	PI51C_RAT	56	76925					1	2	ITVQVEPVCGVGVVVPK		0.7308	0.1084	0.3189	0.4198	1611
1	PI51C_RAT	56	76925					2	3	ITVQVEPVCGVGVVVPK	X	1.282	0.2624	0.7543	0.9084	1316
1	KCC2D_RAT	55	61763	2.21	1.037	2	X	1	2	AGAYDFPSPEWDTVTPEAK	X	2.154	0.4143	0.5362	0.886	758
1	KCC2D_RAT	55	61763	2.21	1.037	2	X	2	3	AGAYDFPSPEWDTVTPEAK	X	2.267	0.2945	0.6079	0.9516	840.1
1	KCC2B_RAT	55	62114	2.21	1.037	2	X	1	2	AGAYDFPSPEWDTVTPEAK	X	2.154	0.4143	0.5362	0.886	758
1	KCC2B_RAT	55	62114	2.21	1.037	2	X	2	3	AGAYDFPSPEWDTVTPEAK	X	2.267	0.2945	0.6079	0.9516	840.1
1	KCC2A_RAT	55	55548	2.21	1.037	2	X	1	2	AGAYDFPSPEWDTVTPEAK	X	2.154	0.4143	0.5362	0.886	758
1	KCC2A_RAT	55	55548	2.21	1.037	2	X	2	3	AGAYDFPSPEWDTVTPEAK	X	2.267	0.2945	0.6079	0.9516	840.1
1	MFF_RAT	55	25179					1	3	VAPPNADLEQGFQDGVPNASVIMQVPER	X	0.06732	3.273	0.2669	0.7169	484.9
1	MFF_RAT	55	25179					2	4	VAPPNADLEQGFQDGVPNASVIMQVPER		0.002151	54.5	0.3791	0.6951	3555
1	RINI_RAT	55	52294	0.8721	2.316	2		1	2	TNELGDAGVGLVLQGLQNPTCK	X	1.58	0.9902	0.5239	0.9382	665.1
1	RINI_RAT	55	52294	0.8721	2.316	2		2	3	TNELGDAGVGLVLQGLQNPTCK	X	0.4815	0.2008	0.7938	0.9649	1678
1	GTF2I_RAT	55	113377	0.8935	1.222	2		1	2	DQSAVAVQGLPEGVAFK	X	0.7756	0.06828	0.5007	0.9215	1057
1	GTF2I_RAT	55	113377	0.8935	1.222	2		2	3	DQSAVAVQGLPEGVAFK	X	1.029	0.09771	0.6698	0.9641	1464
1	CAPS1_RAT	55	149696					1	2	DIVTPVPQEEVK	X	2.441	0.02506	0.8828	0.9994	6866
1	SYWC_RAT	54	55603					1	2	DLTLEQAYSYTVENAK		0	0	0.4346	0.07082	3229
1	SYWC_RAT	54	55603					2	3	DLTLEQAYSYTVENAK		0	0	0.5258	0.04156	10390
1	MBB1A_RAT	54	155905					1	2	DIPSDSQSPISTK	X	0.7245	0.03434	0.6151	0.9196	1861
1	MAP6_RAT	54	102810	2.661	1.083	2	X	1	2	AVAIETQPAQGESDAVAR	X	2.816	0.52	0.6108	0.8353	612.7
1	MAP6_RAT	54	102810	2.661	1.083	2	X	2	3	AVAIETQPAQGESDAVAR	X	2.514	0.09466	0.7075	0.9484	993.5
1	LAP2_RAT	52	51458	0.6048	1.154	2		1	2	VDGAVISESTPIAETIK	X	0.6695	0.09479	0.6635	0.9418	998.4
1	LAP2_RAT	52	51458	0.6048	1.154	2		2	3	VDGAVISESTPIAETIK	X	0.5464	0.1048	0.6126	0.9367	823.6
1	HCD2_RAT	52	27679	1.589	1.375	2		1	2	LVGQGATAVLLDVPNSEGETEAK	X	1.991	0.5866	0.5438	0.9251	319.2
1	HCD2_RAT	52	27679	1.589	1.375	2		2	4	LVGQGATAVLLDVPNSEGETEAK		0.2938	0.6562	0.2798	0.4726	298.4
1	HCD2_RAT	52	27679	1.589	1.375	2		3	3	LVGQGATAVLLDVPNSEGETEAK	X	1.268	0.07618	0.5491	0.924	951
1	PGM1_RAT	52	62804	1.876	1.542	2		1	2	INQDPQVMLAPLISIALK	X	2.548	0.136	0.5669	0.9223	508.9
1	PGM1_RAT	52	62804	1.876	1.542	2		2	3	INQDPQVMLAPLISIALK	X	1.381	0.05891	0.4497	0.87	1315
1	RER1_RAT	52	23504	2.04	1.27	2		1	2	VDPSLMEDSDDGPSLPTK	X	2.415	0.534	0.608	0.8862	296.3
1	RER1_RAT	52	23504	2.04	1.27	2		2	3	VDPSLMEDSDDGPSLPTK	X	1.722	0.1803	0.4701	0.7538	1139
1	G3PT_RAT	51	48063					1	1	VIPELNGK		1.584	999	0.3205	0.6853	53.63
1	G3PT_RAT	51	48063					2	2	VIPELNGK	X	1.068	0.03641	0.5336	0.9813	555.1
1	GLNA_RAT	51	43514	1.876	2.415	3		1	2	ITGTNAEVMPAQWEFQIGPCEGIR	X	1.249	0.05894	0.9472	0.9932	2124
1	GLNA_RAT	51	43514	1.876	2.415	3		2	4	ITGTNAEVMPAQWEFQIGPCEGIR	X	1.025	0.2268	0.5164	0.8454	3262
1	GLNA_RAT	51	43514	1.876	2.415	3		3	3	ITGTNAEVMPAQWEFQIGPCEGIR	X	5.16	0.3303	0.8508	0.9379	4942
1	ESTD_RAT	51	32612					1	3	MYSYVTEELPQLINANFPVDPQR	X	1.082	0.02662	0.7833	0.9932	5334
1	AAK1_RAT	51	105783	2.236	1.246	3	X	1	2	VAEDEFDPIPVLITK	X	2.874	0.1808	0.2808	0.7273	966.7
1	AAK1_RAT	51	105783	2.236	1.246	3	X	2	3	VAEDEFDPIPVLITK	X	2.035	0.1261	0.3934	0.9128	695.6
1	AAK1_RAT	51	105783	2.236	1.246	3	X	3	3	ATVQPLPQATGPSNQPSLLASVSQPK	X	1.912	0.2512	0.5472	0.8159	1157
1	AAK1_RAT	51	105783	2.236	1.246	3	X	4	5	ATVQPLPQATGPSNQPSLLASVSQPK		0.4409	0.2901	0.426	0.522	594.1
1	AAK1_RAT	51	105783	2.236	1.246	3	X	5	4	ATVQPLPQATGPSNQPSLLASVSQPK		0.5727	0.1466	0.04387	0.6053	1897
1	AFAM_RAT	50	72646	0.3099	1.085	2	X	1	2	ANVGFLPPFPTLDPEEK	X	0.3282	0.2671	0.3798	0.9615	458.8
1	AFAM_RAT	50	72646	0.3099	1.085	2	X	2	3	ANVGFLPPFPTLDPEEK	X	0.2926	0.2695	0.3123	0.9459	604.9
1	MMSA_RAT	49	59124	5.55	7.838	3		1	2	VNAGDQPGADLGPLITPQAK	X	2.111	0.1197	0.3245	0.7183	710.1
1	MMSA_RAT	49	59124	5.55	7.838	3		2	4	VNAGDQPGADLGPLITPQAK	X	59.04	0.09919	0.4493	0.7367	1998
1	MMSA_RAT	49	59124	5.55	7.838	3		3	3	VNAGDQPGADLGPLITPQAK	X	1.372	0.1252	0.7338	0.9008	2315
1	KIF2A_RAT	49	81913					1	1	DLDVITIPSK		0.5217	0.2004	0.3997	0.5581	79.74
1	KIF2A_RAT	49	81913					2	2	DLDVITIPSK	X	0.8747	0.08079	0.4032	0.9357	449.1
1	PCLO_RAT	47	565105					1	2	ALGGDLAAAIPSSPQPTPK		2.591	0.2794	0.2982	0.3586	518.9
1	PCLO_RAT	47	565105					2	3	ALGGDLAAAIPSSPQPTPK	X	4.007	0.2387	0.4372	0.8379	784.5
1	LRC59_RAT	47	36490	3.126	3.218	3		1	2	VTGLQQQPLCTSVNAIYDNAVQGLR	X	10.3	1.68	0.5197	0.8065	797.8
1	LRC59_RAT	47	36490	3.126	3.218	3		2	4	VTGLQQQPLCTSVNAIYDNAVQGLR	X	0.9962	0.6312	0.4964	0.7068	982.8
1	LRC59_RAT	47	36490	3.126	3.218	3		3	3	VTGLQQQPLCTSVNAIYDNAVQGLR	X	2.976	0.6341	0.5409	0.8935	2216
1	UB2D2_RAT	46	17209	0.9826	1.226	2		1	4	VLLSICSLLCDPNPDDPLVPEIAR	X	0.8505	0.1185	0.5319	0.9181	384.5
1	UB2D2_RAT	46	17209	0.9826	1.226	2		2	3	VLLSICSLLCDPNPDDPLVPEIAR	X	1.135	0.1977	0.5087	0.9847	1473
1	OPSD_RAT	46	39894					1	3	NPLGDDEASATASKTETSQVAPA	X	0.7689	0.03084	0.8682	0.9951	6775
1	PRP19_RAT	46	56622	2.414	2.887	2		1	3	YIAENGTDPINNQPLSEEQLIDIK	X	5.108	0.1046	0.8667	0.9308	7589
1	PRP19_RAT	46	56622	2.414	2.887	2		2	4	YIAENGTDPINNQPLSEEQLIDIK	X	1.141	0.1194	0.6521	0.7846	1631
1	SODM_RAT	46	25335					1	2	GDVTTQVALQPALK		0.1433	0.03927	0.6482	0.6079	3872
1	SODM_RAT	46	25335					2	3	GDVTTQVALQPALK	X	0.6198	0.09399	0.6948	0.8762	755.1
1	NDUV2_RAT	45	28056	1.56	1.255	2		1	3	DTPENNPDTPFDFTPENYER	X	1.832	0.08794	0.7729	0.9557	997.6
1	NDUV2_RAT	45	28056	1.56	1.255	2		2	2	DTPENNPDTPFDFTPENYER	X	1.329	0.01879	0.9565	0.9943	1055
1	CRK_RAT	44	34234	0.9996	1.093	2		1	2	DSSTSPGDYVLSVSENSR	X	1.064	0.05364	0.8046	0.9895	570.5
1	CRK_RAT	44	34234	0.9996	1.093	2		2	3	DSSTSPGDYVLSVSENSR	X	0.9388	0.08315	0.4961	0.9344	782.8
1	COPB_RAT	44	110017					1	2	NVTVQPDDPISFMQLTAK		0.8295	0.3572	0.3875	0.3089	5510
1	COPB_RAT	44	110017					2	3	NVTVQPDDPISFMQLTAK		1.255	0.1005	0.6271	0.6524	1770
1	OXR1_RAT	41	94779	3.152	1.577	2		1	2	DSDGQVFGALASEPFK	X	4.351	0.3836	0.3001	0.7815	387.7
1	OXR1_RAT	41	94779	3.152	1.577	2		2	3	DSDGQVFGALASEPFK	X	2.284	0.03444	0.4897	0.9293	893.3
1	ECSIT_RAT	41	50350					1	2	DLPQDPLDLAK	X	1.353	0.06416	0.4162	0.9574	700.2
1	XPP1_RAT	41	71476					1	2	GSLTFEPLTLVPIQTK	X	0.2551	0.597	0.7418	0.7133	704.2
1	XPP1_RAT	41	71476					2	3	GSLTFEPLTLVPIQTK		2.007	0.1678	0.3074	0.5758	1376
1	RS14_RAT	41	16804					1	2	IEDVTPIPSDSTR	X	0.5981	0.03258	0.5952	0.932	1869
1	PRS6A_RAT	40	50569					1	2	DSYLILETLPTEYDSR	X	0.4435	0.08414	0.5152	0.7158	1642
1	PRS6A_RAT	40	50569					2	3	DSYLILETLPTEYDSR		0.7967	0.08673	0.5191	0.6883	764.2
1	CSN8_RAT	39	23438	1.04	1.442	2		1	2	FIPLSEPAPVPPIPNEQQLAR	X	0.8028	0.1153	0.4172	0.9407	410.7
1	CSN8_RAT	39	23438	1.04	1.442	2		2	3	FIPLSEPAPVPPIPNEQQLAR	X	1.347	0.04811	0.7323	0.9941	1317
1	DPYL5_RAT	39	62940	1.568	1.114	2		1	2	IIPGADADVVVWDPEATK	X	1.692	0.04632	0.9411	0.9953	2366
1	DPYL5_RAT	39	62940	1.568	1.114	2		2	3	IIPGADADVVVWDPEATK	X	1.453	0.04576	0.9057	0.9971	7133
1	SYDC_RAT	38	58508					1	2	EAGVEMDDEEDLSTPNEK		0.005904	8.002	0.6565	0.4232	464.9
1	SYDC_RAT	38	58508					2	3	EAGVEMDDEEDLSTPNEK	X	1.262	0.1862	0.5176	0.9894	4439
1	STXB1_RAT	37	69383	1.422	1.217	2		1	3	EPLPSLEAVYLITPSEK	X	1.237	0.02687	0.8975	0.9933	13150
1	STXB1_RAT	37	69383	1.422	1.217	2		2	2	EPLPSLEAVYLITPSEK	X	1.634	0.04061	0.7162	0.9767	1891
1	H15_RAT	36	24429	0.7101	1.063	2		1	2	SETAPAETTAPAPVEK	X	0.6803	0.03761	0.8309	0.9962	3618
1	H15_RAT	36	24429	0.7101	1.063	2		2	3	SETAPAETTAPAPVEK	X	0.7413	0.01101	0.943	0.9997	5576
1	WDR61_RAT	36	34401	1.286	1.167	2		1	2	SLTFSPDSQLLVTASDDGYIK	X	1.153	0.1275	0.7728	0.9888	421.6
1	WDR61_RAT	36	34401	1.286	1.167	2		2	3	SLTFSPDSQLLVTASDDGYIK	X	1.435	0.06166	0.5128	0.9384	1103
1	ADHX_RAT	36	41310					1	2	AGDTVIPLYIPQCGECK		4.409	0.1071	0.4966	0.2507	1276
1	ADHX_RAT	36	41310					2	3	AGDTVIPLYIPQCGECK		1.448	0.04865	0.4908	0.3302	3015
1	PP2BB_RAT	35	60465	0.9305	1.717	2		1	2	AAPPPPPPPPPPLGADR	X	0.6349	0.1241	0.3622	0.7653	617.5
1	PP2BB_RAT	35	60465	0.9305	1.717	2		2	3	AAPPPPPPPPPPLGADR	X	1.364	0.02493	0.6755	0.9949	1436
1	CNGA1_RAT	35	81511					1	2	DGLLDINIANLGSDPK		0.9993	0.1428	0.5188	0.3263	1668
1	CNGA1_RAT	35	81511					2	3	DGLLDINIANLGSDPK	X	0.3793	0.1752	0.2501	0.9486	1214
1	ACLY_RAT	35	123545	0.6195	12.2	2		1	1	DGVYILDLAAK	X	0.1056	0.8761	0.3306	0.7887	82.41
1	ACLY_RAT	35	123545	0.6195	12.2	2		2	2	DGVYILDLAAK	X	3.633	0.1376	0.349	0.8944	1148
1	SPT31_RAT	35	122662	61.18	1.139	2	X	1	1	DPVKGLEK	X	67.06	1.09	0.3228	0.925	80.57
1	SPT31_RAT	35	122662	61.18	1.139	2	X	2	2	DPVKGLEK	X	55.81	1.14	0.4568	0.9552	384
1	ADDA_RAT	34	82307					1	2	TLASAGGPDNLVLLDPGK		0.9889	0.07995	0.6313	0.5482	862.8
1	ADDA_RAT	34	82307					2	3	TLASAGGPDNLVLLDPGK		0.964	0.05456	0.6933	0.6267	1235
1	ADDA_RAT	34	82307					3	2	TSTSAVPNLFVPLNTNPK		2.173	0.0838	0.4583	0.2872	1023
1	ADDA_RAT	34	82307					4	3	TSTSAVPNLFVPLNTNPK		1.596	0.06785	0.2941	0.4741	2252
1	DHSO_RAT	33	39613	1.532	1.35	2		1	2	LENYPIPELGPNDVLLK	X	1.894	0.4713	0.5619	0.9115	318.2
1	DHSO_RAT	33	39613	1.532	1.35	2		2	3	LENYPIPELGPNDVLLK	X	1.239	0.2773	0.6755	0.9564	729.2
1	TSNAX_RAT	32	33687					1	2	DASSSSPVMLAFK	X	1.062	0.1167	0.275	0.8141	2096
1	USO1_RAT	31	109917					1	2	QLGPPVQQIILVSPMGVSK		0.1322	0.2369	0.3619	0.6255	950.6
1	USO1_RAT	31	109917					2	3	QLGPPVQQIILVSPMGVSK	X	0.3933	0.08315	0.4881	0.7983	5309
1	GGLO_RAT	30	0					1	2	EALLELK	X	2.588	0.112	0.7354	0.923	1199
1	CBP_RAT	28	0	0.006342	8.078	2		1	2	SISPSALQDLLR	X	0.001447	0.4591	0.7492	0.9997	36100
1	CBP_RAT	28	0	0.006342	8.078	2		2	3	SISPSALQDLLR	X	0.02778	0.3564	0.4544	0.9981	959.2
1	HEM1_RAT	28	0	0.8128	1.323	2		1	2	VADAAKNTEICDELMTR	X	0.667	0.3872	0.7249	0.9901	1236	(15) Oxidation (M)
1	HEM1_RAT	28	0	0.8128	1.323	2		2	3	VADAAKNTEICDELMTR	X	0.9904	0.0894	0.8211	0.9871	2738	(15) Oxidation (M)
1	ZWINT_RAT	28	31321	1.855	1.026	2	X	1	3	EVLAEAASVLEPVGLPEEAELPAK	X	1.822	0.1683	0.4404	0.8054	1272
1	ZWINT_RAT	28	31321	1.855	1.026	2	X	2	4	EVLAEAASVLEPVGLPEEAELPAK	X	1.89	0.09388	0.4597	0.9767	691.6
1	SYUG_RAT	28	13361	2.907	1.146	2		1	2	EQANAVSEAVVSSVNTVATK	X	3.202	0.1899	0.7927	0.9041	1028
1	SYUG_RAT	28	13361	2.907	1.146	2		2	3	EQANAVSEAVVSSVNTVATK	X	2.64	0.1752	0.7509	0.9406	3378
2	ENOA_RAT	1378	48450	1.82	1.645	23	X	1	2	TIAPALVSK	X	1.055	0.05694	0.9194	0.9998	10540
2	ENOA_RAT	1378	48450	1.82	1.645	23	X	2	1	GNPTVEVDLYTAK	X	1.361	0.03945	0.9654	0.9956	10700
2	ENOA_RAT	1378	48450	1.82	1.645	23	X	3	2	GNPTVEVDLYTAK	X	3.969	0.08746	0.9574	0.9906	25660
2	ENOA_RAT	1378	48450	1.82	1.645	23	X	4	3	GNPTVEVDLYTAK	X	1.081	0.2949	0.6965	0.9515	2351
2	ENOA_RAT	1378	48450	1.82	1.645	23	X	5	2	YITPDQLADLYK	X	2.561	0.06785	0.9133	0.9911	8135
2	ENOA_RAT	1378	48450	1.82	1.645	23	X	6	2	FGANAILGVSLAVCK	X	2.7	0.07735	0.547	0.8223	7170
2	ENOA_RAT	1378	48450	1.82	1.645	23	X	7	3	FGANAILGVSLAVCK	X	1.965	0.08863	0.5188	0.9228	3682
2	ENOA_RAT	1378	48450	1.82	1.645	23	X	8	2	VNQIGSVTESLQACK	X	1.803	0.05225	0.9901	0.996	50390
2	ENOA_RAT	1378	48450	1.82	1.645	23	X	9	3	VNQIGSVTESLQACK	X	2.041	0.1093	0.9628	0.995	34190
2	ENOA_RAT	1378	48450	1.82	1.645	23	X	10	3	IDQLMIEMDGTENK	X	0.9128	999	0.3599	0.9165	1683
2	ENOA_RAT	1378	48450	1.82	1.645	23	X	11	2	IDQLMIEMDGTENK	X	0.5715	0.2882	0.6812	0.9593	2195
2	ENOA_RAT	1378	48450	1.82	1.645	23	X	12	2	AAVPSGASTGIYEALELR	X	3.915	0.05454	0.9855	0.9824	40460
2	ENOA_RAT	1378	48450	1.82	1.645	23	X	13	3	AAVPSGASTGIYEALELR	X	1.821	0.03951	0.9746	0.9875	62770
2	ENOA_RAT	1378	48450	1.82	1.645	23	X	14	2	LAMQEFMILPVGASSFR	X	4.157	0.074	0.9688	0.979	28010
2	ENOA_RAT	1378	48450	1.82	1.645	23	X	15	3	LAMQEFMILPVGASSFR	X	1.449	0.02067	0.9487	0.9943	90980
2	ENOA_RAT	1378	48450	1.82	1.645	23	X	16	2	LAMQEFMILPVGASSFR	X	2.253	0.03319	0.8666	0.9917	4757	(7) Oxidation (M)
2	ENOA_RAT	1378	48450	1.82	1.645	23	X	17	3	LAMQEFMILPVGASSFR	X	1.297	0.1554	0.5837	0.9441	6011	(7) Oxidation (M)
2	ENOA_RAT	1378	48450	1.82	1.645	23	X	18	2	LAMQEFMILPVGASSFR	X	2.621	0.07591	0.8215	0.9745	1710	(3) Oxidation (M);(7) Oxidation (M)
2	ENOA_RAT	1378	48450	1.82	1.645	23	X	19	3	LAMQEFMILPVGASSFR	X	2.926	0.03764	0.6724	0.9617	1871	(3) Oxidation (M);(7) Oxidation (M)
2	ENOA_RAT	1378	48450	1.82	1.645	23	X	20	2	FTATAGIQVVGDDLTVTNPK	X	1.181	0.1011	0.742	0.9606	1428
2	ENOA_RAT	1378	48450	1.82	1.645	23	X	21	3	FTATAGIQVVGDDLTVTNPK	X	1.464	0.04023	0.6998	0.9605	2257
2	ENOA_RAT	1378	48450	1.82	1.645	23	X	22	3	AGYTDQVVIGMDVAASEFYR	X	1.814	0.06594	0.725	0.9856	4744
2	ENOA_RAT	1378	48450	1.82	1.645	23	X	23	2	AGYTDQVVIGMDVAASEFYR	X	1.975	0.02165	0.9067	0.9949	3774
2	HS90A_RAT	1019	87403	1.559		20		1	2	DNSTMGYMAAK	X	1.009	0.0845	0.4856	0.9844	2401
2	HS90A_RAT	1019	87403	1.559		20		2	2	DNSTMGYMAAK	X	0.9211	0.08716	0.5912	0.9724	832	(5) Oxidation (M)
2	HS90A_RAT	1019	87403	1.559		20		3	2	DQVANSAFVER	X	0.9368	0.07411	0.8783	0.9988	3285
2	HS90A_RAT	1019	87403	1.559		20		4	2	ADLINNLGTIAK	X	2.166	0.09008	0.8293	0.9943	11170
2	HS90A_RAT	1019	87403	1.559		20		5	3	ADLINNLGTIAK	X	0.8886	0.08782	0.5765	0.974	598.8
2	HS90A_RAT	1019	87403	1.559		20		6	2	ELISNSSDALDK	X	1.132	0.06308	0.8283	0.9617	4300
2	HS90A_RAT	1019	87403	1.559		20		7	3	TLTIVDTGIGMTK	X	0.9768	0.04683	0.7758	0.9859	4023
2	HS90A_RAT	1019	87403	1.559		20		8	2	TLTIVDTGIGMTK	X	2.11	0.1031	0.9017	0.9804	10860
2	HS90A_RAT	1019	87403	1.559		20		9	2	TLTIVDTGIGMTK	X	0.3415	0.2943	0.5258	0.9829	1446	(11) Oxidation (M)
2	HS90A_RAT	1019	87403	1.559		20		10	3	TLTIVDTGIGMTK	X	1.573	0.08968	0.3683	0.9054	1088	(11) Oxidation (M)
2	HS90A_RAT	1019	87403	1.559		20		11	3	EGLELPEDEEEK	X	370.2	2.536	0.7909	0.9997	14990
2	HS90A_RAT	1019	87403	1.559		20		12	2	EGLELPEDEEEK	X	11.32	0.3433	0.4108	0.9879	13870
2	HS90A_RAT	1019	87403	1.559		20		13	3	GVVDSEDLPLNISR	X	0.3688	0.04075	0.8159	0.9979	7804
2	HS90A_RAT	1019	87403	1.559		20		14	2	GVVDSEDLPLNISR	X	4.951	0.4137	0.9465	0.9386	8487
2	HS90A_RAT	1019	87403	1.559		20		15	2	NPDDITNEEYGEFYK	X	1.179	0.05465	0.9121	0.9917	6102
2	HS90A_RAT	1019	87403	1.559		20		16	2	VFIMDNCEELIPEYLNFIR	X	4.547	0.1318	0.5884	0.925	3315
2	HS90A_RAT	1019	87403	1.559		20		17	4	VFIMDNCEELIPEYLNFIR	X	0.09563	0.0262	0.3673	0.7887	107800
2	HS90A_RAT	1019	87403	1.559		20		18	3	VFIMDNCEELIPEYLNFIR	X	0.5952	0.05847	0.6958	0.9325	6661
2	HS90A_RAT	1019	87403	1.559		20		19	2	LVTSPCCIVTSTYGWTANMER	X	1.061	0.02026	0.9495	0.9917	1706
2	HS90A_RAT	1019	87403	1.559		20		20	3	LVTSPCCIVTSTYGWTANMER	X	1.393	0.01396	0.4179	0.9864	5787
2	TBA1B_RAT	923	51336	2.335	1.593	14	X	1	1	DVNAAIATIK	X	1.46	0.0414	0.9813	0.9958	24760
2	TBA1B_RAT	923	51336	2.335	1.593	14	X	2	2	DVNAAIATIK	X	1.119	0.02545	0.8591	0.9799	72140
2	TBA1B_RAT	923	51336	2.335	1.593	14	X	3	3	LISQIVSSITASLR	X	1.717	0.07458	0.8878	0.9995	2795
2	TBA1B_RAT	923	51336	2.335	1.593	14	X	4	2	LISQIVSSITASLR	X	3.198	0.07656	0.8008	0.9942	4524
2	TBA1B_RAT	923	51336	2.335	1.593	14	X	5	2	AVFVDLEPTVIDEVR	X	5.603	0.06975	0.9394	0.9729	14620
2	TBA1B_RAT	923	51336	2.335	1.593	14	X	6	3	AVFVDLEPTVIDEVR	X	1.697	0.02637	0.9429	0.9948	51070
2	TBA1B_RAT	923	51336	2.335	1.593	14	X	7	2	VGINYQPPTVVPGGDLAK	X	2.229	0.0249	0.9857	0.9867	32290
2	TBA1B_RAT	923	51336	2.335	1.593	14	X	8	3	VGINYQPPTVVPGGDLAK	X	3.187	0.0434	0.9296	0.9824	17670
2	TBA1B_RAT	923	51336	2.335	1.593	14	X	9	2	AVCMLSNTTAIAEAWAR	X	2.657	0.02767	0.8606	0.9772	1967
2	TBA1B_RAT	923	51336	2.335	1.593	14	X	10	3	AVCMLSNTTAIAEAWAR	X	2.49	0.1277	0.7958	0.9729	2757
2	TBA1B_RAT	923	51336	2.335	1.593	14	X	11	2	TIGGGDDSFNTFFSETGAGK	X	2.029	0.03825	0.9955	0.9827	44470
2	TBA1B_RAT	923	51336	2.335	1.593	14	X	12	3	TIGGGDDSFNTFFSETGAGK	X	3.722	0.08114	0.9098	0.9768	14320
2	TBA1B_RAT	923	51336	2.335	1.593	14	X	13	2	FDGALNVDLTEFQTNLVPYPR	X	1.239	0.03296	0.8635	0.9625	13930
2	TBA1B_RAT	923	51336	2.335	1.593	14	X	14	3	FDGALNVDLTEFQTNLVPYPR	X	3.811	0.04609	0.8901	0.9684	8972
2	KCRB_RAT	885	43544	2.011		14		1	2	DLFDPIIEDR	X	2.543	0.1255	0.8932	0.9934	9188
2	KCRB_RAT	885	43544	2.011		14		2	3	FCTGLTQIETLFK	X	1.161	0.1294	0.557	0.7052	1256
2	KCRB_RAT	885	43544	2.011		14		3	2	FCTGLTQIETLFK		0.5285	0.353	0.5283	0.5864	3289
2	KCRB_RAT	885	43544	2.011		14		4	2	LAVEALSSLDGDLSGR	X	4.1	0.06287	0.9545	0.9881	19050
2	KCRB_RAT	885	43544	2.011		14		5	3	LAVEALSSLDGDLSGR	X	1.526	0.05264	0.9544	0.9902	19700
2	KCRB_RAT	885	43544	2.011		14		6	2	LEQGQPIDDLMPAQK	X	5.994	0.2168	0.9128	0.9679	14570
2	KCRB_RAT	885	43544	2.011		14		7	3	LEQGQPIDDLMPAQK	X	3.531	0.1144	0.7969	0.9825	11590
2	KCRB_RAT	885	43544	2.011		14		8	2	LEQGQPIDDLMPAQK	X	1.437	0.02777	0.8525	0.9903	2534	(11) Oxidation (M)
2	KCRB_RAT	885	43544	2.011		14		9	3	LEQGQPIDDLMPAQK	X	1.636	0.02884	0.5394	0.9743	2255	(11) Oxidation (M)
2	KCRB_RAT	885	43544	2.011		14		10	2	LGFSEVELVQMVVDGVK	X	1.375	0.03007	0.9729	0.9986	22320
2	KCRB_RAT	885	43544	2.011		14		11	3	LGFSEVELVQMVVDGVK	X	1.351	0.03275	0.947	0.9992	33990
2	KCRB_RAT	885	43544	2.011		14		12	2	LGFSEVELVQMVVDGVK	X	1.458	0.06326	0.6572	0.8489	4679	(11) Oxidation (M)
2	KCRB_RAT	885	43544	2.011		14		13	3	LGFSEVELVQMVVDGVK	X	1.462	0.09734	0.4502	0.7814	7071	(11) Oxidation (M)
2	KCRB_RAT	885	43544	2.011		14		14	2	GTGGVDTAAVGGVFDVSNADR	X	2.784	0.05669	0.9806	0.9846	20280
2	KCRB_RAT	885	43544	2.011		14		15	3	GTGGVDTAAVGGVFDVSNADR	X	1.749	0.08764	0.771	0.9892	4082
2	TBA1C_RAT	879	51094	6.126		14		1	1	DVNAAIATIK	X	1.46	0.0414	0.9813	0.9958	24760
2	TBA1C_RAT	879	51094	6.126		14		2	2	DVNAAIATIK	X	1.119	0.02545	0.8591	0.9799	72140
2	TBA1C_RAT	879	51094	6.126		14		3	3	LISQIVSSITASLR	X	1.717	0.07458	0.8878	0.9995	2795
2	TBA1C_RAT	879	51094	6.126		14		4	2	LISQIVSSITASLR	X	3.198	0.07656	0.8008	0.9942	4524
2	TBA1C_RAT	879	51094	6.126		14		5	2	AVFVDLEPTVIDEVR	X	5.603	0.06975	0.9394	0.9729	14620
2	TBA1C_RAT	879	51094	6.126		14		6	3	AVFVDLEPTVIDEVR	X	1.697	0.02637	0.9429	0.9948	51070
2	TBA1C_RAT	879	51094	6.126		14		7	2	VGINYQPPTVVPGGDLAR	X	7157	8.777	0.9255	0.9062	30470
2	TBA1C_RAT	879	51094	6.126		14		8	3	VGINYQPPTVVPGGDLAR	X	728.7	2.668	0.8839	0.9195	16000
2	TBA1C_RAT	879	51094	6.126		14		9	2	AVCMLSNTTAIAEAWAR	X	2.657	0.02767	0.8606	0.9772	1967
2	TBA1C_RAT	879	51094	6.126		14		10	3	AVCMLSNTTAIAEAWAR	X	2.49	0.1277	0.7958	0.9729	2757
2	TBA1C_RAT	879	51094	6.126		14		11	2	TIGGGDDSFNTFFSETGAGK	X	2.029	0.03825	0.9955	0.9827	44470
2	TBA1C_RAT	879	51094	6.126		14		12	3	TIGGGDDSFNTFFSETGAGK	X	3.722	0.08114	0.9098	0.9768	14320
2	TBA1C_RAT	879	51094	6.126		14		13	2	FDGALNVDLTEFQTNLVPYPR	X	1.239	0.03296	0.8635	0.9625	13930
2	TBA1C_RAT	879	51094	6.126		14		14	3	FDGALNVDLTEFQTNLVPYPR	X	3.811	0.04609	0.8901	0.9684	8972
2	TBA1A_RAT	874	51320	2.364	1.589	14	X	1	1	DVNAAIATIK	X	1.46	0.0414	0.9813	0.9958	24760
2	TBA1A_RAT	874	51320	2.364	1.589	14	X	2	2	DVNAAIATIK	X	1.119	0.02545	0.8591	0.9799	72140
2	TBA1A_RAT	874	51320	2.364	1.589	14	X	3	3	LIGQIVSSITASLR	X	1.95	0.04878	0.8345	0.9981	1813
2	TBA1A_RAT	874	51320	2.364	1.589	14	X	4	2	LIGQIVSSITASLR	X	3.347	0.1043	0.8073	0.9812	4432
2	TBA1A_RAT	874	51320	2.364	1.589	14	X	5	2	AVFVDLEPTVIDEVR	X	5.603	0.06975	0.9394	0.9729	14620
2	TBA1A_RAT	874	51320	2.364	1.589	14	X	6	3	AVFVDLEPTVIDEVR	X	1.697	0.02637	0.9429	0.9948	51070
2	TBA1A_RAT	874	51320	2.364	1.589	14	X	7	2	VGINYQPPTVVPGGDLAK	X	2.229	0.0249	0.9857	0.9867	32290
2	TBA1A_RAT	874	51320	2.364	1.589	14	X	8	3	VGINYQPPTVVPGGDLAK	X	3.187	0.0434	0.9296	0.9824	17670
2	TBA1A_RAT	874	51320	2.364	1.589	14	X	9	2	AVCMLSNTTAIAEAWAR	X	2.657	0.02767	0.8606	0.9772	1967
2	TBA1A_RAT	874	51320	2.364	1.589	14	X	10	3	AVCMLSNTTAIAEAWAR	X	2.49	0.1277	0.7958	0.9729	2757
2	TBA1A_RAT	874	51320	2.364	1.589	14	X	11	2	TIGGGDDSFNTFFSETGAGK	X	2.029	0.03825	0.9955	0.9827	44470
2	TBA1A_RAT	874	51320	2.364	1.589	14	X	12	3	TIGGGDDSFNTFFSETGAGK	X	3.722	0.08114	0.9098	0.9768	14320
2	TBA1A_RAT	874	51320	2.364	1.589	14	X	13	2	FDGALNVDLTEFQTNLVPYPR	X	1.239	0.03296	0.8635	0.9625	13930
2	TBA1A_RAT	874	51320	2.364	1.589	14	X	14	3	FDGALNVDLTEFQTNLVPYPR	X	3.811	0.04609	0.8901	0.9684	8972
2	AT1A1_RAT	813	115863	1.977	1.461	16	X	1	2	AVAGDASESALLK	X	2.312	0.07029	0.8018	0.9964	6453
2	AT1A1_RAT	813	115863	1.977	1.461	16	X	2	2	DMTSEELDDILR	X	1.477	0.0541	0.6387	0.8612	3183
2	AT1A1_RAT	813	115863	1.977	1.461	16	X	3	2	AVFQANQENLPILK	X	1.581	0.04743	0.7609	0.9925	2223
2	AT1A1_RAT	813	115863	1.977	1.461	16	X	4	3	AVFQANQENLPILK	X	1.359	0.02982	0.5587	0.9644	3239
2	AT1A1_RAT	813	115863	1.977	1.461	16	X	5	3	VDNSSLTGESEPQTR	X	1.198	0.01609	0.7922	0.9985	1073
2	AT1A1_RAT	813	115863	1.977	1.461	16	X	6	2	VDNSSLTGESEPQTR	X	1.292	0.01888	0.9422	0.9998	1894
2	AT1A1_RAT	813	115863	1.977	1.461	16	X	7	3	GVGIISEGNETVEDIAAR	X	1.82	0.1483	0.6839	0.8441	11080
2	AT1A1_RAT	813	115863	1.977	1.461	16	X	8	2	GVGIISEGNETVEDIAAR	X	2.546	0.09775	0.9518	0.9727	20060
2	AT1A1_RAT	813	115863	1.977	1.461	16	X	9	2	QGAIVAVTGDGVNDSPALK	X	1.982	0.1018	0.8725	0.9822	4963
2	AT1A1_RAT	813	115863	1.977	1.461	16	X	10	2	MSINAEDVVVGDLVEVK	X	1.363	0.261	0.4519	0.9086	834.6
2	AT1A1_RAT	813	115863	1.977	1.461	16	X	11	3	MSINAEDVVVGDLVEVK	X	4.345	0.5217	0.6113	0.8209	1825
2	AT1A1_RAT	813	115863	1.977	1.461	16	X	12	3	QGAIVAVTGDGVNDSPALK	X	3.171	0.07298	0.4795	0.9805	5541
2	AT1A1_RAT	813	115863	1.977	1.461	16	X	13	3	NLEAVETLGSTSTICSDK	X	2.874	0.1107	0.5854	0.928	2097
2	AT1A1_RAT	813	115863	1.977	1.461	16	X	14	2	NLEAVETLGSTSTICSDK	X	1.515	0.05349	0.8413	0.8138	3774
2	AT1A1_RAT	813	115863	1.977	1.461	16	X	15	2	QAADMILLDDNFASIVTGVEEGR	X	2.203	0.04019	0.8647	0.9867	568.6
2	AT1A1_RAT	813	115863	1.977	1.461	16	X	16	3	QAADMILLDDNFASIVTGVEEGR	X	2.907	0.1666	0.7993	0.9114	3061
2	AT1A3_RAT	785	114643	1.743	1.553	14	X	1	2	IATLASGLEVGK	X	1.611	0.05307	0.7237	0.9982	7944
2	AT1A3_RAT	785	114643	1.743	1.553	14	X	2	2	DVAGDASESALLK	X	1.747	0.03883	0.8308	0.9972	4381
2	AT1A3_RAT	785	114643	1.743	1.553	14	X	3	3	ADIGVAMGIAGSDVSK	X	0.9454	0.6875	0.6111	0.9298	3135
2	AT1A3_RAT	785	114643	1.743	1.553	14	X	4	2	ADIGVAMGIAGSDVSK	X	0.7125	0.2345	0.7825	0.9534	4395
2	AT1A3_RAT	785	114643	1.743	1.553	14	X	5	3	VDNSSLTGESEPQTR	X	1.198	0.01609	0.7922	0.9985	1073
2	AT1A3_RAT	785	114643	1.743	1.553	14	X	6	2	VDNSSLTGESEPQTR	X	1.292	0.01888	0.9422	0.9998	1894
2	AT1A3_RAT	785	114643	1.743	1.553	14	X	7	3	GVGIISEGNETVEDIAAR	X	1.82	0.1483	0.6839	0.8441	11080
2	AT1A3_RAT	785	114643	1.743	1.553	14	X	8	2	GVGIISEGNETVEDIAAR	X	2.546	0.09775	0.9518	0.9727	20060
2	AT1A3_RAT	785	114643	1.743	1.553	14	X	9	2	QGAIVAVTGDGVNDSPALK	X	1.982	0.1018	0.8725	0.9822	4963
2	AT1A3_RAT	785	114643	1.743	1.553	14	X	10	3	QGAIVAVTGDGVNDSPALK	X	3.171	0.07298	0.4795	0.9805	5541
2	AT1A3_RAT	785	114643	1.743	1.553	14	X	11	2	MQVNAEEVVVGDLVEIK		1.74	0.1059	0.4803	0.3764	1800
2	AT1A3_RAT	785	114643	1.743	1.553	14	X	12	3	MQVNAEEVVVGDLVEIK		2.138	0.06593	0.4107	0.3788	2631
2	AT1A3_RAT	785	114643	1.743	1.553	14	X	13	3	NLEAVETLGSTSTICSDK	X	2.874	0.1107	0.5854	0.928	2097
2	AT1A3_RAT	785	114643	1.743	1.553	14	X	14	2	NLEAVETLGSTSTICSDK	X	1.515	0.05349	0.8413	0.8138	3774
2	AT1A3_RAT	785	114643	1.743	1.553	14	X	15	2	QAADMILLDDNFASIVTGVEEGR	X	2.203	0.04019	0.8647	0.9867	568.6
2	AT1A3_RAT	785	114643	1.743	1.553	14	X	16	3	QAADMILLDDNFASIVTGVEEGR	X	2.907	0.1666	0.7993	0.9114	3061
2	G3P_RAT	761	36819	1.927	1.864	10	X	1	3	VVDLMAYMASKE	X	1.461	0.04054	0.8939	0.9988	2404
2	G3P_RAT	761	36819	1.927	1.864	10	X	2	2	VVDLMAYMASKE	X	3.841	0.0595	0.8792	0.9855	6082
2	G3P_RAT	761	36819	1.927	1.864	10	X	3	2	GAAQNIIPASTGAAK	X	1.196	0.05862	0.9738	0.9846	77560
2	G3P_RAT	761	36819	1.927	1.864	10	X	4	3	GAAQNIIPASTGAAK	X	1.173	0.04048	0.8306	0.9991	3696
2	G3P_RAT	761	36819	1.927	1.864	10	X	5	3	VVDLMAYMASKE	X	2.267	0.08747	0.6084	0.9738	1588	(8) Oxidation (M)
2	G3P_RAT	761	36819	1.927	1.864	10	X	6	2	VVDLMAYMASKE	X	3.633	0.03661	0.7923	0.9722	3721	(8) Oxidation (M)
2	G3P_RAT	761	36819	1.927	1.864	10	X	7	2	VPTPNVSVVDLTCR	X	6.116	0.1189	0.8651	0.9773	30200
2	G3P_RAT	761	36819	1.927	1.864	10	X	8	3	VPTPNVSVVDLTCR	X	1.258	0.01949	0.9794	0.9976	51650
2	G3P_RAT	761	36819	1.927	1.864	10	X	9	2	IVSNASCTTNCLAPLAK	X	1.016	0.04366	0.9975	0.9882	135800
2	G3P_RAT	761	36819	1.927	1.864	10	X	10	3	IVSNASCTTNCLAPLAK	X	1.389	0.02322	0.9182	0.9833	94480
2	DPYL2_RAT	749	63535	2.78	1.577	17	X	1	2	GSPLVVISQGK	X	1.741	0.05898	0.5341	0.9876	3434
2	DPYL2_RAT	749	63535	2.78	1.577	17	X	2	3	QIGENLIVPGGVK		1.227	0.05641	0.3505	0.5287	4290
2	DPYL2_RAT	749	63535	2.78	1.577	17	X	3	2	QIGENLIVPGGVK	X	6.795	0.1683	0.486	0.8683	5300
2	DPYL2_RAT	749	63535	2.78	1.577	17	X	4	2	GLYDGPVCEVSVTPK	X	3.778	0.08138	0.8924	0.9731	8218
2	DPYL2_RAT	749	63535	2.78	1.577	17	X	5	3	GLYDGPVCEVSVTPK	X	1.841	0.1006	0.8086	0.9901	7419
2	DPYL2_RAT	749	63535	2.78	1.577	17	X	6	2	MDENQFVAVTSTNAAK	X	3.321	0.08706	0.9307	0.9787	12350
2	DPYL2_RAT	749	63535	2.78	1.577	17	X	7	3	MDENQFVAVTSTNAAK	X	2.159	0.05887	0.8812	0.9595	15170
2	DPYL2_RAT	749	63535	2.78	1.577	17	X	8	3	MDENQFVAVTSTNAAK	X	2.05	0.3631	0.4172	0.9004	1151	(1) Oxidation (M)
2	DPYL2_RAT	749	63535	2.78	1.577	17	X	9	2	MDENQFVAVTSTNAAK	X	2.006	0.1076	0.6891	0.9568	1387	(1) Oxidation (M)
2	DPYL2_RAT	749	63535	2.78	1.577	17	X	10	3	DNFTLIPEGTNGTEER	X	4.651	0.3145	0.584	0.8773	1320
2	DPYL2_RAT	749	63535	2.78	1.577	17	X	11	2	DNFTLIPEGTNGTEER	X	2.055	0.05792	0.9118	0.9959	3446
2	DPYL2_RAT	749	63535	2.78	1.577	17	X	12	2	SITIANQTNCPLYVTK	X	3.564	0.08529	0.9729	0.9819	13510
2	DPYL2_RAT	749	63535	2.78	1.577	17	X	13	2	FQLTDSQIYEVLSVIR	X	1.644	0.03035	0.917	0.9935	3674
2	DPYL2_RAT	749	63535	2.78	1.577	17	X	14	3	FQLTDSQIYEVLSVIR	X	1.593	0.02459	0.8552	0.9955	4965
2	DPYL2_RAT	749	63535	2.78	1.577	17	X	15	3	ISVGSDADLVIWDPDSVK	X	3.639	0.186	0.6096	0.9063	5765
2	DPYL2_RAT	749	63535	2.78	1.577	17	X	16	2	ISVGSDADLVIWDPDSVK	X	5.84	0.1765	0.7089	0.927	5414
2	DPYL2_RAT	749	63535	2.78	1.577	17	X	17	2	FQMPDQGMTSADDFFQGTK	X	2.181	0.04326	0.9307	0.9936	5095
2	DPYL2_RAT	749	63535	2.78	1.577	17	X	18	3	FQMPDQGMTSADDFFQGTK	X	3.517	0.1692	0.6601	0.958	3772
2	ALBU_RAT	707	72413	0.2913	3.934	15	X	1	2	QTALAELVK	X	0.06562	1.168	0.41	0.7853	552.8
2	ALBU_RAT	707	72413	0.2913	3.934	15	X	2	2	LVQEVTDFAK	X	1.14	0.1092	0.6555	0.8298	11330
2	ALBU_RAT	707	72413	0.2913	3.934	15	X	3	2	TVMGDFAQFVDK	X	1.653	0.4601	0.9019	0.8168	3830
2	ALBU_RAT	707	72413	0.2913	3.934	15	X	4	2	APQVSTPTLVEAAR	X	1.302	0.1386	0.9562	0.9417	35920
2	ALBU_RAT	707	72413	0.2913	3.934	15	X	5	2	DNYGELADCCAK	X	0.1696	0.2354	0.6922	0.9933	5619
2	ALBU_RAT	707	72413	0.2913	3.934	15	X	6	3	APQVSTPTLVEAAR	X	0.2847	0.279	0.7794	0.909	3259
2	ALBU_RAT	707	72413	0.2913	3.934	15	X	7	3	DNYGELADCCAK	X	0.02715	4.388	0.5925	0.9161	2720
2	ALBU_RAT	707	72413	0.2913	3.934	15	X	8	2	GLVLIAFSQYLQK	X	2.768	0.2055	0.9092	0.763	4703
2	ALBU_RAT	707	72413	0.2913	3.934	15	X	9	3	GLVLIAFSQYLQK	X	1.278	0.1009	0.9273	0.8539	3504
2	ALBU_RAT	707	72413	0.2913	3.934	15	X	10	3	DVFLGTFLYEYSR	X	0.1459	0.1992	0.7702	0.9742	1287
2	ALBU_RAT	707	72413	0.2913	3.934	15	X	11	2	DVFLGTFLYEYSR	X	0.3182	0.09502	0.8608	0.9665	5600
2	ALBU_RAT	707	72413	0.2913	3.934	15	X	12	2	LPCVEDYLSAILNR	X	0.1895	0.08791	0.8924	0.9615	7446
2	ALBU_RAT	707	72413	0.2913	3.934	15	X	13	3	LPCVEDYLSAILNR	X	0.1805	0.0554	0.8094	0.9878	9858
2	ALBU_RAT	707	72413	0.2913	3.934	15	X	14	3	YNEVLTQCCTESDK	X	0.08576	0.5002	0.817	0.9946	1401
2	ALBU_RAT	707	72413	0.2913	3.934	15	X	15	2	YNEVLTQCCTESDK	X	0.0909	0.528	0.9661	0.997	2479
2	HSP7C_RAT	695	72569	1.861		12		1	2	DAGTIAGLNVLR	X	1.944	0.05394	0.838	0.9986	22310
2	HSP7C_RAT	695	72569	1.861		12		2	3	DAGTIAGLNVLR	X	0.9027	0.033	0.6835	0.9909	466.1
2	HSP7C_RAT	695	72569	1.861		12		3	3	TTPSYVAFTDTER	X	10.79	0.08176	0.5527	0.7297	5039
2	HSP7C_RAT	695	72569	1.861		12		4	2	TTPSYVAFTDTER	X	1.637	0.1196	0.5705	0.8738	4334
2	HSP7C_RAT	695	72569	1.861		12		5	2	SFYPEEVSSMVLTK	X	1.771	0.04792	0.9313	0.9887	13880
2	HSP7C_RAT	695	72569	1.861		12		6	3	SFYPEEVSSMVLTK	X	1.203	0.03244	0.8548	0.9965	11180
2	HSP7C_RAT	695	72569	1.861		12		7	3	NQVAMNPTNTVFDAK	X	1.339	0.2081	0.4884	0.9424	2382
2	HSP7C_RAT	695	72569	1.861		12		8	2	NQVAMNPTNTVFDAK	X	1.595	0.04869	0.8813	0.9868	6520
2	HSP7C_RAT	695	72569	1.861		12		9	3	NQVAMNPTNTVFDAK	X	1.944	0.07794	0.6244	0.9818	5884	(5) Oxidation (M)
2	HSP7C_RAT	695	72569	1.861		12		10	2	NQVAMNPTNTVFDAK	X	2.392	0.08126	0.8094	0.9516	3616	(5) Oxidation (M)
2	HSP7C_RAT	695	72569	1.861		12		11	3	TVTNAVVTVPAYFNDSQR	X	2.123	0.08974	0.8086	0.987	10900
2	HSP7C_RAT	695	72569	1.861		12		12	2	TVTNAVVTVPAYFNDSQR	X	1.239	0.008234	0.8801	0.9941	17110
2	KPYM_RAT	677	59303	1.641	1.55	14	X	1	2	GDLGIEIPAEK	X	2.632	0.05523	0.8669	0.9903	17560
2	KPYM_RAT	677	59303	1.641	1.55	14	X	2	2	LDIDSAPITAR	X	1.321	0.02702	0.8486	0.9977	6112
2	KPYM_RAT	677	59303	1.641	1.55	14	X	3	3	IYVDDGLISLQVK	X	1.208	0.02779	0.7701	0.9638	3436
2	KPYM_RAT	677	59303	1.641	1.55	14	X	4	2	IYVDDGLISLQVK	X	3.659	0.05583	0.8522	0.9845	8663
2	KPYM_RAT	677	59303	1.641	1.55	14	X	5	3	DAVLDAWAEDVDLR	X	1.153	0.04826	0.8724	0.9986	8408
2	KPYM_RAT	677	59303	1.641	1.55	14	X	6	2	DAVLDAWAEDVDLR	X	3.638	0.1123	0.9257	0.9815	11760
2	KPYM_RAT	677	59303	1.641	1.55	14	X	7	2	GVNLPGAAVDLPAVSEK	X	1.4	0.07498	0.9086	0.9853	5195
2	KPYM_RAT	677	59303	1.641	1.55	14	X	8	3	GVNLPGAAVDLPAVSEK	X	0.8731	0.0379	0.8098	0.9985	6397
2	KPYM_RAT	677	59303	1.641	1.55	14	X	9	2	GADYLVTEVENGGSLGSK	X	1.538	0.2182	0.6598	0.9144	17310
2	KPYM_RAT	677	59303	1.641	1.55	14	X	10	3	GADYLVTEVENGGSLGSK	X	1.669	0.07541	0.6582	0.9809	14170
2	KPYM_RAT	677	59303	1.641	1.55	14	X	11	2	FGVEQDVDMVFASFIR	X	1.081	0.03494	0.7333	0.987	1353
2	KPYM_RAT	677	59303	1.641	1.55	14	X	12	3	FGVEQDVDMVFASFIR	X	1.254	0.02091	0.6126	0.9833	2098
2	KPYM_RAT	677	59303	1.641	1.55	14	X	13	2	FGVEQDVDMVFASFIR	X	1.871	0.04802	0.6914	0.9736	1737	(9) Oxidation (M)
2	KPYM_RAT	677	59303	1.641	1.55	14	X	14	3	FGVEQDVDMVFASFIR	X	2.006	0.0492	0.5361	0.9414	2661	(9) Oxidation (M)
2	ENOB_RAT	671	48392	6.505		10		1	2	FGANAILGVSLAVCK	X	2.7	0.07735	0.547	0.8223	7170
2	ENOB_RAT	671	48392	6.505		10		2	3	FGANAILGVSLAVCK	X	1.965	0.08863	0.5188	0.9228	3682
2	ENOB_RAT	671	48392	6.505		10		3	2	VNQIGSVTESIQACK	X	1.803	0.05225	0.9901	0.996	50390
2	ENOB_RAT	671	48392	6.505		10		4	3	VNQIGSVTESIQACK	X	2.041	0.1093	0.9628	0.995	34190
2	ENOB_RAT	671	48392	6.505		10		5	2	AAVPSGASTGIYEALELR	X	3.915	0.05454	0.9855	0.9824	40460
2	ENOB_RAT	671	48392	6.505		10		6	3	AAVPSGASTGIYEALELR	X	1.821	0.03951	0.9746	0.9875	62770
2	ENOB_RAT	671	48392	6.505		10		7	3	LAMQEFMILPVGASSFK	X	13.55	0.6258	0.7416	0.9164	8369	(7) Oxidation (M)
2	ENOB_RAT	671	48392	6.505		10		8	2	LAMQEFMILPVGASSFK	X	8.506	1.647	0.8361	0.8899	4983	(7) Oxidation (M)
2	ENOB_RAT	671	48392	6.505		10		9	2	LAMQEFMILPVGASSFK	X	86.14	1.057	0.8087	0.8625	1917	(3) Oxidation (M);(7) Oxidation (M)
2	ENOB_RAT	671	48392	6.505		10		10	3	LAMQEFMILPVGASSFK	X	98.13	1.953	0.6809	0.8761	2048	(3) Oxidation (M);(7) Oxidation (M)
2	HBB1_RAT	659	16420	2.759	3.275	7		1	2	VNPDDVGGEALGR	X	0.7882	0.0423	0.7888	0.9734	1721
2	HBB1_RAT	659	16420	2.759	3.275	7		2	3	EFTPCAQAAFQK	X	19.04	3.706	0.3793	0.9021	1000
2	HBB1_RAT	659	16420	2.759	3.275	7		3	2	EFTPCAQAAFQK	X	0.8681	0.07699	0.5166	0.9888	2257
2	HBB1_RAT	659	16420	2.759	3.275	7		4	2	YFDSFGDLSSASAIMGNPK	X	1.639	0.02566	0.9927	0.98	60400
2	HBB1_RAT	659	16420	2.759	3.275	7		5	3	YFDSFGDLSSASAIMGNPK	X	3.01	0.06175	0.964	0.9721	25200
2	HBB1_RAT	659	16420	2.759	3.275	7		6	3	YFDSFGDLSSASAIMGNPK	X	9.17	0.2899	0.4191	0.9268	2590	(15) Oxidation (M)
2	HBB1_RAT	659	16420	2.759	3.275	7		7	2	YFDSFGDLSSASAIMGNPK	X	2.062	0.09564	0.9653	0.9894	9068	(15) Oxidation (M)
2	TBB4B_RAT	656	50646	3		19		1	2	IMNTFSVVPSPK	X	6.259	0.1158	0.7358	0.9578	14900
2	TBB4B_RAT	656	50646	3		19		2	3	IMNTFSVVPSPK	X	1.189	0.03508	0.7155	0.9604	9288
2	TBB4B_RAT	656	50646	3		19		3	3	IMNTFSVVPSPK		26.89	0.2715	0.3357	0.298	7556	(2) Oxidation (M)
2	TBB4B_RAT	656	50646	3		19		4	2	IMNTFSVVPSPK	X	2.458	0.4891	0.6285	0.8728	3752	(2) Oxidation (M)
2	TBB4B_RAT	656	50646	3		19		5	2	EVDEQMLNVQNK	X	3.527	0.194	0.8998	0.9921	6998
2	TBB4B_RAT	656	50646	3		19		6	3	EVDEQMLNVQNK	X	1.257	0.06831	0.9179	0.9993	13200
2	TBB4B_RAT	656	50646	3		19		7	3	EVDEQMLNVQNK	X	1.61	0.05972	0.7855	0.9985	2223	(6) Oxidation (M)
2	TBB4B_RAT	656	50646	3		19		8	2	EVDEQMLNVQNK	X	1.695	0.06566	0.7527	0.9988	3304	(6) Oxidation (M)
2	TBB4B_RAT	656	50646	3		19		9	3	AVLVDLEPGTMDSVR	X	1.58	0.07344	0.8173	0.999	7393
2	TBB4B_RAT	656	50646	3		19		10	2	AVLVDLEPGTMDSVR	X	3.939	0.07511	0.9342	0.9869	11400
2	TBB4B_RAT	656	50646	3		19		11	3	AVLVDLEPGTMDSVR	X	4.956	0.1644	0.4256	0.9189	3531	(11) Oxidation (M)
2	TBB4B_RAT	656	50646	3		19		12	2	AVLVDLEPGTMDSVR	X	28.21	1.846	0.7918	0.9226	6579	(11) Oxidation (M)
2	TBB4B_RAT	656	50646	3		19		13	2	ALTVPELTQQMFDAK	X	3.996	0.05467	0.8929	0.9792	16890
2	TBB4B_RAT	656	50646	3		19		14	3	ALTVPELTQQMFDAK	X	1.873	0.02202	0.777	0.9971	27630
2	TBB4B_RAT	656	50646	3		19		15	2	ALTVPELTQQMFDAK	X	11.56	0.2471	0.9239	0.9596	11680	(11) Oxidation (M)
2	TBB4B_RAT	656	50646	3		19		16	3	ALTVPELTQQMFDAK	X	2.813	0.01673	0.8781	0.9948	27630	(11) Oxidation (M)
2	TBB4B_RAT	656	50646	3		19		17	2	MSATFIGNSTAIQELFK	X	2.581	0.08921	0.9524	0.9905	7028
2	TBB4B_RAT	656	50646	3		19		18	3	MSATFIGNSTAIQELFK	X	2.152	0.201	0.9021	0.9929	10220
2	TBB4B_RAT	656	50646	3		19		19	2	MSATFIGNSTAIQELFK	X	2.567	0.4127	0.7115	0.874	1531	(1) Oxidation (M)
2	TBB4B_RAT	656	50646	3		19		20	3	MSATFIGNSTAIQELFK	X	1.742	0.3938	0.5764	0.8171	2461	(1) Oxidation (M)
2	DYHC1_RAT	655	542950	1.278		17		1	2	DLSSQLLK	X	0.9536	0.07153	0.7226	0.998	1531
2	DYHC1_RAT	655	542950	1.278		17		2	2	EIVLSAGSTPK	X	0.03786	4.091	0.3361	0.7626	8876
2	DYHC1_RAT	655	542950	1.278		17		3	2	DYIPVDQEELR		0	0	0.7089	0.1757	11360
2	DYHC1_RAT	655	542950	1.278		17		4	2	VNFLPEIITLSK	X	1.147	0.2641	0.6591	0.9685	2102
2	DYHC1_RAT	655	542950	1.278		17		5	2	VQVALEELQDLK		1.473	0.1158	0.4528	0.6438	2201
2	DYHC1_RAT	655	542950	1.278		17		6	3	VLLTTQGVDMISK	X	0.7698	0.1155	0.3761	0.8447	542.9
2	DYHC1_RAT	655	542950	1.278		17		7	2	VLLTTQGVDMISK	X	0.6803	0.1777	0.5397	0.8593	2548
2	DYHC1_RAT	655	542950	1.278		17		8	3	QDLADVVQVCEGK	X	4.921	0.6899	0.2723	0.9139	3262
2	DYHC1_RAT	655	542950	1.278		17		9	2	QDLADVVQVCEGK	X	3.621	0.1501	0.3244	0.8817	3726
2	DYHC1_RAT	655	542950	1.278		17		10	2	VAAPDVVVPTLDTVR	X	2.141	0.1433	0.684	0.9181	3072
2	DYHC1_RAT	655	542950	1.278		17		11	3	VAAPDVVVPTLDTVR	X	1.184	0.03937	0.6618	0.9577	2807
2	DYHC1_RAT	655	542950	1.278		17		12	2	SPLVMDVLNIQGVQR		0	0	0.4993	0.6477	5028
2	DYHC1_RAT	655	542950	1.278		17		13	3	SPLVMDVLNIQGVQR		0	0	0.5173	0.7776	6325
2	DYHC1_RAT	655	542950	1.278		17		14	3	SACDTVDTWLDDTAK	X	1.467	0.2753	0.5375	0.7783	6319
2	DYHC1_RAT	655	542950	1.278		17		15	2	SACDTVDTWLDDTAK	X	1.782	0.4738	0.6314	0.7936	7806
2	DYHC1_RAT	655	542950	1.278		17		16	2	QTDVLQQLSIQMANAK	X	5.544	0.3477	0.3724	0.8789	1659
2	DYHC1_RAT	655	542950	1.278		17		17	3	QTDVLQQLSIQMANAK	X	3.868	0.5285	0.3579	0.8877	1588
2	DYHC1_RAT	655	542950	1.278		17		18	2	LSLSNAISTVLPLTQLR	X	0.8032	0.2054	0.8116	0.9875	2309
2	DYHC1_RAT	655	542950	1.278		17		19	3	LSLSNAISTVLPLTQLR	X	0.9531	0.05341	0.8129	0.9972	3867
2	DYHC1_RAT	655	542950	1.278		17		20	2	FYFVGDEDLLEIIGNSK	X	1.212	0.07739	0.6345	0.919	522.9
2	DYHC1_RAT	655	542950	1.278		17		21	3	FYFVGDEDLLEIIGNSK	X	1.267	0.08104	0.5713	0.9392	812.2
2	TBB2A_RAT	641	50695	2.681	1.786	18	X	1	3	IMNTFSVMPSPK	X	1.933	0.03721	0.7557	0.9655	1447
2	TBB2A_RAT	641	50695	2.681	1.786	18	X	2	2	IMNTFSVMPSPK	X	3.395	0.1316	0.6633	0.8116	4711
2	TBB2A_RAT	641	50695	2.681	1.786	18	X	3	2	IMNTFSVMPSPK	X	6.598	1.68	0.5055	0.7564	2776	(8) Oxidation (M)
2	TBB2A_RAT	641	50695	2.681	1.786	18	X	4	3	IMNTFSVMPSPK	X	1.845	0.1164	0.4697	0.8579	888	(8) Oxidation (M)
2	TBB2A_RAT	641	50695	2.681	1.786	18	X	5	2	EVDEQMLNVQNK	X	3.527	0.194	0.8998	0.9921	6998
2	TBB2A_RAT	641	50695	2.681	1.786	18	X	6	3	EVDEQMLNVQNK	X	1.257	0.06831	0.9179	0.9993	13200
2	TBB2A_RAT	641	50695	2.681	1.786	18	X	7	3	EVDEQMLNVQNK	X	1.61	0.05972	0.7855	0.9985	2223	(6) Oxidation (M)
2	TBB2A_RAT	641	50695	2.681	1.786	18	X	8	2	EVDEQMLNVQNK	X	1.695	0.06566	0.7527	0.9988	3304	(6) Oxidation (M)
2	TBB2A_RAT	641	50695	2.681	1.786	18	X	9	2	AILVDLEPGTMDSVR	X	5.858	0.125	0.9596	0.9849	16890
2	TBB2A_RAT	641	50695	2.681	1.786	18	X	10	3	AILVDLEPGTMDSVR	X	1.56	0.04042	0.6426	0.9755	1614
2	TBB2A_RAT	641	50695	2.681	1.786	18	X	11	2	AILVDLEPGTMDSVR	X	3.685	0.04632	0.91	0.9856	5878	(11) Oxidation (M)
2	TBB2A_RAT	641	50695	2.681	1.786	18	X	12	3	AILVDLEPGTMDSVR	X	1.947	0.02812	0.8537	0.998	4130	(11) Oxidation (M)
2	TBB2A_RAT	641	50695	2.681	1.786	18	X	13	2	ALTVPELTQQMFDSK	X	11.56	0.2471	0.9239	0.9596	11680
2	TBB2A_RAT	641	50695	2.681	1.786	18	X	14	3	ALTVPELTQQMFDSK	X	2.813	0.01673	0.8781	0.9948	27630
2	TBB2A_RAT	641	50695	2.681	1.786	18	X	15	2	MSATFIGNSTAIQELFK	X	2.581	0.08921	0.9524	0.9905	7028
2	TBB2A_RAT	641	50695	2.681	1.786	18	X	16	3	MSATFIGNSTAIQELFK	X	2.152	0.201	0.9021	0.9929	10220
2	TBB2A_RAT	641	50695	2.681	1.786	18	X	17	2	MSATFIGNSTAIQELFK	X	2.567	0.4127	0.7115	0.874	1531	(1) Oxidation (M)
2	TBB2A_RAT	641	50695	2.681	1.786	18	X	18	3	MSATFIGNSTAIQELFK	X	1.742	0.3938	0.5764	0.8171	2461	(1) Oxidation (M)
2	ALDOC_RAT	637	40247	1.987	1.32	9	X	1	2	DNAGAATEEFIK	X	1.687	0.1336	0.6496	0.9848	7215
2	ALDOC_RAT	637	40247	1.987	1.32	9	X	2	3	GILAADESVGSMAK	X	1.685	0.03757	0.6019	0.9971	1906
2	ALDOC_RAT	637	40247	1.987	1.32	9	X	3	2	GILAADESVGSMAK	X	2.374	0.05612	0.8387	0.9974	8119
2	ALDOC_RAT	637	40247	1.987	1.32	9	X	4	3	GILAADESVGSMAK		0.3674	0.2942	0.341	0.6334	1488	(12) Oxidation (M)
2	ALDOC_RAT	637	40247	1.987	1.32	9	X	5	2	GILAADESVGSMAK	X	3.612	0.11	0.3279	0.9283	2386	(12) Oxidation (M)
2	ALDOC_RAT	637	40247	1.987	1.32	9	X	6	2	TPSALAILENANVLAR	X	1.906	0.06816	0.72	0.9455	3414
2	ALDOC_RAT	637	40247	1.987	1.32	9	X	7	3	TPSALAILENANVLAR	X	1.473	0.04496	0.7851	0.9697	5432
2	ALDOC_RAT	637	40247	1.987	1.32	9	X	8	3	YEGSGDGGAAAQSLYVANHAY	X	0.8731	0.4123	0.3749	0.8069	843.2
2	ALDOC_RAT	637	40247	1.987	1.32	9	X	9	2	YEGSGDGGAAAQSLYVANHAY	X	1.562	0.02832	0.9604	0.9989	2451
2	ALDOC_RAT	637	40247	1.987	1.32	9	X	10	2	GVVPLAGTDGETTTQGLDGLLER	X	2.315	0.1579	0.679	0.9369	296.2
2	ALDOC_RAT	637	40247	1.987	1.32	9	X	11	3	GVVPLAGTDGETTTQGLDGLLER	X	1.947	0.08584	0.5198	0.9196	583.3
2	MDHM_RAT	637	36818	1.323		15		1	2	IQEAGTEVVK	X	1.459	0.1332	0.5383	0.9852	285.1
2	MDHM_RAT	637	36818	1.323		15		2	2	MIAEAIPELK	X	2.981	0.2828	0.7195	0.8711	8532
2	MDHM_RAT	637	36818	1.323		15		3	3	GCDVVVIPAGVPR	X	1.86	0.4323	0.3046	0.8483	2416
2	MDHM_RAT	637	36818	1.323		15		4	2	GCDVVVIPAGVPR	X	3.558	0.06572	0.531	0.9468	6109
2	MDHM_RAT	637	36818	1.323		15		5	2	TIIPLISQCTPK	X	1.981	0.0415	0.9266	0.9884	7010
2	MDHM_RAT	637	36818	1.323		15		6	3	TIIPLISQCTPK	X	1.24	0.03885	0.8853	0.9981	3773
2	MDHM_RAT	637	36818	1.323		15		7	2	EGVIECSFVQSK	X	1.613	0.1576	0.6849	0.9417	9958
2	MDHM_RAT	637	36818	1.323		15		8	3	GYLGPEQLPDCLK	X	2.249	0.3328	0.7023	0.9725	1733
2	MDHM_RAT	637	36818	1.323		15		9	2	GYLGPEQLPDCLK	X	1.334	0.1084	0.8816	0.9938	4962
2	MDHM_RAT	637	36818	1.323		15		10	3	VDFPQDQLATLTGR	X	0.01347	0.01629	0.4673	0.7241	17110
2	MDHM_RAT	637	36818	1.323		15		11	2	VDFPQDQLATLTGR	X	2.962	0.3458	0.7653	0.9361	11200
2	MDHM_RAT	637	36818	1.323		15		12	3	ETECTYFSTPLLLGK	X	1.392	0.1503	0.5017	0.9375	5640
2	MDHM_RAT	637	36818	1.323		15		13	2	ETECTYFSTPLLLGK	X	1.757	0.05285	0.8745	0.9749	6869
2	MDHM_RAT	637	36818	1.323		15		14	2	VAVLGASGGIGQPLSLLLK	X	1.523	0.03875	0.9026	0.9962	6608
2	MDHM_RAT	637	36818	1.323		15		15	3	VAVLGASGGIGQPLSLLLK	X	1.309	0.02491	0.9204	0.9993	10940
2	HS90B_RAT	636	85674	1.987		13		1	2	ADLINNLGTIAK	X	2.166	0.09008	0.8293	0.9943	11170
2	HS90B_RAT	636	85674	1.987		13		2	3	ADLINNLGTIAK	X	0.8886	0.08782	0.5765	0.974	598.8
2	HS90B_RAT	636	85674	1.987		13		3	2	ELISNASDALDK	X	0.8788	0.07266	0.8452	0.9976	3253
2	HS90B_RAT	636	85674	1.987		13		4	3	TLTLVDTGIGMTK	X	0.9768	0.04683	0.7758	0.9859	4023
2	HS90B_RAT	636	85674	1.987		13		5	2	TLTLVDTGIGMTK	X	2.11	0.1031	0.9017	0.9804	10860
2	HS90B_RAT	636	85674	1.987		13		6	2	TLTLVDTGIGMTK	X	0.3415	0.2943	0.5258	0.9829	1446	(11) Oxidation (M)
2	HS90B_RAT	636	85674	1.987		13		7	3	TLTLVDTGIGMTK	X	1.573	0.08968	0.3683	0.9054	1088	(11) Oxidation (M)
2	HS90B_RAT	636	85674	1.987		13		8	3	EGLELPEDEEEK	X	370.2	2.536	0.7909	0.9997	14990
2	HS90B_RAT	636	85674	1.987		13		9	2	EGLELPEDEEEK	X	11.32	0.3433	0.4108	0.9879	13870
2	HS90B_RAT	636	85674	1.987		13		10	3	GVVDSEDLPLNISR	X	0.3688	0.04075	0.8159	0.9979	7804
2	HS90B_RAT	636	85674	1.987		13		11	2	GVVDSEDLPLNISR	X	4.951	0.4137	0.9465	0.9386	8487
2	HS90B_RAT	636	85674	1.987		13		12	3	NPDDITQEEYGEFYK	X	0.7267	0.07558	0.429	0.8661	1979
2	HS90B_RAT	636	85674	1.987		13		13	2	NPDDITQEEYGEFYK	X	0.7243	0.04058	0.8853	0.994	3661
2	TBB3_RAT	610	51291	2.938	1.85	15	X	1	2	IMNTFSVVPSPK	X	6.259	0.1158	0.7358	0.9578	14900
2	TBB3_RAT	610	51291	2.938	1.85	15	X	2	3	IMNTFSVVPSPK	X	1.189	0.03508	0.7155	0.9604	9288
2	TBB3_RAT	610	51291	2.938	1.85	15	X	3	3	IMNTFSVVPSPK		26.89	0.2715	0.3357	0.298	7556	(2) Oxidation (M)
2	TBB3_RAT	610	51291	2.938	1.85	15	X	4	2	IMNTFSVVPSPK	X	2.458	0.4891	0.6285	0.8728	3752	(2) Oxidation (M)
2	TBB3_RAT	610	51291	2.938	1.85	15	X	5	3	EVDEQMLAIQSK	X	1.916	0.1447	0.4922	0.9561	2835
2	TBB3_RAT	610	51291	2.938	1.85	15	X	6	2	EVDEQMLAIQSK	X	4.191	0.1759	0.6702	0.9921	7503
2	TBB3_RAT	610	51291	2.938	1.85	15	X	7	2	AILVDLEPGTMDSVR	X	5.858	0.125	0.9596	0.9849	16890
2	TBB3_RAT	610	51291	2.938	1.85	15	X	8	3	AILVDLEPGTMDSVR	X	1.56	0.04042	0.6426	0.9755	1614
2	TBB3_RAT	610	51291	2.938	1.85	15	X	9	2	AILVDLEPGTMDSVR	X	3.685	0.04632	0.91	0.9856	5878	(11) Oxidation (M)
2	TBB3_RAT	610	51291	2.938	1.85	15	X	10	3	AILVDLEPGTMDSVR	X	1.947	0.02812	0.8537	0.998	4130	(11) Oxidation (M)
2	TBB3_RAT	610	51291	2.938	1.85	15	X	11	2	ALTVPELTQQMFDAK	X	3.996	0.05467	0.8929	0.9792	16890
2	TBB3_RAT	610	51291	2.938	1.85	15	X	12	3	ALTVPELTQQMFDAK	X	1.873	0.02202	0.777	0.9971	27630
2	TBB3_RAT	610	51291	2.938	1.85	15	X	13	2	ALTVPELTQQMFDAK	X	11.56	0.2471	0.9239	0.9596	11680	(11) Oxidation (M)
2	TBB3_RAT	610	51291	2.938	1.85	15	X	14	3	ALTVPELTQQMFDAK	X	2.813	0.01673	0.8781	0.9948	27630	(11) Oxidation (M)
2	TBB3_RAT	610	51291	2.938	1.85	15	X	15	2	MSSTFIGNSTAIQELFK	X	2.567	0.4127	0.7115	0.874	1531
2	TBB3_RAT	610	51291	2.938	1.85	15	X	16	3	MSSTFIGNSTAIQELFK	X	1.742	0.3938	0.5764	0.8171	2461
2	PEBP1_RAT	605	21267	1.517	1.424	8	X	1	2	VDYGGVTVDELGK	X	3.011	0.07774	0.875	0.9942	13050
2	PEBP1_RAT	605	21267	1.517	1.424	8	X	2	3	VDYGGVTVDELGK	X	1.21	0.05551	0.6691	0.9682	2258
2	PEBP1_RAT	605	21267	1.517	1.424	8	X	3	3	LYTLVLTDPDAPSR	X	1.011	0.01516	0.7144	0.9972	6368
2	PEBP1_RAT	605	21267	1.517	1.424	8	X	4	2	LYTLVLTDPDAPSR	X	1.526	0.04627	0.8856	0.9953	12640
2	PEBP1_RAT	605	21267	1.517	1.424	8	X	5	3	GNDISSGTVLSEYVGSGPPK	X	1.527	0.1004	0.4869	0.9873	3795
2	PEBP1_RAT	605	21267	1.517	1.424	8	X	6	2	GNDISSGTVLSEYVGSGPPK	X	1.147	0.02451	0.8021	0.9945	4227
2	PEBP1_RAT	605	21267	1.517	1.424	8	X	7	2	YVWLVYEQEQPLNCDEPILSNK	X	1.37	0.0394	0.9846	0.9947	2925
2	PEBP1_RAT	605	21267	1.517	1.424	8	X	8	3	YVWLVYEQEQPLNCDEPILSNK	X	2.08	0.05583	0.8686	0.9824	6551
2	ATPA_RAT	605	60700	1.882	1.71	8	X	1	2	VVDALGNAIDGK	X	1.062	0.04965	0.5851	0.9413	4307
2	ATPA_RAT	605	60700	1.882	1.71	8	X	2	2	ILGADTSVDLEETGR	X	3.307	0.03598	0.8608	0.9905	21280
2	ATPA_RAT	605	60700	1.882	1.71	8	X	3	3	ILGADTSVDLEETGR	X	1.147	0.07041	0.5192	0.9183	1388
2	ATPA_RAT	605	60700	1.882	1.71	8	X	4	3	TGAIVDVPVGDELLGR	X	1.297	0.06493	0.7832	0.9951	5255
2	ATPA_RAT	605	60700	1.882	1.71	8	X	5	2	TGAIVDVPVGDELLGR	X	4.666	0.1158	0.933	0.9841	12260
2	ATPA_RAT	605	60700	1.882	1.71	8	X	6	3	GMSLNLEPDNVGVVVFGNDK	X	2.566	0.1644	0.7375	0.9232	2964
2	ATPA_RAT	605	60700	1.882	1.71	8	X	7	2	GMSLNLEPDNVGVVVFGNDK	X	1.671	0.02637	0.9266	0.9944	3483
2	ATPA_RAT	605	60700	1.882	1.71	8	X	8	3	EVAAFAQFGSDLDAATQQLLSR	X	1.504	0.01646	0.925	0.99	46800
2	MAP1B_RAT	605	276979	0.7752		15		1	2	DMSLYASLASEK		4.859	1.232	0.3737	0.2185	2177
2	MAP1B_RAT	605	276979	0.7752		15		2	3	ETEPGEAYVIQK	X	0.03407	1.768	0.1312	0.703	1268
2	MAP1B_RAT	605	276979	0.7752		15		3	2	ETEPGEAYVIQK	X	0.6649	0.2604	0.4261	0.9006	3409
2	MAP1B_RAT	605	276979	0.7752		15		4	3	SVGNAIEPVILFQK	X	0.6944	0.04428	0.7364	0.9734	3821
2	MAP1B_RAT	605	276979	0.7752		15		5	2	SVGNAIEPVILFQK	X	0.9475	0.04736	0.7798	0.9853	4658
2	MAP1B_RAT	605	276979	0.7752		15		6	3	TPEDGGYSCEITEK	X	0.04321	0.2747	0.448	0.8855	1714
2	MAP1B_RAT	605	276979	0.7752		15		7	2	TPEDGGYSCEITEK	X	0.476	0.1647	0.5528	0.9615	2096
2	MAP1B_RAT	605	276979	0.7752		15		8	3	TPEEGGYSYEISEK		0.7544	0.1315	0.414	0.6826	800.3
2	MAP1B_RAT	605	276979	0.7752		15		9	2	TPEEGGYSYEISEK		0.9747	0.0737	0.5488	0.5538	1931
2	MAP1B_RAT	605	276979	0.7752		15		10	2	ESSPTYSPGFSDSTSGAK	X	0.7367	0.24	0.8616	0.986	616.4
2	MAP1B_RAT	605	276979	0.7752		15		11	3	ESSPTYSPGFSDSTSGAK	X	77.49	2.553	0.5015	0.7316	1048
2	MAP1B_RAT	605	276979	0.7752		15		12	2	ASDAEIMSSQSALALDER	X	0.8094	0.06398	0.7391	0.9741	1185
2	MAP1B_RAT	605	276979	0.7752		15		13	4	ASDAEIMSSQSALALDER		1.336	0.1276	0.4515	0.618	576.5
2	MAP1B_RAT	605	276979	0.7752		15		14	3	ASDAEIMSSQSALALDER	X	0.9695	0.06266	0.4667	0.9203	1208
2	MAP1B_RAT	605	276979	0.7752		15		15	3	SSYYVVSGNDPAAEEPSR		0.3767	0.6739	0.2722	0.6707	1157
2	MAP1B_RAT	605	276979	0.7752		15		16	2	SSYYVVSGNDPAAEEPSR	X	0.9368	0.009217	0.8316	0.9986	3322
2	MAP1B_RAT	605	276979	0.7752		15		17	3	ITSFPESESYSYETTTK	X	1.401	0.09922	0.5616	0.9548	2402
2	MAP1B_RAT	605	276979	0.7752		15		18	2	ITSFPESESYSYETTTK	X	1.087	0.06377	0.9213	0.9908	1970
2	MAP1B_RAT	605	276979	0.7752		15		19	2	VLFPGNSTQYNILEGLEK	X	0.9228	0.05761	0.9304	0.9952	3580
2	MAP1B_RAT	605	276979	0.7752		15		20	3	VLFPGNSTQYNILEGLEK	X	1.214	0.07697	0.8342	0.9714	5771
2	ACTB_RAT	575	42584	1.119		12		1	1	DLTDYLMK	X	1.148	0.01842	0.9563	0.9927	12920
2	ACTB_RAT	575	42584	1.119		12		2	2	DLTDYLMK	X	1.135	0.02762	0.9465	0.9851	65010
2	ACTB_RAT	575	42584	1.119		12		3	2	DLTDYLMK	X	1.294	0.0325	0.7203	0.9941	9073	(7) Oxidation (M)
2	ACTB_RAT	575	42584	1.119		12		4	1	EITALAPSTMK	X	1.044	0.05494	0.9714	0.9974	3862
2	ACTB_RAT	575	42584	1.119		12		5	2	EITALAPSTMK	X	3.376	0.1464	0.6634	0.9591	7165
2	ACTB_RAT	575	42584	1.119		12		6	2	EITALAPSTMK	X	1.498	0.0247	0.7961	0.999	4788	(10) Oxidation (M)
2	ACTB_RAT	575	42584	1.119		12		7	2	DSYVGDEAQSK	X	0.9244	0.02344	0.7948	0.9995	3956
2	ACTB_RAT	575	42584	1.119		12		8	3	SYELPDGQVITIGNER	X	1.288	0.126	0.4704	0.9395	2693
2	ACTB_RAT	575	42584	1.119		12		9	2	SYELPDGQVITIGNER	X	1.668	0.05155	0.7816	0.9785	7104
2	ACTB_RAT	575	42584	1.119		12		10	3	MDDDIAALVVDNGSGMCK		0.1127	0.8638	0.517	0.6137	1250	(1) Oxidation (M);(16) Oxidation (M)
2	ACTB_RAT	575	42584	1.119		12		11	2	MDDDIAALVVDNGSGMCK	X	0.1646	0.1341	0.7047	0.9822	1399	(1) Oxidation (M);(16) Oxidation (M)
2	ACTB_RAT	575	42584	1.119		12		12	4	LCYVALDFEQEMATAASSSSLEK	X	1.12	0.6185	0.1788	0.7177	705.8
2	ACTB_RAT	575	42584	1.119		12		13	3	LCYVALDFEQEMATAASSSSLEK	X	1.186	0.04403	0.7231	0.9793	2011
2	GBB1_RAT	575	38472	1.861	1.425	8	X	1	2	LLVSASQDGK	X	1.395	0.04626	0.8313	0.9958	3061
2	GBB1_RAT	575	38472	1.861	1.425	8	X	2	2	LFVSGACDASAK	X	1.418	0.0949	0.8295	0.9914	4888
2	GBB1_RAT	575	38472	1.861	1.425	8	X	3	2	ACADATLSQITNNIDPVGR	X	1.675	0.01886	0.988	0.9896	10050
2	GBB1_RAT	575	38472	1.861	1.425	8	X	4	3	ACADATLSQITNNIDPVGR	X	3.498	0.1004	0.9479	0.9763	5004
2	GBB1_RAT	575	38472	1.861	1.425	8	X	5	2	LLLAGYDDFNCNVWDALK	X	1.337	0.02154	0.9649	0.987	21680
2	GBB1_RAT	575	38472	1.861	1.425	8	X	6	3	LLLAGYDDFNCNVWDALK	X	2.429	0.04878	0.874	0.9387	13250
2	GBB1_RAT	575	38472	1.861	1.425	8	X	7	2	VSCLGVTDDGMAVATGSWDSFLK	X	1.523	0.02493	0.9688	0.9947	2635
2	GBB1_RAT	575	38472	1.861	1.425	8	X	8	3	VSCLGVTDDGMAVATGSWDSFLK	X	2.512	0.02861	0.9546	0.9887	6695
2	UBA1_RAT	565	120609	3.26		15		1	3	DNPGVVTCLDEAR	X	4830	20.14	0.4185	0.9599	8006
2	UBA1_RAT	565	120609	3.26		15		2	2	DNPGVVTCLDEAR	X	3.109	0.248	0.2613	0.9212	7413
2	UBA1_RAT	565	120609	3.26		15		3	2	LAGTQPLEVLEAVQR	X	1.448	0.06538	0.9436	0.9954	5651
2	UBA1_RAT	565	120609	3.26		15		4	3	LAGTQPLEVLEAVQR	X	1.051	0.03394	0.9157	0.9988	6874
2	UBA1_RAT	565	120609	3.26		15		5	3	YFLVGAGAIGCELLK	X	2.004	0.263	0.4797	0.8664	5572
2	UBA1_RAT	565	120609	3.26		15		6	2	YFLVGAGAIGCELLK	X	3.412	0.4098	0.5686	0.9025	6214
2	UBA1_RAT	565	120609	3.26		15		7	3	YDGQVAVFGSDLQEK		0.0496	3.488	0.5213	0.5923	3285
2	UBA1_RAT	565	120609	3.26		15		8	2	YDGQVAVFGSDLQEK	X	0.6676	0.05868	0.7402	0.8429	5035
2	UBA1_RAT	565	120609	3.26		15		9	3	SPPAVQQDNVDEDLIR	X	1.243	0.05854	0.5035	0.9915	1538
2	UBA1_RAT	565	120609	3.26		15		10	2	SPPAVQQDNVDEDLIR	X	1.284	0.0347	0.8623	0.9975	2964
2	UBA1_RAT	565	120609	3.26		15		11	2	AAVASLLQSVQVPEFTPK	X	19.53	0.7726	0.8094	0.8561	9077
2	UBA1_RAT	565	120609	3.26		15		12	3	AAVASLLQSVQVPEFTPK	X	5.097	0.2816	0.7808	0.9159	10760
2	UBA1_RAT	565	120609	3.26		15		13	2	VLGPYTFSICDTSNFSDYIR	X	1.275	0.01993	0.8103	0.9613	1206
2	UBA1_RAT	565	120609	3.26		15		14	3	VLGPYTFSICDTSNFSDYIR	X	1.487	0.02678	0.6584	0.9242	2210
2	UBA1_RAT	565	120609	3.26		15		15	2	IYDDDFFQNLDGVANALDNVDAR	X	1.107	0.02577	0.9586	0.9947	571.6
2	UBA1_RAT	565	120609	3.26		15		16	3	IYDDDFFQNLDGVANALDNVDAR	X	1.434	0.02313	0.8163	0.9931	1818
2	TBB5_RAT	562	50516	3.104	2.424	15	X	1	2	IMNTFSVVPSPK	X	6.259	0.1158	0.7358	0.9578	14900
2	TBB5_RAT	562	50516	3.104	2.424	15	X	2	3	IMNTFSVVPSPK	X	1.189	0.03508	0.7155	0.9604	9288
2	TBB5_RAT	562	50516	3.104	2.424	15	X	3	3	IMNTFSVVPSPK		26.89	0.2715	0.3357	0.298	7556	(2) Oxidation (M)
2	TBB5_RAT	562	50516	3.104	2.424	15	X	4	2	IMNTFSVVPSPK	X	2.458	0.4891	0.6285	0.8728	3752	(2) Oxidation (M)
2	TBB5_RAT	562	50516	3.104	2.424	15	X	5	2	EVDEQMLNVQNK	X	3.527	0.194	0.8998	0.9921	6998
2	TBB5_RAT	562	50516	3.104	2.424	15	X	6	3	EVDEQMLNVQNK	X	1.257	0.06831	0.9179	0.9993	13200
2	TBB5_RAT	562	50516	3.104	2.424	15	X	7	3	EVDEQMLNVQNK	X	1.61	0.05972	0.7855	0.9985	2223	(6) Oxidation (M)
2	TBB5_RAT	562	50516	3.104	2.424	15	X	8	2	EVDEQMLNVQNK	X	1.695	0.06566	0.7527	0.9988	3304	(6) Oxidation (M)
2	TBB5_RAT	562	50516	3.104	2.424	15	X	9	2	AILVDLEPGTMDSVR	X	5.858	0.125	0.9596	0.9849	16890
2	TBB5_RAT	562	50516	3.104	2.424	15	X	10	3	AILVDLEPGTMDSVR	X	1.56	0.04042	0.6426	0.9755	1614
2	TBB5_RAT	562	50516	3.104	2.424	15	X	11	2	AILVDLEPGTMDSVR	X	3.685	0.04632	0.91	0.9856	5878	(11) Oxidation (M)
2	TBB5_RAT	562	50516	3.104	2.424	15	X	12	3	AILVDLEPGTMDSVR	X	1.947	0.02812	0.8537	0.998	4130	(11) Oxidation (M)
2	TBB5_RAT	562	50516	3.104	2.424	15	X	13	2	ALTVPELTQQVFDAK	X	4.606	0.0569	0.8898	0.9701	26140
2	TBB5_RAT	562	50516	3.104	2.424	15	X	14	3	ALTVPELTQQVFDAK	X	1.245	0.01116	0.8766	0.996	71660
2	TBB5_RAT	562	50516	3.104	2.424	15	X	15	2	MAVTFIGNSTAIQELFK	X	16.3	0.1234	0.6551	0.8704	19980
2	TBB5_RAT	562	50516	3.104	2.424	15	X	16	3	MAVTFIGNSTAIQELFK	X	17.63	0.1459	0.8266	0.8554	81920
2	TERA_RAT	561	91294	0.999		11		1	2	DVDLEFLAK	X	0.975	0.02832	0.6851	0.9949	5739
2	TERA_RAT	561	91294	0.999		11		2	3	IVSQLLTLMDGLK	X	0.8791	0.09493	0.7345	0.9832	740.6
2	TERA_RAT	561	91294	0.999		11		3	2	IVSQLLTLMDGLK	X	1.92	0.1291	0.7762	0.9589	1948
2	TERA_RAT	561	91294	0.999		11		4	2	LGDVISIQPCPDVK	X	1.972	0.8407	0.5413	0.9278	4411
2	TERA_RAT	561	91294	0.999		11		5	3	LGDVISIQPCPDVK	X	0.6268	0.3788	0.5124	0.7771	6507
2	TERA_RAT	561	91294	0.999		11		6	3	LDQLIYIPLPDEK	X	0.934	0.1045	0.6201	0.79	2906
2	TERA_RAT	561	91294	0.999		11		7	2	LDQLIYIPLPDEK	X	0.7606	0.0559	0.7249	0.9898	3011
2	TERA_RAT	561	91294	0.999		11		8	2	VINQILTEMDGMSTK		0.2311	0.4333	0.6517	0.6973	1777
2	TERA_RAT	561	91294	0.999		11		9	3	VINQILTEMDGMSTK		0.1766	0.304	0.442	0.6914	2627
2	TERA_RAT	561	91294	0.999		11		10	2	NAPAIIFIDELDAIAPK	X	0.845	0.02668	0.957	0.9988	6550
2	TERA_RAT	561	91294	0.999		11		11	3	NAPAIIFIDELDAIAPK	X	0.8649	0.02457	0.9464	0.9994	11470
2	TERA_RAT	561	91294	0.999		11		12	2	QAAPCVLFFDELDSIAK	X	0.9896	0.01173	0.9455	0.9986	14490
2	TERA_RAT	561	91294	0.999		11		13	3	QAAPCVLFFDELDSIAK	X	0.9459	0.0189	0.8823	0.9907	23750
2	ACTG_RAT	561	42641	1.332		11		1	1	DLTDYLMK	X	1.148	0.01842	0.9563	0.9927	12920
2	ACTG_RAT	561	42641	1.332		11		2	2	DLTDYLMK	X	1.135	0.02762	0.9465	0.9851	65010
2	ACTG_RAT	561	42641	1.332		11		3	2	DLTDYLMK	X	1.294	0.0325	0.7203	0.9941	9073	(7) Oxidation (M)
2	ACTG_RAT	561	42641	1.332		11		4	1	EITALAPSTMK	X	1.044	0.05494	0.9714	0.9974	3862
2	ACTG_RAT	561	42641	1.332		11		5	2	EITALAPSTMK	X	3.376	0.1464	0.6634	0.9591	7165
2	ACTG_RAT	561	42641	1.332		11		6	2	EITALAPSTMK	X	1.498	0.0247	0.7961	0.999	4788	(10) Oxidation (M)
2	ACTG_RAT	561	42641	1.332		11		7	2	DSYVGDEAQSK	X	0.9244	0.02344	0.7948	0.9995	3956
2	ACTG_RAT	561	42641	1.332		11		8	3	SYELPDGQVITIGNER	X	1.288	0.126	0.4704	0.9395	2693
2	ACTG_RAT	561	42641	1.332		11		9	2	SYELPDGQVITIGNER	X	1.668	0.05155	0.7816	0.9785	7104
2	ACTG_RAT	561	42641	1.332		11		10	4	LCYVALDFEQEMATAASSSSLEK	X	1.12	0.6185	0.1788	0.7177	705.8
2	ACTG_RAT	561	42641	1.332		11		11	3	LCYVALDFEQEMATAASSSSLEK	X	1.186	0.04403	0.7231	0.9793	2011
2	1433Z_RAT	561	28485	1.338	2.699	9		1	2	DSTLIMQLLR	X	1.102	0.02751	0.9635	0.99	64340
2	1433Z_RAT	561	28485	1.338	2.699	9		2	2	DSTLIMQLLR	X	1.541	0.04534	0.6129	0.9836	6178	(6) Oxidation (M)
2	1433Z_RAT	561	28485	1.338	2.699	9		3	2	FLIPNASQPESK	X	4.504	0.8106	0.5777	0.8668	5170
2	1433Z_RAT	561	28485	1.338	2.699	9		4	2	DICNDVLSLLEK	X	3.073	0.04676	0.9616	0.992	22910
2	1433Z_RAT	561	28485	1.338	2.699	9		5	3	SVTEQGAELSNEER	X	0.1922	0.16	0.4553	0.7486	573.3
2	1433Z_RAT	561	28485	1.338	2.699	9		6	2	SVTEQGAELSNEER	X	0.8411	0.2228	0.7007	0.7724	663.1
2	1433Z_RAT	561	28485	1.338	2.699	9		7	3	GIVDQSQQAYQEAFEISK	X	2.052	0.09954	0.3818	0.777	865.7
2	1433Z_RAT	561	28485	1.338	2.699	9		8	2	GIVDQSQQAYQEAFEISK	X	0.5593	999	0.879	0.9008	1364
2	1433Z_RAT	561	28485	1.338	2.699	9		9	3	TAFDEAIAELDTLSEESYK	X	3.164	0.07795	0.4774	0.7344	5832
2	1433Z_RAT	561	28485	1.338	2.699	9		10	2	TAFDEAIAELDTLSEESYK		2.397	0.0563	0.7053	0.3694	9222
2	AT1A2_RAT	557	114999	2.041	1.415	10	X	1	3	VDNSSLTGESEPQTR	X	1.198	0.01609	0.7922	0.9985	1073
2	AT1A2_RAT	557	114999	2.041	1.415	10	X	2	2	VDNSSLTGESEPQTR	X	1.292	0.01888	0.9422	0.9998	1894
2	AT1A2_RAT	557	114999	2.041	1.415	10	X	3	3	GVGIISEGNETVEDIAAR	X	1.82	0.1483	0.6839	0.8441	11080
2	AT1A2_RAT	557	114999	2.041	1.415	10	X	4	2	GVGIISEGNETVEDIAAR	X	2.546	0.09775	0.9518	0.9727	20060
2	AT1A2_RAT	557	114999	2.041	1.415	10	X	5	2	QGAIVAVTGDGVNDSPALK	X	1.982	0.1018	0.8725	0.9822	4963
2	AT1A2_RAT	557	114999	2.041	1.415	10	X	6	3	QGAIVAVTGDGVNDSPALK	X	3.171	0.07298	0.4795	0.9805	5541
2	AT1A2_RAT	557	114999	2.041	1.415	10	X	7	3	NLEAVETLGSTSTICSDK	X	2.874	0.1107	0.5854	0.928	2097
2	AT1A2_RAT	557	114999	2.041	1.415	10	X	8	2	NLEAVETLGSTSTICSDK	X	1.515	0.05349	0.8413	0.8138	3774
2	AT1A2_RAT	557	114999	2.041	1.415	10	X	9	2	QAADMILLDDNFASIVTGVEEGR	X	2.203	0.04019	0.8647	0.9867	568.6
2	AT1A2_RAT	557	114999	2.041	1.415	10	X	10	3	QAADMILLDDNFASIVTGVEEGR	X	2.907	0.1666	0.7993	0.9114	3061
2	DPYL3_RAT	552	63280	1.673	1.636	9	X	1	2	GAPLVVICQGK		0	0	0.4811	0.07768	6791
2	DPYL3_RAT	552	63280	1.673	1.636	9	X	2	2	GMYDGPVFDLTTTPK		53.72	4.631	0.4373	0.6543	2766
2	DPYL3_RAT	552	63280	1.673	1.636	9	X	3	3	GMYDGPVFDLTTTPK	X	2.5	0.06548	0.3137	0.7474	7227
2	DPYL3_RAT	552	63280	1.673	1.636	9	X	4	3	DNFTAIPEGTNGVEER	X	0.6909	0.09294	0.7102	0.7575	1701
2	DPYL3_RAT	552	63280	1.673	1.636	9	X	5	2	DNFTAIPEGTNGVEER	X	0.9489	0.03297	0.9054	0.9831	2418
2	DPYL3_RAT	552	63280	1.673	1.636	9	X	6	2	MDENQFVAVTSTNAAK	X	3.321	0.08706	0.9307	0.9787	12350
2	DPYL3_RAT	552	63280	1.673	1.636	9	X	7	3	MDENQFVAVTSTNAAK	X	2.159	0.05887	0.8812	0.9595	15170
2	DPYL3_RAT	552	63280	1.673	1.636	9	X	8	3	MDENQFVAVTSTNAAK	X	2.05	0.3631	0.4172	0.9004	1151	(1) Oxidation (M)
2	DPYL3_RAT	552	63280	1.673	1.636	9	X	9	2	MDENQFVAVTSTNAAK	X	2.006	0.1076	0.6891	0.9568	1387	(1) Oxidation (M)
2	DPYL3_RAT	552	63280	1.673	1.636	9	X	10	3	AITVASQTNCPLYVTK	X	1.644	0.07344	0.5177	0.9488	3168
2	DPYL3_RAT	552	63280	1.673	1.636	9	X	11	2	AITVASQTNCPLYVTK	X	1.296	0.08274	0.8626	0.9948	4428
2	TBA4A_RAT	550	51166	2.117	1.48	11	X	1	2	DVNAAIAAIK	X	1.267	0.04531	0.8893	0.9994	14590
2	TBA4A_RAT	550	51166	2.117	1.48	11	X	2	3	LISQIVSSITASLR	X	1.717	0.07458	0.8878	0.9995	2795
2	TBA4A_RAT	550	51166	2.117	1.48	11	X	3	2	LISQIVSSITASLR	X	3.198	0.07656	0.8008	0.9942	4524
2	TBA4A_RAT	550	51166	2.117	1.48	11	X	4	2	VGINYQPPTVVPGGDLAK	X	2.229	0.0249	0.9857	0.9867	32290
2	TBA4A_RAT	550	51166	2.117	1.48	11	X	5	3	VGINYQPPTVVPGGDLAK	X	3.187	0.0434	0.9296	0.9824	17670
2	TBA4A_RAT	550	51166	2.117	1.48	11	X	6	2	AVCMLSNTTAIAEAWAR	X	2.657	0.02767	0.8606	0.9772	1967
2	TBA4A_RAT	550	51166	2.117	1.48	11	X	7	3	AVCMLSNTTAIAEAWAR	X	2.49	0.1277	0.7958	0.9729	2757
2	TBA4A_RAT	550	51166	2.117	1.48	11	X	8	3	TIGGGDDSFTTFFCETGAGK	X	1.642	0.2247	0.3258	0.9118	1475
2	TBA4A_RAT	550	51166	2.117	1.48	11	X	9	2	TIGGGDDSFTTFFCETGAGK	X	1.508	0.08704	0.9196	0.9661	3895
2	TBA4A_RAT	550	51166	2.117	1.48	11	X	10	2	FDGALNVDLTEFQTNLVPYPR	X	1.239	0.03296	0.8635	0.9625	13930
2	TBA4A_RAT	550	51166	2.117	1.48	11	X	11	3	FDGALNVDLTEFQTNLVPYPR	X	3.811	0.04609	0.8901	0.9684	8972
2	HNRPK_RAT	542	51846	1.417	1.327	7	X	1	2	DLAGSIIGK	X	1.099	0.07632	0.9355	0.9995	19970
2	HNRPK_RAT	542	51846	1.417	1.327	7	X	2	2	NLPLPPPPPPR	X	2.35	0.3294	0.593	0.9799	10880
2	HNRPK_RAT	542	51846	1.417	1.327	7	X	3	2	IILDLISESPIK	X	1.883	0.06037	0.8687	0.9898	5512
2	HNRPK_RAT	542	51846	1.417	1.327	7	X	4	3	TDYNASVSVPDSSGPER	X	1.29	0.01993	0.8286	0.9979	4490
2	HNRPK_RAT	542	51846	1.417	1.327	7	X	5	2	TDYNASVSVPDSSGPER	X	1.231	0.01478	0.9871	0.9971	11810
2	HNRPK_RAT	542	51846	1.417	1.327	7	X	6	2	GSYGDLGGPIITTQVTIPK	X	1.16	0.03433	0.9003	0.9971	2660
2	HNRPK_RAT	542	51846	1.417	1.327	7	X	7	3	GSYGDLGGPIITTQVTIPK	X	1.281	0.0948	0.7838	0.983	2487
2	GRP75_RAT	511	75583	1.464	2.381	9		1	2	DAGQISGLNVLR	X	1.082	0.1462	0.6033	0.9927	2148
2	GRP75_RAT	511	75583	1.464	2.381	9		2	3	TTPSVVAFTPDGER	X	0.326	0.705	0.2212	0.7174	2003
2	GRP75_RAT	511	75583	1.464	2.381	9		3	2	TTPSVVAFTPDGER	X	2.088	0.1619	0.4919	0.8541	5271
2	GRP75_RAT	511	75583	1.464	2.381	9		4	3	LYSPSQIGAFVLMK	X	1.033	0.06857	0.5385	0.9375	1839
2	GRP75_RAT	511	75583	1.464	2.381	9		5	2	LYSPSQIGAFVLMK	X	1.201	0.07968	0.7883	0.9813	2610
2	GRP75_RAT	511	75583	1.464	2.381	9		6	2	LLGQFTLIGIPPAPR	X	7.365	0.5166	0.5067	0.9082	4880
2	GRP75_RAT	511	75583	1.464	2.381	9		7	3	LLGQFTLIGIPPAPR	X	3.335	0.1693	0.4547	0.974	6143
2	GRP75_RAT	511	75583	1.464	2.381	9		8	3	STNGDTFLGGEDFDQALLR	X	1.201	0.04571	0.3008	0.9631	555.6
2	GRP75_RAT	511	75583	1.464	2.381	9		9	2	STNGDTFLGGEDFDQALLR	X	1.144	0.03084	0.8684	0.9961	2007
2	G6PI_RAT	487	64107	1.811	1.469	7	X	1	2	DVMPEVNK	X	1.078	0.08534	0.705	0.9844	1631
2	G6PI_RAT	487	64107	1.811	1.469	7	X	2	3	TFTTQETITNAETAK	X	1.514	0.05068	0.7942	0.776	6620
2	G6PI_RAT	487	64107	1.811	1.469	7	X	3	2	TFTTQETITNAETAK	X	1.728	0.09489	0.9507	0.9487	8109
2	G6PI_RAT	487	64107	1.811	1.469	7	X	4	3	ILLANFLAQTEALMK	X	1.593	0.01914	0.9617	0.9995	22160
2	G6PI_RAT	487	64107	1.811	1.469	7	X	5	2	ILLANFLAQTEALMK	X	1.715	0.02178	0.9824	0.9979	43640
2	G6PI_RAT	487	64107	1.811	1.469	7	X	6	2	TLANLNPESSLFIIASK	X	3.728	0.07839	0.9717	0.9776	9182
2	G6PI_RAT	487	64107	1.811	1.469	7	X	7	3	TLANLNPESSLFIIASK	X	2.226	0.04302	0.9561	0.9947	16060
2	AATC_RAT	482	47301	1.739	1.463	10	X	1	3	IVATTLSNPELFK	X	0.9837	0.06963	0.7864	0.9941	3247
2	AATC_RAT	482	47301	1.739	1.463	10	X	2	2	IVATTLSNPELFK	X	2.009	0.09051	0.5362	0.9756	3751
2	AATC_RAT	482	47301	1.739	1.463	10	X	3	2	TDDSQPWVLPVVR	X	2.07	0.05973	0.92	0.9867	4781
2	AATC_RAT	482	47301	1.739	1.463	10	X	4	2	NLDYVATSINEAVTK	X	2.329	0.1472	0.8706	0.9779	5821
2	AATC_RAT	482	47301	1.739	1.463	10	X	5	3	NLDYVATSINEAVTK	X	1.318	0.147	0.8021	0.973	10870
2	AATC_RAT	482	47301	1.739	1.463	10	X	6	2	NLDYVATSINEAVTKFQ	X	2.11	0.06423	0.7723	0.9676	1796
2	AATC_RAT	482	47301	1.739	1.463	10	X	7	3	NLDYVATSINEAVTKFQ	X	2.496	0.09121	0.6859	0.9384	4217
2	AATC_RAT	482	47301	1.739	1.463	10	X	8	2	APPSFFAQVPQAPPVLVFK	X	2.837	0.1161	0.5565	0.8572	1028
2	AATC_RAT	482	47301	1.739	1.463	10	X	9	3	APPSFFAQVPQAPPVLVFK	X	1.305	0.07325	0.6404	0.9678	1513
2	AATC_RAT	482	47301	1.739	1.463	10	X	10	3	FLFPFFDSAYQGFASGDLEK	X	1.03	0.02151	0.8487	0.9986	9361
2	TRFE_RAT	479	80026	0.2538	1.521	9	X	1	2	DGGGDVAFVK	X	0.2389	0.07938	0.9345	0.9998	7388
2	TRFE_RAT	479	80026	0.2538	1.521	9	X	2	2	DFQLFGSPLGK	X	0.1191	0.5716	0.8116	0.985	5505
2	TRFE_RAT	479	80026	0.2538	1.521	9	X	3	3	DQYELLCLDNTR	X	1.507	999	0.3761	0.7459	1509
2	TRFE_RAT	479	80026	0.2538	1.521	9	X	4	2	DQYELLCLDNTR	X	0.4516	0.1023	0.6634	0.8204	2382
2	TRFE_RAT	479	80026	0.2538	1.521	9	X	5	2	EGVCPEGSIDSAPVK	X	0.4319	0.09983	0.9454	0.9955	7169
2	TRFE_RAT	479	80026	0.2538	1.521	9	X	6	3	EGVCPEGSIDSAPVK	X	0.2576	0.03516	0.9169	0.9996	6990
2	TRFE_RAT	479	80026	0.2538	1.521	9	X	7	3	EGYNGYTGAFQCLVEK	X	0.3133	0.2007	0.4544	0.8033	3083
2	TRFE_RAT	479	80026	0.2538	1.521	9	X	8	2	EGYNGYTGAFQCLVEK	X	0.2372	0.2016	0.6625	0.837	4944
2	TRFE_RAT	479	80026	0.2538	1.521	9	X	9	3	SAGWIIPIGLLFCNLPEPR	X	0.2431	0.009538	0.9279	0.9992	7945
2	TRFE_RAT	479	80026	0.2538	1.521	9	X	10	4	LPEGTTYEEYLGAEYLQAVGNIR		-0.05537	0.2391	0.3253	0.5068	2216
2	TRFE_RAT	479	80026	0.2538	1.521	9	X	11	3	LPEGTTYEEYLGAEYLQAVGNIR	X	0.1694	0.1314	0.786	0.9575	2561
2	CRYM_RAT	476	34153	0.4184	1.979	6	X	1	2	TAAVSAIATK	X	0.6198	0.07588	0.6912	0.9927	1046
2	CRYM_RAT	476	34153	0.4184	1.979	6	X	2	2	SLGMAVEDLVAAK	X	0.197	0.9846	0.8498	0.8503	10690
2	CRYM_RAT	476	34153	0.4184	1.979	6	X	3	2	SLGMAVEDLVAAK		31.97	4.355	0.3494	0.6645	2151	(4) Oxidation (M)
2	CRYM_RAT	476	34153	0.4184	1.979	6	X	4	2	SSSLLIPPLEAALANFSK	X	0.2448	0.3275	0.8445	0.8368	22830
2	CRYM_RAT	476	34153	0.4184	1.979	6	X	5	3	SSSLLIPPLEAALANFSK	X	0.2605	0.3171	0.823	0.8392	36800
2	CRYM_RAT	476	34153	0.4184	1.979	6	X	6	2	GFLGVMPAYSAAEDALTTK	X	0.6268	0.02827	0.8958	0.9835	4706
2	CRYM_RAT	476	34153	0.4184	1.979	6	X	7	3	GFLGVMPAYSAAEDALTTK	X	1.098	0.06332	0.7646	0.9255	4774
2	MDHC_RAT	471	37472	1.749	2.026	6		1	3	DLDVAVLVGSMPR	X	1.398	0.04709	0.929	0.9997	1990
2	MDHC_RAT	471	37472	1.749	2.026	6		2	2	DLDVAVLVGSMPR	X	2.058	0.03394	0.7986	0.993	3834
2	MDHC_RAT	471	37472	1.749	2.026	6		3	2	DLDVAVLVGSMPR	X	4.132	0.4921	0.5067	0.8875	1432	(11) Oxidation (M)
2	MDHC_RAT	471	37472	1.749	2.026	6		4	2	VIVVGNPANTNCLTASK	X	2.068	0.04999	0.9867	0.9913	22350
2	MDHC_RAT	471	37472	1.749	2.026	6		5	3	VIVVGNPANTNCLTASK	X	2.326	0.06485	0.931	0.9919	14540
2	MDHC_RAT	471	37472	1.749	2.026	6		6	3	ELTEEKETAFEFLSSA		0.02086	2.808	0.5032	0.638	4807
2	MDHC_RAT	471	37472	1.749	2.026	6		7	2	ELTEEKETAFEFLSSA	X	0.4999	0.5083	0.6965	0.89	3832
2	PGK1_RAT	464	46058	2.325	1.492	6	X	1	3	GCITIIGGGDTATCCAK	X	1.46	0.07003	0.538	0.9097	19160
2	PGK1_RAT	464	46058	2.325	1.492	6	X	2	2	GCITIIGGGDTATCCAK	X	1.71	0.02678	0.9889	0.9924	18640
2	PGK1_RAT	464	46058	2.325	1.492	6	X	3	2	VLNNMEIGTSLYDEEGAK	X	2.024	0.09729	0.9748	0.9894	12720
2	PGK1_RAT	464	46058	2.325	1.492	6	X	4	3	VLNNMEIGTSLYDEEGAK	X	4.038	0.3669	0.9559	0.9676	10290
2	PGK1_RAT	464	46058	2.325	1.492	6	X	5	2	VLNNMEIGTSLYDEEGAK	X	2.223	0.03274	0.9249	0.997	2055	(5) Oxidation (M)
2	PGK1_RAT	464	46058	2.325	1.492	6	X	6	3	VLNNMEIGTSLYDEEGAK	X	3.486	0.2262	0.7711	0.9617	2569	(5) Oxidation (M)
2	OPSD_RAT	459	39894	1.546	1.728	8		1	2	NPLGDDEASATASK	X	0.6804	0.05595	0.8962	0.9988	10200
2	OPSD_RAT	459	39894	1.546	1.728	8		2	2	TASIYNPIIYIMMNK	X	1.047	0.02299	0.9929	0.9853	404900
2	OPSD_RAT	459	39894	1.546	1.728	8		3	3	TASIYNPIIYIMMNK	X	1.024	0.02085	0.9907	0.9781	321800
2	OPSD_RAT	459	39894	1.546	1.728	8		4	2	TASIYNPIIYIMMNK	X	3.817	0.03485	0.9435	0.9888	27980	(13) Oxidation (M)
2	OPSD_RAT	459	39894	1.546	1.728	8		5	3	TASIYNPIIYIMMNK	X	2.213	0.01264	0.9407	0.9991	55810	(13) Oxidation (M)
2	OPSD_RAT	459	39894	1.546	1.728	8		6	2	TASIYNPIIYIMMNK		13.17	0.3212	0.7736	0.6507	9511	(12) Oxidation (M)
2	OPSD_RAT	459	39894	1.546	1.728	8		7	3	TASIYNPIIYIMMNK	X	1.333	0.07376	0.8258	0.9849	9063	(12) Oxidation (M)
2	OPSD_RAT	459	39894	1.546	1.728	8		8	2	TASIYNPIIYIMMNK	X	1.927	0.07053	0.7383	0.8399	2427	(12) Oxidation (M);(13) Oxidation (M)
2	OPSD_RAT	459	39894	1.546	1.728	8		9	3	TASIYNPIIYIMMNK	X	2.059	0.06715	0.6726	0.9188	2949	(12) Oxidation (M);(13) Oxidation (M)
2	CLH_RAT	454	195906	1.575		11		1	2	DAMQYASESK	X	1.518	0.1843	0.7181	0.9795	633.3
2	CLH_RAT	454	195906	1.575		11		2	2	VIQCFAETGQVQK		4.597	0.1865	0.7425	0.3331	4187
2	CLH_RAT	454	195906	1.575		11		3	3	VIQCFAETGQVQK	X	1.623	0.152	0.7069	0.7223	2055
2	CLH_RAT	454	195906	1.575		11		4	3	LTDQLPLIIVCDR	X	1.426	0.3297	0.2738	0.8852	1899
2	CLH_RAT	454	195906	1.575		11		5	2	LTDQLPLIIVCDR	X	3.663	0.4458	0.576	0.7993	4178
2	CLH_RAT	454	195906	1.575		11		6	3	TSIDAYDNFDNISLAQR		4.217	0.5993	0.4933	0.6261	1468
2	CLH_RAT	454	195906	1.575		11		7	2	TSIDAYDNFDNISLAQR	X	1.437	0.1945	0.7437	0.9404	4388
2	CLH_RAT	454	195906	1.575		11		8	2	AFMTADLPNELIELLEK	X	1.385	0.01116	0.9427	0.999	5914
2	CLH_RAT	454	195906	1.575		11		9	3	AFMTADLPNELIELLEK	X	1.226	0.02917	0.8205	0.9385	13050
2	CLH_RAT	454	195906	1.575		11		10	2	AFMTADLPNELIELLEK	X	1.58	0.05271	0.863	0.9746	3051	(3) Oxidation (M)
2	CLH_RAT	454	195906	1.575		11		11	3	AFMTADLPNELIELLEK	X	1.491	0.06892	0.7492	0.9555	5033	(3) Oxidation (M)
2	CLH_RAT	454	195906	1.575		11		12	2	GQCDLELINVCNENSLFK	X	1.305	0.05893	0.7915	0.8316	4303
2	CLH_RAT	454	195906	1.575		11		13	4	GQCDLELINVCNENSLFK		0.001337	7.351	0.7096	0.09006	11640
2	CLH_RAT	454	195906	1.575		11		14	3	GQCDLELINVCNENSLFK	X	1.532	0.04856	0.7151	0.9782	3929
2	HSP74_RAT	445	97038	0.7874		7		1	3	ELSTTLNADEAVTR	X	5.529	0.1587	0.4262	0.9539	1302
2	HSP74_RAT	445	97038	0.7874		7		2	2	ELSTTLNADEAVTR	X	2.783	0.1524	0.5888	0.9738	2593
2	HSP74_RAT	445	97038	0.7874		7		3	3	GCALQCAILSPAFK		28560	0.8767	0.5041	0.5834	10530
2	HSP74_RAT	445	97038	0.7874		7		4	2	GCALQCAILSPAFK	X	2.165	0.197	0.5199	0.8716	4275
2	HSP74_RAT	445	97038	0.7874		7		5	3	EFSITDVVPYPISLR	X	1.088	0.06778	0.6377	0.9408	2460
2	HSP74_RAT	445	97038	0.7874		7		6	2	EFSITDVVPYPISLR	X	1.097	0.04946	0.7059	0.918	2891
2	HSP74_RAT	445	97038	0.7874		7		7	2	LMNETTAVALAYGIYK	X	0.002589	7.892	0.4176	0.7176	7592
2	HSP74_RAT	445	97038	0.7874		7		8	3	LMNETTAVALAYGIYK	X	1.825	0.2751	0.4569	0.8989	2631
2	HSP74_RAT	445	97038	0.7874		7		9	2	SNLAYDIVQLPTGLTGIK		0.07535	1.1	0.3859	0.6665	5507
2	HSP74_RAT	445	97038	0.7874		7		10	3	SNLAYDIVQLPTGLTGIK		0.05382	1.607	0.2942	0.6496	7989
2	ENOG_RAT	441	48267	2.367	1.281	10	X	1	2	FGANAILGVSLAVCK	X	2.7	0.07735	0.547	0.8223	7170
2	ENOG_RAT	441	48267	2.367	1.281	10	X	2	3	FGANAILGVSLAVCK	X	1.965	0.08863	0.5188	0.9228	3682
2	ENOG_RAT	441	48267	2.367	1.281	10	X	3	2	VNQIGSVTEAIQACK	X	2.968	0.1241	0.896	0.9782	10560
2	ENOG_RAT	441	48267	2.367	1.281	10	X	4	3	VNQIGSVTEAIQACK	X	1.892	0.08773	0.7725	0.9793	16900
2	ENOG_RAT	441	48267	2.367	1.281	10	X	5	2	AAVPSGASTGIYEALELR	X	3.915	0.05454	0.9855	0.9824	40460
2	ENOG_RAT	441	48267	2.367	1.281	10	X	6	3	AAVPSGASTGIYEALELR	X	1.821	0.03951	0.9746	0.9875	62770
2	ENOG_RAT	441	48267	2.367	1.281	10	X	7	2	CITGDQLGALYQDFVR	X	2.098	0.1795	0.5939	0.9483	1778
2	ENOG_RAT	441	48267	2.367	1.281	10	X	8	3	CITGDQLGALYQDFVR	X	1.957	0.1556	0.4933	0.9494	2072
2	ENOG_RAT	441	48267	2.367	1.281	10	X	9	2	LAMQEFMILPVGAESFR	X	2.288	0.0316	0.9492	0.9901	11580
2	ENOG_RAT	441	48267	2.367	1.281	10	X	10	3	LAMQEFMILPVGAESFR	X	2.762	0.04307	0.9266	0.9931	23610
2	GRP78_RAT	431	74183	0.4702		10		1	2	DAGTIAGLNVMR	X	1.211	0.3079	0.5901	0.9526	2810
2	GRP78_RAT	431	74183	0.4702		10		2	3	ELEEIVQPIISK	X	0.7597	0.05656	0.4594	0.9063	1190
2	GRP78_RAT	431	74183	0.4702		10		3	2	ELEEIVQPIISK	X	0.9279	0.05124	0.6612	0.9816	5095
2	GRP78_RAT	431	74183	0.4702		10		4	2	TFAPEEISAMVLTK	X	0.6223	0.1568	0.4701	0.9455	3350
2	GRP78_RAT	431	74183	0.4702		10		5	3	TFAPEEISAMVLTK	X	0.8092	0.05061	0.664	0.8951	5184
2	GRP78_RAT	431	74183	0.4702		10		6	3	SQIFSTASDNQPTVTIK	X	0.2263	1.009	0.4742	0.7556	4506
2	GRP78_RAT	431	74183	0.4702		10		7	2	SQIFSTASDNQPTVTIK	X	0.4788	0.1762	0.7866	0.993	5720
2	GRP78_RAT	431	74183	0.4702		10		8	2	LYGSGGPPPTGEEDTSEKDEL	X	0.01061	20.18	0.8883	0.8075	1182
2	GRP78_RAT	431	74183	0.4702		10		9	4	LYGSGGPPPTGEEDTSEKDEL	X	1.06	0.406	0.4478	0.7119	1005
2	GRP78_RAT	431	74183	0.4702		10		10	3	LYGSGGPPPTGEEDTSEKDEL	X	1.008	0.1938	0.2837	0.746	1842
2	SPTN1_RAT	429	291608	1.339	1.252	9	X	1	2	DLASVQALLR		0.9843	0.2591	0.5021	0.2936	20360
2	SPTN1_RAT	429	291608	1.339	1.252	9	X	2	2	DLIGVQNLLK	X	1.062	0.1255	0.3478	0.8383	1791
2	SPTN1_RAT	429	291608	1.339	1.252	9	X	3	2	DVTGAEALLER	X	0.5345	0.1121	0.4719	0.7417	6727
2	SPTN1_RAT	429	291608	1.339	1.252	9	X	4	3	DVDEIEAWISEK	X	2.177	0.1284	0.4391	0.9699	547
2	SPTN1_RAT	429	291608	1.339	1.252	9	X	5	2	DVDEIEAWISEK	X	1.098	0.07699	0.4597	0.9513	1453
2	SPTN1_RAT	429	291608	1.339	1.252	9	X	6	2	LAALADQWQFLVQK	X	1.639	0.05397	0.4848	0.9089	2653
2	SPTN1_RAT	429	291608	1.339	1.252	9	X	7	3	LAALADQWQFLVQK	X	1.306	0.1067	0.5399	0.9447	2045
2	SPTN1_RAT	429	291608	1.339	1.252	9	X	8	3	QVEELYQSLLELGEK		9656	2.023	0.2783	0.6856	10880
2	SPTN1_RAT	429	291608	1.339	1.252	9	X	9	3	SSLSSAQADFNQLAELDR	X	1.389	0.09403	0.404	0.801	1053
2	SPTN1_RAT	429	291608	1.339	1.252	9	X	10	2	SSLSSAQADFNQLAELDR	X	1.302	0.03953	0.8028	0.9766	1339
2	SPTN1_RAT	429	291608	1.339	1.252	9	X	11	2	ALINADELANDVAGAEALLDR	X	1.14	0.02691	0.821	0.9875	986.8
2	SPTN1_RAT	429	291608	1.339	1.252	9	X	12	3	ALINADELANDVAGAEALLDR	X	1.235	0.02462	0.8788	0.9963	4101
2	AP1B1_RAT	403	107143	1.523		6		1	2	LLSTDPVAAK	X	1.051	0.0802	0.5711	0.9956	1392
2	AP1B1_RAT	403	107143	1.523		6		2	2	DCEDPNPLIR	X	5.61	0.07751	0.7498	0.8679	3316
2	AP1B1_RAT	403	107143	1.523		6		3	2	DLDYYATLLK		0.7022	0.3873	0.3643	0.3466	1962
2	AP1B1_RAT	403	107143	1.523		6		4	2	DCPLNTEAASSK	X	1.021	0.1095	0.658	0.991	710.2
2	AP1B1_RAT	403	107143	1.523		6		5	2	CVSTLLDLIQTK		0.695	0.2489	0.4285	0.443	1235
2	AP1B1_RAT	403	107143	1.523		6		6	3	DIPNENEAQFQIR		0.001494	7.907	0.5543	0.6234	4111
2	AP1B1_RAT	403	107143	1.523		6		7	2	DIPNENEAQFQIR	X	1.159	0.08089	0.8672	0.9637	2805
2	AP1B1_RAT	403	107143	1.523		6		8	2	LASQANIAQVLAELK	X	1.549	0.03487	0.7079	0.9926	3049
2	AP1B1_RAT	403	107143	1.523		6		9	3	LASQANIAQVLAELK	X	1.156	0.03148	0.8108	0.9987	2964
2	ACLY_RAT	399	123545	2.778		7		1	2	DGVYILDLAAK	X	1.191	0.05646	0.4377	0.7908	2330
2	ACLY_RAT	399	123545	2.778		7		2	3	IGNTGGMLDNILASK		2.142	0.1963	0.4268	0.6485	903.7
2	ACLY_RAT	399	123545	2.778		7		3	2	IGNTGGMLDNILASK	X	1.914	0.1117	0.5761	0.7582	2030
2	ACLY_RAT	399	123545	2.778		7		4	3	TIAIIAEGIPEALTR	X	1.121	0.1902	0.6567	0.9305	1885
2	ACLY_RAT	399	123545	2.778		7		5	2	TIAIIAEGIPEALTR	X	1.792	0.06079	0.6761	0.9542	3263
2	ACLY_RAT	399	123545	2.778		7		6	3	AFDSGIIPMEFVNK		5.716	1.485	0.4598	0.6409	1891
2	ACLY_RAT	399	123545	2.778		7		7	2	AFDSGIIPMEFVNK	X	102.5	3.761	0.6505	0.7762	9866
2	ACLY_RAT	399	123545	2.778		7		8	3	EAYPEEAYIADLDAK	X	1.498	0.2647	0.5232	0.7664	6318
2	ACLY_RAT	399	123545	2.778		7		9	2	EAYPEEAYIADLDAK	X	1.817	0.4926	0.6274	0.7847	7797
2	CAND1_RAT	396	140172	1.199	1.177	8	X	1	2	DISSIGLK	X	1.301	0.08459	0.7944	0.9464	1523
2	CAND1_RAT	396	140172	1.199	1.177	8	X	2	2	ALTLIAGSPLK		0.2846	0.08582	0.3484	0.2051	9843
2	CAND1_RAT	396	140172	1.199	1.177	8	X	3	2	LGTLSALDILIK	X	2.459	0.212	0.2298	0.9529	2522
2	CAND1_RAT	396	140172	1.199	1.177	8	X	4	2	LTLIDPETLLPR	X	1.181	0.01958	0.7975	0.9909	4683
2	CAND1_RAT	396	140172	1.199	1.177	8	X	5	3	EGPAVVGQFIQDVK	X	1.051	0.06447	0.4934	0.9709	2149
2	CAND1_RAT	396	140172	1.199	1.177	8	X	6	2	EGPAVVGQFIQDVK	X	1.382	0.08046	0.6575	0.9926	5176
2	CAND1_RAT	396	140172	1.199	1.177	8	X	7	2	ITSEALLVTQQLVK	X	1.487	0.1026	0.5569	0.9374	1463
2	CAND1_RAT	396	140172	1.199	1.177	8	X	8	3	ITSEALLVTQQLVK	X	1.26	0.04809	0.5014	0.9798	986.7
2	CAND1_RAT	396	140172	1.199	1.177	8	X	9	3	SVILEAFSSPSEEVK	X	0.8862	0.09346	0.488	0.9225	1873
2	CAND1_RAT	396	140172	1.199	1.177	8	X	10	2	SVILEAFSSPSEEVK	X	1.153	0.09189	0.6341	0.9399	2113
2	BASP1_RAT	394	22562	2.064	1.231	4	X	1	2	ETPAASEAPSSAAK	X	2.542	0.01477	0.9505	0.9998	4885
2	BASP1_RAT	394	22562	2.064	1.231	4	X	2	3	ESEPQAAADATEVK	X	1.66	0.05796	0.8024	0.9971	1054
2	BASP1_RAT	394	22562	2.064	1.231	4	X	3	2	ESEPQAAADATEVK	X	1.804	0.06738	0.9297	0.9994	2219
2	BASP1_RAT	394	22562	2.064	1.231	4	X	4	3	AGEASAESTGAADGAPQEEGEAK	X	2.385	0.02027	0.8996	0.9999	13080
2	1433E_RAT	393	29831	1.771	1.524	6	X	1	2	DSTLIMQLLR	X	1.102	0.02751	0.9635	0.99	64340
2	1433E_RAT	393	29831	1.771	1.524	6	X	2	2	DSTLIMQLLR	X	1.541	0.04534	0.6129	0.9836	6178	(6) Oxidation (M)
2	1433E_RAT	393	29831	1.771	1.524	6	X	3	2	EAAENSLVAYK	X	2.486	999	0.3925	0.842	1472
2	1433E_RAT	393	29831	1.771	1.524	6	X	4	2	LICCDILDVLDK	X	2.768	0.1108	0.9052	0.9763	9431
2	1433E_RAT	393	29831	1.771	1.524	6	X	5	2	AAFDDAIAELDTLSEESYK	X	1.094	0.01896	0.9571	0.9958	3182
2	1433E_RAT	393	29831	1.771	1.524	6	X	6	3	AAFDDAIAELDTLSEESYK	X	2.415	0.1003	0.9198	0.9784	5585
2	GDIB_RAT	380	52055	1.01	3.399	5		1	2	DWNVDLIPK		0.6115	0.08634	0.2735	0.5501	3777
2	GDIB_RAT	380	52055	1.01	3.399	5		2	2	DLGTDSQIFISR	X	0.1524	1.132	0.8146	0.8063	3290
2	GDIB_RAT	380	52055	1.01	3.399	5		3	3	TDDYLDQPCCETINR		4.064	0.5964	0.4353	0.657	1734
2	GDIB_RAT	380	52055	1.01	3.399	5		4	2	TDDYLDQPCCETINR	X	1.692	0.05463	0.8663	0.9262	2585
2	GDIB_RAT	380	52055	1.01	3.399	5		5	3	VPSTEAEALASSLMGLFEK	X	0.6284	0.01763	0.6521	0.8836	10070
2	GDIB_RAT	380	52055	1.01	3.399	5		6	3	SPYLYPLYGLGELPQGFAR	X	3.515	0.2605	0.5802	0.9871	4509
2	GDIB_RAT	380	52055	1.01	3.399	5		7	2	SPYLYPLYGLGELPQGFAR	X	1.845	0.0564	0.8979	0.9962	7425
2	ENPL_RAT	376	95073	0.7764	1.309	3		1	2	ELISNASDALDK	X	0.8788	0.07266	0.8452	0.9976	3253
2	ENPL_RAT	376	95073	0.7764	1.309	3		2	2	DISTNYYASQK		3.419	0.903	0.5619	0.6423	1970
2	ENPL_RAT	376	95073	0.7764	1.309	3		3	3	GVVDSDDLPLNVSR	X	0.5702	0.2383	0.5834	0.9308	901.8
2	ENPL_RAT	376	95073	0.7764	1.309	3		4	2	GVVDSDDLPLNVSR	X	0.934	0.05418	0.7787	0.994	3200
2	H2B1_RAT	367	14514	1.427	1.713	7		1	2	LLLPGELAK	X	1.026	0.04882	0.9588	0.9966	35850
2	H2B1_RAT	367	14514	1.427	1.713	7		2	2	AMGIMNSFVNDIFER	X	0.6222	0.1401	0.6984	0.8719	7868
2	H2B1_RAT	367	14514	1.427	1.713	7		3	3	AMGIMNSFVNDIFER	X	0.9111	0.09993	0.679	0.8418	6510
2	H2B1_RAT	367	14514	1.427	1.713	7		4	3	AMGIMNSFVNDIFER	X	2.314	0.06628	0.7062	0.969	1852	(2) Oxidation (M)
2	H2B1_RAT	367	14514	1.427	1.713	7		5	2	AMGIMNSFVNDIFER	X	2.446	0.01696	0.8384	0.9887	2728	(2) Oxidation (M)
2	H2B1_RAT	367	14514	1.427	1.713	7		6	3	AMGIMNSFVNDIFER	X	1.649	0.202	0.4868	0.9702	1464	(2) Oxidation (M);(5) Oxidation (M)
2	H2B1_RAT	367	14514	1.427	1.713	7		7	2	AMGIMNSFVNDIFER	X	2.217	0.07768	0.655	0.9893	1439	(2) Oxidation (M);(5) Oxidation (M)
2	PHOS_RAT	367	28845	0.6296		8		1	3	FSSDVLPTLLVYK	X	1.1	0.03629	0.8815	0.998	2889
2	PHOS_RAT	367	28845	0.6296		8		2	2	FSSDVLPTLLVYK	X	2.912	0.3193	0.8029	0.9343	5395
2	PHOS_RAT	367	28845	0.6296		8		3	3	VTTIVVNIYEDGVR	X	6.4e-05	73.52	0.5622	0.9984	4227
2	PHOS_RAT	367	28845	0.6296		8		4	2	VTTIVVNIYEDGVR		0.001734	39.12	0.6756	0.5458	1454
2	PHOS_RAT	367	28845	0.6296		8		5	2	GCDALNSSLECLAAEYPMVK	X	1.259	0.03527	0.9387	0.9902	5645
2	PHOS_RAT	367	28845	0.6296		8		6	3	GCDALNSSLECLAAEYPMVK	X	2.824	0.07816	0.8004	0.9806	7941
2	PHOS_RAT	367	28845	0.6296		8		7	2	GCDALNSSLECLAAEYPMVK	X	1.874	0.03136	0.7945	0.9839	771.9	(18) Oxidation (M)
2	PHOS_RAT	367	28845	0.6296		8		8	3	GCDALNSSLECLAAEYPMVK	X	2.382	0.08132	0.7912	0.9879	2106	(18) Oxidation (M)
2	PHOS_RAT	367	28845	0.6296		8		9	3	YGFVYELETGEQFLETIEK	X	7.605	0.1004	0.7063	0.9657	8410
2	TPIS_RAT	362	27934	0.9084		9		1	2	IIYGGSVTGATCK	X	0.8608	0.1511	0.7858	0.8407	3267
2	TPIS_RAT	362	27934	0.9084		9		2	3	IIYGGSVTGATCK	X	1.079	0.08535	0.4721	0.9452	596.3
2	TPIS_RAT	362	27934	0.9084		9		3	2	VVLAYEPVWAIGTGK	X	3.234	0.04039	0.9024	0.9858	32890
2	TPIS_RAT	362	27934	0.9084		9		4	3	VVLAYEPVWAIGTGK	X	0.6453	0.1921	0.6253	0.8928	47630
2	TPIS_RAT	362	27934	0.9084		9		5	2	VTNGAFTGEISPGMIK	X	3.929	0.07774	0.9099	0.9865	11030
2	TPIS_RAT	362	27934	0.9084		9		6	3	VTNGAFTGEISPGMIK	X	2.791	0.09568	0.8995	0.993	10230
2	TPIS_RAT	362	27934	0.9084		9		7	2	LPADTEVVCAPPTAYIDFAR	X	1.362	0.04451	0.9089	0.9979	2601
2	TPIS_RAT	362	27934	0.9084		9		8	4	LPADTEVVCAPPTAYIDFAR	X	0.008537	2.365	0.2907	0.799	916.3
2	TPIS_RAT	362	27934	0.9084		9		9	3	LPADTEVVCAPPTAYIDFAR	X	1.703	0.07716	0.8154	0.9866	3968
2	1433T_RAT	354	28578	1.041	1.262	6		1	2	DSTLIMQLLR	X	1.102	0.02751	0.9635	0.99	64340
2	1433T_RAT	354	28578	1.041	1.262	6		2	2	DSTLIMQLLR	X	1.541	0.04534	0.6129	0.9836	6178	(6) Oxidation (M)
2	1433T_RAT	354	28578	1.041	1.262	6		3	3	AVTEQGAELSNEER	X	0.8931	0.1124	0.2671	0.9675	240
2	1433T_RAT	354	28578	1.041	1.262	6		4	2	AVTEQGAELSNEER	X	0.8307	0.124	0.6517	0.9729	614.5
2	1433T_RAT	354	28578	1.041	1.262	6		5	2	TAFDEAIAELDTLNEDSYK	X	0.8763	0.02397	0.6346	0.9963	1878
2	1433T_RAT	354	28578	1.041	1.262	6		6	3	TAFDEAIAELDTLNEDSYK	X	1.153	0.02493	0.6354	0.9962	4092
2	GSTP1_RAT	350	24017	0.6569	2.209	4		1	3	EAALVDMVNDGVEDLR	X	1.179	0.1082	0.7234	0.9829	2956
2	GSTP1_RAT	350	24017	0.6569	2.209	4		2	2	EAALVDMVNDGVEDLR	X	1.402	0.05103	0.8125	0.9908	3797
2	GSTP1_RAT	350	24017	0.6569	2.209	4		3	2	FEDGDLTLYQSNAILR	X	0.4033	0.2226	0.731	0.8212	4237
2	GSTP1_RAT	350	24017	0.6569	2.209	4		4	3	FEDGDLTLYQSNAILR	X	0.2795	0.2649	0.5829	0.8786	2663
2	LDHA_RAT	348	37497	1.171		6		1	2	DYSVTANSK	X	1.181	0.02385	0.6441	0.9983	3003
2	LDHA_RAT	348	37497	1.171		6		2	2	DQLIVNLLK	X	0.9976	0.05467	0.9364	0.9985	37340
2	LDHA_RAT	348	37497	1.171		6		3	2	VTLTPDEEAR	X	0.9039	0.0704	0.7248	0.9725	698.2
2	LDHA_RAT	348	37497	1.171		6		4	2	QVVDSAYEVIK	X	2.331	0.0464	0.8977	0.9937	8003
2	LDHA_RAT	348	37497	1.171		6		5	2	LLIVSNPVDILTYVAWK	X	1.03	0.01199	0.9382	0.9966	7732
2	LDHA_RAT	348	37497	1.171		6		6	3	LLIVSNPVDILTYVAWK	X	1.008	0.01772	0.8288	0.9606	13080
2	PROF1_RAT	343	15371	0.6165	1.319	4	X	1	2	DSPSVWAAVPGK	X	0.4547	0.1655	0.6135	0.9844	3457
2	PROF1_RAT	343	15371	0.6165	1.319	4	X	2	2	DSLLQDGEFTMDLR	X	0.809	0.07202	0.769	0.9742	2903
2	PROF1_RAT	343	15371	0.6165	1.319	4	X	3	3	DSLLQDGEFTMDLR		0	0	0.3251	0.7254	14270
2	PROF1_RAT	343	15371	0.6165	1.319	4	X	4	3	TFVSITPAEVGVLVGK	X	0.525	0.01183	0.5951	0.9961	4225
2	PROF1_RAT	343	15371	0.6165	1.319	4	X	5	2	TFVSITPAEVGVLVGK	X	0.7481	0.03312	0.7423	0.9931	6674
2	HSP71_RAT	333	71745	1.713		8		1	2	DAGVIAGLNVLR	X	1.524	0.1298	0.2173	0.8588	16340
2	HSP71_RAT	333	71745	1.713		8		2	3	TTPSYVAFTDTER	X	10.79	0.08176	0.5527	0.7297	5039
2	HSP71_RAT	333	71745	1.713		8		3	2	TTPSYVAFTDTER	X	1.637	0.1196	0.5705	0.8738	4334
2	HSP71_RAT	333	71745	1.713		8		4	2	SFYPEEISSMVLTK	X	1.264	0.01586	0.7819	0.9847	8785
2	HSP71_RAT	333	71745	1.713		8		5	3	SFYPEEISSMVLTK	X	1.186	0.03487	0.7358	0.9678	8172
2	HSP71_RAT	333	71745	1.713		8		6	3	NQVALNPQNTVFDAK	X	1.123	0.1061	0.5265	0.8574	1735
2	HSP71_RAT	333	71745	1.713		8		7	2	NQVALNPQNTVFDAK	X	1.227	0.02477	0.8798	0.9943	3870
2	HSP71_RAT	333	71745	1.713		8		8	3	VCNPIISGLYQGAGAPGAGGFGAQAPK		0.00689	24.62	0.4947	0.5795	753.9
2	HSP71_RAT	333	71745	1.713		8		9	4	VCNPIISGLYQGAGAPGAGGFGAQAPK	X	1.332	0.0883	0.3875	0.8309	8441
2	VDAC2_RAT	329	32998	1.349	1.192	5	X	1	2	YQLDPTASISAK	X	1.615	0.03334	0.8645	0.9966	6832
2	VDAC2_RAT	329	32998	1.349	1.192	5	X	2	3	LTFDTTFSPNTGK	X	1.302	0.08985	0.5146	0.9455	534.5
2	VDAC2_RAT	329	32998	1.349	1.192	5	X	3	2	LTFDTTFSPNTGK	X	1.627	0.06037	0.6749	0.9733	1817
2	VDAC2_RAT	329	32998	1.349	1.192	5	X	4	2	SCSGVEFSTSGSSNTDTGK	X	1.161	0.03031	0.9241	0.9978	754.9
2	VDAC2_RAT	329	32998	1.349	1.192	5	X	5	3	SCSGVEFSTSGSSNTDTGK	X	1.127	0.07024	0.7956	0.9957	1942
2	RPN2_RAT	329	69990	0.7865	1.359	7		1	3	TGQEVVFVAEPDNK		1.243	0.2198	0.4687	0.614	802.7
2	RPN2_RAT	329	69990	0.7865	1.359	7		2	2	TGQEVVFVAEPDNK	X	0.7423	0.1569	0.6728	0.9025	1461
2	RPN2_RAT	329	69990	0.7865	1.359	7		3	2	EDQVIQLMNTIFSK	X	0.6637	0.1204	0.4881	0.8584	601.3
2	RPN2_RAT	329	69990	0.7865	1.359	7		4	3	EDQVIQLMNTIFSK	X	0.5088	0.05776	0.5103	0.9353	478.4
2	RPN2_RAT	329	69990	0.7865	1.359	7		5	2	LQVSSVLSQPLAQAAVK		1.53	0.9589	0.5298	0.6674	1349
2	RPN2_RAT	329	69990	0.7865	1.359	7		6	3	LQVSSVLSQPLAQAAVK	X	0.6314	0.1269	0.5482	0.9065	1571
2	RPN2_RAT	329	69990	0.7865	1.359	7		7	2	NFESLSEAFSVASAAAALSQNR	X	0.9323	0.0703	0.7346	0.9706	281.3
2	RPN2_RAT	329	69990	0.7865	1.359	7		8	4	NFESLSEAFSVASAAAALSQNR	X	1.209	999	0.3313	0.7217	221.8
2	RPN2_RAT	329	69990	0.7865	1.359	7		9	3	NFESLSEAFSVASAAAALSQNR	X	1.044	0.06103	0.6708	0.9452	1466
2	GDIA_RAT	328	51887	2.205	1.381	5	X	1	2	DWNVDLIPK		0.6115	0.08634	0.2735	0.5501	3777
2	GDIA_RAT	328	51887	2.205	1.381	5	X	2	2	TDDYLDQPCLETINR	X	2.72	0.04205	0.94	0.9925	6016
2	GDIA_RAT	328	51887	2.205	1.381	5	X	3	2	VPSTETEALASNLMGMFEK	X	1.7	0.1317	0.696	0.9534	1063
2	GDIA_RAT	328	51887	2.205	1.381	5	X	4	3	VPSTETEALASNLMGMFEK	X	1.739	0.1192	0.6373	0.9418	3938
2	GDIA_RAT	328	51887	2.205	1.381	5	X	5	3	SPYLYPLYGLGELPQGFAR	X	3.515	0.2605	0.5802	0.9871	4509
2	GDIA_RAT	328	51887	2.205	1.381	5	X	6	2	SPYLYPLYGLGELPQGFAR	X	1.845	0.0564	0.8979	0.9962	7425
2	PGM1_RAT	327	62659	1.853	2.372	4		1	1	DLEALMLDR		0.1346	0.2013	0.3359	0.06723	4491
2	PGM1_RAT	327	62659	1.853	2.372	4		2	2	DLEALMLDR		1.462	0.1734	0.3283	0.6066	6549
2	PGM1_RAT	327	62659	1.853	2.372	4		3	3	TIEEYAICPDLK	X	1.45	0.2119	0.5917	0.842	1531
2	PGM1_RAT	327	62659	1.853	2.372	4		4	2	TIEEYAICPDLK	X	1.015	0.141	0.6577	0.8463	3184
2	PGM1_RAT	327	62659	1.853	2.372	4		5	3	FNISNGGPAPEAITDK		1.335	0.1781	0.4236	0.6998	5910
2	PGM1_RAT	327	62659	1.853	2.372	4		6	2	FNISNGGPAPEAITDK		0.06865	2.905	0.589	0.5178	3898
2	PGM1_RAT	327	62659	1.853	2.372	4		7	3	ADNFEYSDPVDGSISK	X	6.644	999	0.3138	0.7133	2777
2	PGM1_RAT	327	62659	1.853	2.372	4		8	2	ADNFEYSDPVDGSISK	X	1.205	0.1634	0.591	0.8696	2225
2	LAP2_RAT	326	51313	0.6554	1.092	3	X	1	3	SSTPLPTVSSSAENTR		5.374	1.869	0.4175	0.6261	1366
2	LAP2_RAT	326	51313	0.6554	1.092	3	X	2	2	SSTPLPTVSSSAENTR	X	0.593	0.3039	0.7515	0.9066	2182
2	LAP2_RAT	326	51313	0.6554	1.092	3	X	3	3	SELVANNVTLPAGEQR	X	0.677	0.2351	0.6089	0.9199	938.8
2	LAP2_RAT	326	51313	0.6554	1.092	3	X	4	2	SELVANNVTLPAGEQR	X	0.7014	0.221	0.8994	0.9831	1507
2	NUCL_RAT	325	79625	2.212	2.169	6		1	2	GLSEDTTEETLK	X	0.6936	0.08695	0.7667	0.9818	1489
2	NUCL_RAT	325	79625	2.212	2.169	6		2	3	FGYVDFESAEDLEK	X	3.471	0.1098	0.4017	0.7787	2677
2	NUCL_RAT	325	79625	2.212	2.169	6		3	2	FGYVDFESAEDLEK	X	1.224	0.07151	0.6036	0.8399	2470
2	NUCL_RAT	325	79625	2.212	2.169	6		4	2	IEGSEPTTPFNLFIGNLNPNK	X	2.418	0.04979	0.7693	0.9927	455.7
2	NUCL_RAT	325	79625	2.212	2.169	6		5	4	IEGSEPTTPFNLFIGNLNPNK	X	6.192	0.5796	0.4195	0.7945	940.5
2	NUCL_RAT	325	79625	2.212	2.169	6		6	3	IEGSEPTTPFNLFIGNLNPNK	X	2.656	0.1086	0.5611	0.9386	950
2	MAP4_RAT	323	113247	0.2937		4		1	2	DVVTLPETK	X	0.8778	0.09075	0.1993	0.9183	1359
2	MAP4_RAT	323	113247	0.2937		4		2	2	LATTVSAPDLK	X	1.612	0.05151	0.8361	0.9974	3421
2	MAP4_RAT	323	113247	0.2937		4		3	2	TEFIPLLDGDEK	X	0.9584	0.0545	0.4512	0.839	990.4
2	MAP4_RAT	323	113247	0.2937		4		4	2	AAVGLTGNDIATPPNK		18.46	1.568	0.5811	0.5845	817.6
2	MAP4_RAT	323	113247	0.2937		4		5	3	AAVGLTGNDIATPPNK	X	0.005489	12.06	0.4319	0.7138	1950
2	MAP4_RAT	323	113247	0.2937		4		6	3	NTTPTGATPPAGMASTR		1.698	0.2402	0.4945	0.6456	697.1
2	MAP4_RAT	323	113247	0.2937		4		7	2	NTTPTGATPPAGMASTR		4.269	0.2937	0.7529	0.6923	1191
2	1433B_RAT	317	28712	1.357	1.173	4	X	1	2	DSTLIMQLLR	X	1.102	0.02751	0.9635	0.99	64340
2	1433B_RAT	317	28712	1.357	1.173	4	X	2	2	DSTLIMQLLR	X	1.541	0.04534	0.6129	0.9836	6178	(6) Oxidation (M)
2	1433B_RAT	317	28712	1.357	1.173	4	X	3	2	TAFDEAIAELDTLNEESYK	X	1.301	0.03253	0.8362	0.9889	2765
2	1433B_RAT	317	28712	1.357	1.173	4	X	4	3	TAFDEAIAELDTLNEESYK	X	1.536	0.02508	0.6713	0.9845	4545
2	KCC2D_RAT	316	61763	1.519	1.592	7		1	2	ESTESSNTTIEDEDVK	X	1.034	0.05396	0.9669	0.9988	1688
2	KCC2D_RAT	316	61763	1.519	1.592	7		2	3	ESTESSNTTIEDEDVK	X	1.122	0.1049	0.7475	0.9851	1192
2	KCC2D_RAT	316	61763	1.519	1.592	7		3	2	AGAYDFPSPEWDTVTPEAK	X	2.395	0.04781	0.8678	0.9788	1699
2	KCC2D_RAT	316	61763	1.519	1.592	7		4	4	AGAYDFPSPEWDTVTPEAK	X	0.9813	0.4135	0.349	0.7298	2003
2	KCC2D_RAT	316	61763	1.519	1.592	7		5	3	AGAYDFPSPEWDTVTPEAK	X	3.369	0.7951	0.5704	0.8791	2254
2	KCC2D_RAT	316	61763	1.519	1.592	7		6	2	VTEQLIEAINNGDFEAYTK	X	1.309	0.06623	0.766	0.9847	797.2
2	KCC2D_RAT	316	61763	1.519	1.592	7		7	4	VTEQLIEAINNGDFEAYTK		624.2	2.054	0.2819	0.6465	6308
2	KCC2D_RAT	316	61763	1.519	1.592	7		8	3	VTEQLIEAINNGDFEAYTK	X	1.556	0.04599	0.7284	0.9725	2022
2	AN32E_RAT	314	30049	1.284	1.385	5		1	3	DLSTVEALQNLK	X	1.226	0.08069	0.7275	0.9846	578.3
2	AN32E_RAT	314	30049	1.284	1.385	5		2	2	DLSTVEALQNLK	X	2.102	0.2355	0.4727	0.947	2086
2	AN32E_RAT	314	30049	1.284	1.385	5		3	2	ELEFLSMANVELSSLAR	X	1.361	0.1617	0.6231	0.9492	1499
2	AN32E_RAT	314	30049	1.284	1.385	5		4	3	ELEFLSMANVELSSLAR	X	0.8543	0.2349	0.5742	0.8999	1947
2	AN32E_RAT	314	30049	1.284	1.385	5		5	3	SLDLFNCEITNLEDYR		1.042	0.1908	0.5616	0.6651	2762
2	AN32E_RAT	314	30049	1.284	1.385	5		6	2	SLDLFNCEITNLEDYR	X	1.166	0.1623	0.8962	0.9956	3083
2	DPYL1_RAT	307	63452	2.886	1.684	5	X	1	3	QIGENLIVPGGVK		1.227	0.05641	0.3505	0.5287	4290
2	DPYL1_RAT	307	63452	2.886	1.684	5	X	2	2	QIGENLIVPGGVK	X	6.795	0.1683	0.486	0.8683	5300
2	DPYL1_RAT	307	63452	2.886	1.684	5	X	3	3	GMYDGPVYEVPATPK		3.083	999	0.4592	0.5481	10440
2	DPYL1_RAT	307	63452	2.886	1.684	5	X	4	2	GMYDGPVYEVPATPK		252.7	18.18	0.7235	0.622	6054
2	DPYL1_RAT	307	63452	2.886	1.684	5	X	5	2	MDENQFVAVTSTNAAK	X	3.321	0.08706	0.9307	0.9787	12350
2	DPYL1_RAT	307	63452	2.886	1.684	5	X	6	3	MDENQFVAVTSTNAAK	X	2.159	0.05887	0.8812	0.9595	15170
2	DPYL1_RAT	307	63452	2.886	1.684	5	X	7	3	MDENQFVAVTSTNAAK	X	2.05	0.3631	0.4172	0.9004	1151	(1) Oxidation (M)
2	DPYL1_RAT	307	63452	2.886	1.684	5	X	8	2	MDENQFVAVTSTNAAK	X	2.006	0.1076	0.6891	0.9568	1387	(1) Oxidation (M)
2	RL12_RAT	302	18426	0.5048	1.432	5	X	1	3	CTGGEVGATSALAPK	X	0.7043	0.05541	0.7608	0.9869	1550
2	RL12_RAT	302	18426	0.5048	1.432	5	X	2	2	CTGGEVGATSALAPK	X	0.7432	0.04291	0.8728	0.9977	2950
2	RL12_RAT	302	18426	0.5048	1.432	5	X	3	2	EILGTAQSVGCNVDGR	X	0.495	0.07446	0.7516	0.9881	1811
2	RL12_RAT	302	18426	0.5048	1.432	5	X	4	3	EILGTAQSVGCNVDGR		0.5383	0.08587	0.5457	0.5476	2353
2	RL12_RAT	302	18426	0.5048	1.432	5	X	5	2	QAQIEVVPSASALIIK	X	0.3322	0.09329	0.5869	0.9003	2180
2	RL12_RAT	302	18426	0.5048	1.432	5	X	6	3	QAQIEVVPSASALIIK	X	0.381	0.1705	0.4373	0.9116	3131
2	TKT_RAT	300	69603	1.868	1.463	4	X	1	3	SVPMSTVFYPSDGVATEK		8.589	1.706	0.4667	0.2801	3764
2	TKT_RAT	300	69603	1.868	1.463	4	X	2	2	SVPMSTVFYPSDGVATEK	X	1.234	0.4057	0.8786	0.966	2904
2	TKT_RAT	300	69603	1.868	1.463	4	X	3	2	ILATPPQEDAPSVDIANIR	X	2.066	0.2581	0.8829	0.994	2408
2	TKT_RAT	300	69603	1.868	1.463	4	X	4	3	ILATPPQEDAPSVDIANIR	X	3.007	0.1937	0.7841	0.9815	3031
2	TKT_RAT	300	69603	1.868	1.463	4	X	5	3	NMAEQIIQEIYSQVQSK	X	1.589	0.02609	0.7861	0.9989	4489
2	SH3G2_RAT	297	40830	2.004	1.388	5	X	1	2	DSLDMEVK	X	1.399	0.05802	0.4235	0.9036	715.1
2	SH3G2_RAT	297	40830	2.004	1.388	5	X	2	2	GPGYPQAEALLAEAMLK	X	1.692	0.02312	0.8226	0.9945	1812
2	SH3G2_RAT	297	40830	2.004	1.388	5	X	3	3	GPGYPQAEALLAEAMLK	X	1.702	0.03254	0.7261	0.981	3100
2	SH3G2_RAT	297	40830	2.004	1.388	5	X	4	3	ALYDFEPENEGELGFK	X	2.986	0.1297	0.6456	0.9586	1707
2	SH3G2_RAT	297	40830	2.004	1.388	5	X	5	2	ALYDFEPENEGELGFK	X	2.687	0.1259	0.8442	0.9905	2994
2	ARRS_RAT	293	46188	2.428		8		1	3	TLVLVPLLANNR	X	1.044	0.08339	0.9475	0.9998	5453
2	ARRS_RAT	293	46188	2.428		8		2	2	TLVLVPLLANNR	X	2.807	0.1291	0.9306	0.9915	13330
2	ARRS_RAT	293	46188	2.428		8		3	3	ESVQDENLVFEEFAR	X	3.122	2.099	0.1843	0.8958	2391
2	ARRS_RAT	293	46188	2.428		8		4	2	ESVQDENLVFEEFAR	X	1.005	0.09936	0.5418	0.9777	2482
2	ARRS_RAT	293	46188	2.428		8		5	2	AFATDITDAEEDKIPK	X	35.63	4.501	0.6633	0.7236	1830
2	ARRS_RAT	293	46188	2.428		8		6	3	AFATDITDAEEDKIPK	X	1.808	0.314	0.6533	0.9033	2447
2	ARRS_RAT	293	46188	2.428		8		7	2	LTVSGFLGELTSSEVATEVPFR	X	1.357	0.01051	0.9364	0.9898	7554
2	ARRS_RAT	293	46188	2.428		8		8	3	LTVSGFLGELTSSEVATEVPFR	X	1.503	0.01562	0.9235	0.9886	47210
2	ANXA5_RAT	293	36368	0.4683	1.063	4	X	1	2	ETSGNLENLLLAVVK	X	0.4658	0.1776	0.6703	0.8672	1815
2	ANXA5_RAT	293	36368	0.4683	1.063	4	X	2	3	ETSGNLENLLLAVVK	X	0.4321	0.2704	0.2394	0.8633	1484
2	ANXA5_RAT	293	36368	0.4683	1.063	4	X	3	2	GLGTDEDSILNLLTAR	X	0.4776	0.0155	0.8688	0.9849	1337
2	ANXA5_RAT	293	36368	0.4683	1.063	4	X	4	3	GLGTDEDSILNLLTAR	X	0.5004	0.04228	0.6318	0.9839	764.3
2	H2A1C_RAT	289	14461	0.9001	2.405	5		1	1	AGLQFPVGR	X	0.217	0.3215	0.381	0.7619	164.3
2	H2A1C_RAT	289	14461	0.9001	2.405	5		2	2	AGLQFPVGR	X	0.8793	0.03394	0.4866	0.9509	410.9
2	H2A1C_RAT	289	14461	0.9001	2.405	5		3	2	VTIAQGGVLPNIQAVLLPK	X	1.472	0.03039	0.9581	0.9893	8901
2	H2A1C_RAT	289	14461	0.9001	2.405	5		4	3	VTIAQGGVLPNIQAVLLPK	X	2.216	0.03932	0.9473	0.9855	17880
2	H2A1C_RAT	289	14461	0.9001	2.405	5		5	4	VTIAQGGVLPNIQAVLLPK	X	0.9489	0.06483	0.7903	0.9667	1561
2	VATB2_RAT	288	57474	3.162	2.591	8	X	1	3	AVVQVFEGTSGIDAK	X	2.106	0.1351	0.7219	0.9604	4121
2	VATB2_RAT	288	57474	3.162	2.591	8	X	2	2	AVVQVFEGTSGIDAK	X	3.051	0.1518	0.82	0.9705	5647
2	VATB2_RAT	288	57474	3.162	2.591	8	X	3	3	QIYPPINVLPSLSR	X	0.8013	0.2325	0.4752	0.8127	2603
2	VATB2_RAT	288	57474	3.162	2.591	8	X	4	2	QIYPPINVLPSLSR	X	2.499	0.07039	0.7702	0.9914	8374
2	VATB2_RAT	288	57474	3.162	2.591	8	X	5	2	LALTTAEFLAYQCEK	X	2.392	0.1383	0.6284	0.9596	4942
2	VATB2_RAT	288	57474	3.162	2.591	8	X	6	3	LALTTAEFLAYQCEK	X	12.68	0.3904	0.3132	0.9902	9220
2	VATB2_RAT	288	57474	3.162	2.591	8	X	7	2	GIVNGAAPELPVPTGGPMAGAR		0	0	0.7052	0.2874	3573
2	VATB2_RAT	288	57474	3.162	2.591	8	X	8	3	GIVNGAAPELPVPTGGPMAGAR		0	0	0.4571	0.4156	3702
2	VATB2_RAT	288	57474	3.162	2.591	8	X	9	4	IYPEEMIQTGISAIDGMNSIAR	X	13.03	0.07489	0.4375	0.8027	37460
2	VATB2_RAT	288	57474	3.162	2.591	8	X	10	3	IYPEEMIQTGISAIDGMNSIAR	X	1.965	0.0395	0.8716	0.9818	9004
2	EF2_RAT	280	98244	0.793	1.739	7		1	2	EGIPALDNFLDKL	X	0.7951	0.03505	0.6991	0.9954	7463
2	EF2_RAT	280	98244	0.793	1.739	7		2	3	ETVSEESNVLCLSK	X	0.6137	0.05078	0.5519	0.9568	1957
2	EF2_RAT	280	98244	0.793	1.739	7		3	2	ETVSEESNVLCLSK	X	0.6738	0.07908	0.8144	0.9927	5464
2	EF2_RAT	280	98244	0.793	1.739	7		4	2	AYLPVNESFGFTADLR	X	0.4519	0.03982	0.4276	0.7789	1866
2	EF2_RAT	280	98244	0.793	1.739	7		5	3	AYLPVNESFGFTADLR	X	0.4785	0.07615	0.5653	0.8313	2132
2	EF2_RAT	280	98244	0.793	1.739	7		6	2	IWCFGPDGTGPNILTDITK	X	1.378	0.1934	0.793	0.9118	2609
2	EF2_RAT	280	98244	0.793	1.739	7		7	3	IWCFGPDGTGPNILTDITK	X	2.014	0.1456	0.6128	0.91	3840
2	ECHA_RAT	279	85445	0.8965	1.266	3		1	3	DSIFSNLIGQLDYK	X	1.05	0.02672	0.4248	0.9835	1942
2	ECHA_RAT	279	85445	0.8965	1.266	3		2	2	DSIFSNLIGQLDYK	X	1.004	0.02945	0.6768	0.9927	3084
2	ECHA_RAT	279	85445	0.8965	1.266	3		3	2	TVLGVPEVLLGILPGAGGTQR	X	3.134	0.7298	0.6125	0.8978	584.2
2	ECHA_RAT	279	85445	0.8965	1.266	3		4	3	TVLGVPEVLLGILPGAGGTQR	X	0.6838	0.114	0.6892	0.9825	2548
2	ALDOA_RAT	277	40512	1.96	1.424	4	X	1	2	GILAADESTGSIAK	X	3.026	0.06852	0.9315	0.9935	9772
2	ALDOA_RAT	277	40512	1.96	1.424	4	X	2	3	GILAADESTGSIAK	X	1.284	0.04863	0.5973	0.9853	217.5
2	ALDOA_RAT	277	40512	1.96	1.424	4	X	3	3	YTPSGQSGAAASESLFISNHAY	X	2.075	0.2384	0.566	0.795	2850
2	ALDOA_RAT	277	40512	1.96	1.424	4	X	4	2	YTPSGQSGAAASESLFISNHAY	X	1.832	0.05352	0.7705	0.9178	1831
2	ATPB_RAT	273	56963	4.14		8		1	1	VVDLLAPYAK	X	2662	9.82	0.3457	0.9642	1606
2	ATPB_RAT	273	56963	4.14		8		2	2	VVDLLAPYAK	X	1.807	0.1737	0.5366	0.9702	3271
2	ATPB_RAT	273	56963	4.14		8		3	3	TVLIMELINNVAK	X	1.601	0.03034	0.9591	0.9994	5308
2	ATPB_RAT	273	56963	4.14		8		4	2	TVLIMELINNVAK	X	2.192	0.01761	0.9721	0.9986	11400
2	ATPB_RAT	273	56963	4.14		8		5	2	AIAELGIYPAVDPLDSTSR	X	1.39	0.09035	0.78	0.983	2763
2	ATPB_RAT	273	56963	4.14		8		6	3	AIAELGIYPAVDPLDSTSR	X	1.546	0.07377	0.5094	0.9424	3456
2	ATPB_RAT	273	56963	4.14		8		7	2	IPSAVGYQPTLATDMGTMQER	X	1.305	0.05301	0.5273	0.9902	2213
2	ATPB_RAT	273	56963	4.14		8		8	4	IPSAVGYQPTLATDMGTMQER		1.771	0.3844	0.3097	0.4401	1832
2	ATPB_RAT	273	56963	4.14		8		9	3	IPSAVGYQPTLATDMGTMQER	X	1.821	0.04765	0.5347	0.9861	3079
2	VIME_RAT	266	54462	0.8465	1.289	6		1	3	QVQSLTCEVDALK	X	0.9394	0.6855	0.6064	0.9318	3306
2	VIME_RAT	266	54462	0.8465	1.289	6		2	2	QVQSLTCEVDALK	X	0.7125	0.2345	0.7825	0.9534	4395
2	VIME_RAT	266	54462	0.8465	1.289	6		3	2	ISLPLPNFSSLNLR	X	1.107	0.0712	0.9502	0.9884	12160
2	VIME_RAT	266	54462	0.8465	1.289	6		4	3	ISLPLPNFSSLNLR	X	0.6258	0.03529	0.892	0.9909	7761
2	VIME_RAT	266	54462	0.8465	1.289	6		5	3	EMEENFALEAANYQDTIGR	X	1.13	0.05438	0.4547	0.9817	3549
2	VIME_RAT	266	54462	0.8465	1.289	6		6	2	EMEENFALEAANYQDTIGR	X	0.7021	0.0338	0.9432	0.9962	5590
2	H4_RAT	265	11669	2.353	1.99	7	X	1	1	TVTAMDVVYALK	X	1.743	0.02715	0.979	0.9945	4385
2	H4_RAT	265	11669	2.353	1.99	7	X	2	3	TVTAMDVVYALK	X	1.441	0.02538	0.9528	0.9994	10850
2	H4_RAT	265	11669	2.353	1.99	7	X	3	2	TVTAMDVVYALK	X	3.8	0.05626	0.8915	0.9964	20710
2	H4_RAT	265	11669	2.353	1.99	7	X	4	2	DNIQGITKPAIR	X	3.845	2.304	0.6123	0.8064	2063
2	H4_RAT	265	11669	2.353	1.99	7	X	5	3	DNIQGITKPAIR	X	0.7992	0.09619	0.8223	0.9847	2242
2	H4_RAT	265	11669	2.353	1.99	7	X	6	3	TVTAMDVVYALK	X	2.273	0.04434	0.5175	0.9938	2194	(5) Oxidation (M)
2	H4_RAT	265	11669	2.353	1.99	7	X	7	2	TVTAMDVVYALK	X	5.992	0.1457	0.5255	0.9878	5916	(5) Oxidation (M)
2	A1I3_RAT	263	167955	0.1641	4.059	13	X	1	2	VLIVEPEGIK	X	0.2866	0.2628	0.4651	0.8124	1315
2	A1I3_RAT	263	167955	0.1641	4.059	13	X	2	3	GMYESLPVVAVK	X	0.1528	0.2004	0.4739	0.7548	500.4
2	A1I3_RAT	263	167955	0.1641	4.059	13	X	3	2	GMYESLPVVAVK	X	0.2086	0.1844	0.5365	0.9094	1372
2	A1I3_RAT	263	167955	0.1641	4.059	13	X	4	3	GDPIPNEQVLIK	X	0.179	0.5793	0.5077	0.7916	592
2	A1I3_RAT	263	167955	0.1641	4.059	13	X	5	2	GDPIPNEQVLIK	X	0.1637	0.1436	0.509	0.9285	2388
2	A1I3_RAT	263	167955	0.1641	4.059	13	X	6	3	VQTVPLTCNNPK	X	0.2062	0.132	0.5748	0.868	327.8
2	A1I3_RAT	263	167955	0.1641	4.059	13	X	7	2	VQTVPLTCNNPK	X	0.03409	7.247	0.7338	0.8643	580.2
2	A1I3_RAT	263	167955	0.1641	4.059	13	X	8	3	TPSVTVQSSGSFSQK	X	0.2843	0.07436	0.585	0.8853	1368
2	A1I3_RAT	263	167955	0.1641	4.059	13	X	9	2	TPSVTVQSSGSFSQK	X	0.3942	0.1817	0.7713	0.909	1732
2	A1I3_RAT	263	167955	0.1641	4.059	13	X	10	2	QLSFSLSAEPIQGPYK	X	2.113	0.1795	0.6375	0.7594	5938
2	A1I3_RAT	263	167955	0.1641	4.059	13	X	11	3	QLSFSLSAEPIQGPYK	X	0.4876	0.09194	0.4289	0.9485	3973
2	A1I3_RAT	263	167955	0.1641	4.059	13	X	12	2	MLIYTILPDGEVIADSVK	X	0.006986	2.574	0.7589	0.9472	1805
2	A1I3_RAT	263	167955	0.1641	4.059	13	X	13	3	MLIYTILPDGEVIADSVK	X	0.0414	0.9302	0.5706	0.8375	2216
2	DDAH2_RAT	263	30208	0.1416		4		1	3	GGGDLPNSQEALQK		0.8881	0.1629	0.519	0.3475	860
2	DDAH2_RAT	263	30208	0.1416		4		2	2	GGGDLPNSQEALQK	X	1.269	0.0518	0.7648	0.9105	1241
2	DDAH2_RAT	263	30208	0.1416		4		3	3	LSDVTLVPVSCSELEK	X	0.000378	77.73	0.5072	0.7228	5178
2	DDAH2_RAT	263	30208	0.1416		4		4	2	LSDVTLVPVSCSELEK	X	0.8243	0.07966	0.8282	0.9654	2979
2	DDAH2_RAT	263	30208	0.1416		4		5	2	IVEMGDENATLDGTDVLFTGR	X	1.019	0.1486	0.7865	0.9086	1044
2	DDAH2_RAT	263	30208	0.1416		4		6	4	IVEMGDENATLDGTDVLFTGR		0.1126	0.1946	0.5778	0.1442	4181
2	DDAH2_RAT	263	30208	0.1416		4		7	3	IVEMGDENATLDGTDVLFTGR		7.88	0.4273	0.4305	0.5195	3871
2	STXB1_RAT	261	69383	1.706	1.664	6		1	1	DLSQMLK	X	4.352	1.901	0.3495	0.9136	2568
2	STXB1_RAT	261	69383	1.706	1.664	6		2	2	DLSQMLK	X	1.893	0.03034	0.904	0.9998	7530
2	STXB1_RAT	261	69383	1.706	1.664	6		3	2	LAEQIATLCATLK	X	1.203	0.05264	0.3878	0.7757	3527
2	STXB1_RAT	261	69383	1.706	1.664	6		4	3	LAEQIATLCATLK	X	1.02	0.06679	0.8434	0.8162	3570
2	STXB1_RAT	261	69383	1.706	1.664	6		5	2	VEQDLAMGTDAEGEK	X	1.66	0.09876	0.6649	0.9968	2323
2	STXB1_RAT	261	69383	1.706	1.664	6		6	3	VEQDLAMGTDAEGEK	X	1.466	0.04332	0.451	0.9305	2106
2	DLDH_RAT	260	55639	1.302	1.046	3	X	1	2	IDVSVEAASGGK	X	1.26	0.1345	0.4897	0.9579	1228
2	DLDH_RAT	260	55639	1.302	1.046	3	X	2	2	NQVTATTADGSTQVIGTK	X	1.37	0.06605	0.8758	0.9958	1544
2	DLDH_RAT	260	55639	1.302	1.046	3	X	3	3	NQVTATTADGSTQVIGTK	X	1.278	0.05798	0.6152	0.9969	3739
2	K6PP_RAT	257	87980	0.7982	1.928	7		1	2	AIGVLTSGGDAQGMNAAVR		0.5255	0.06411	0.9266	0.6368	3855
2	K6PP_RAT	257	87980	0.7982	1.928	7		2	3	AIGVLTSGGDAQGMNAAVR	X	0.9565	0.05269	0.7705	0.8835	4081
2	K6PP_RAT	257	87980	0.7982	1.928	7		3	2	AIGVLTSGGDAQGMNAAVR	X	0.2323	0.1478	0.8711	0.8941	2202	(14) Oxidation (M)
2	K6PP_RAT	257	87980	0.7982	1.928	7		4	3	AIGVLTSGGDAQGMNAAVR	X	0.5984	0.1124	0.5192	0.8392	1600	(14) Oxidation (M)
2	K6PP_RAT	257	87980	0.7982	1.928	7		5	2	MFAIYDGFDGLANGQIK	X	1.256	0.09758	0.6773	0.862	1941
2	K6PP_RAT	257	87980	0.7982	1.928	7		6	3	MFAIYDGFDGLANGQIK	X	1.593	0.2018	0.6161	0.9016	2159
2	K6PP_RAT	257	87980	0.7982	1.928	7		7	2	LGITNLCVIGGDGSLTGANLFR	X	1.251	1.223	0.8379	0.9856	626.3
2	K6PP_RAT	257	87980	0.7982	1.928	7		8	3	LGITNLCVIGGDGSLTGANLFR	X	0.6203	0.525	0.3168	0.7445	1950
2	KAP2_RAT	251	46470	1.529	2.628	7		1	3	MFESFIESVPLFK	X	0.8525	0.1891	0.6738	0.8927	532.6
2	KAP2_RAT	251	46470	1.529	2.628	7		2	2	MFESFIESVPLFK	X	0.3603	0.5403	0.7183	0.7167	1244
2	KAP2_RAT	251	46470	1.529	2.628	7		3	2	AATIVATSDGSLWGLDR		0.09475	1.289	0.744	0.59	2637
2	KAP2_RAT	251	46470	1.529	2.628	7		4	3	AATIVATSDGSLWGLDR	X	1.722	0.3798	0.6188	0.8934	1895
2	KAP2_RAT	251	46470	1.529	2.628	7		5	2	QQPPDLVDFAVEYFTR	X	6.553	0.02721	0.8999	0.9703	5249
2	KAP2_RAT	251	46470	1.529	2.628	7		6	3	QQPPDLVDFAVEYFTR	X	3.961	0.02334	0.8009	0.9732	5617
2	KAP2_RAT	251	46470	1.529	2.628	7		7	2	NLDQEQLSQVLDAMFEK	X	1.12	0.04299	0.8945	0.9967	1597
2	KAP2_RAT	251	46470	1.529	2.628	7		8	3	NLDQEQLSQVLDAMFEK	X	1.271	0.04902	0.8145	0.9951	3036
2	LDHB_RAT	250	37575	2.324	1.537	6	X	1	2	DYSVTANSK	X	1.181	0.02385	0.6441	0.9983	3003
2	LDHB_RAT	250	37575	2.324	1.537	6	X	2	2	MVVDSAYEVIK	X	2.605	0.122	0.4912	0.8689	1794
2	LDHB_RAT	250	37575	2.324	1.537	6	X	3	2	SLADELALVDVLEDK	X	3.947	0.05018	0.7565	0.8223	5195
2	LDHB_RAT	250	37575	2.324	1.537	6	X	4	3	SLADELALVDVLEDK	X	3.297	0.08727	0.7165	0.8026	3496
2	LDHB_RAT	250	37575	2.324	1.537	6	X	5	2	LIAPVADDETAVPNNK	X	1.968	0.08753	0.5734	0.9823	5474
2	LDHB_RAT	250	37575	2.324	1.537	6	X	6	3	LIAPVADDETAVPNNK	X	2.003	0.1026	0.6648	0.9864	5245
2	HBB2_RAT	247	16423	1.696		6		1	3	EFTPCAQAAFQK	X	19.04	3.706	0.3793	0.9021	1000
2	HBB2_RAT	247	16423	1.696		6		2	2	EFTPCAQAAFQK	X	0.8681	0.07699	0.5166	0.9888	2257
2	HBB2_RAT	247	16423	1.696		6		3	2	FGDLSSASAIMGNPQVK	X	0.9945	0.01321	0.9136	0.9964	16050
2	HBB2_RAT	247	16423	1.696		6		4	3	FGDLSSASAIMGNPQVK	X	0.9853	0.01256	0.8851	0.9968	31800
2	HBB2_RAT	247	16423	1.696		6		5	2	FGDLSSASAIMGNPQVK	X	1.269	0.6423	0.5441	0.9708	3497	(11) Oxidation (M)
2	HBB2_RAT	247	16423	1.696		6		6	3	FGDLSSASAIMGNPQVK	X	1.159	0.0824	0.6244	0.9867	6600	(11) Oxidation (M)
2	SEGN_RAT	246	32952	1.293	1.135	3		1	3	TGALEGPEVDGFVK		5.813	1.42	0.351	0.5789	1112
2	SEGN_RAT	246	32952	1.293	1.135	3		2	2	TGALEGPEVDGFVK	X	1.119	0.05816	0.5058	0.8709	2107
2	SEGN_RAT	246	32952	1.293	1.135	3		3	3	ETELDAFFDDLLAK	X	1.412	0.0462	0.6325	0.9595	852.4
2	SEGN_RAT	246	32952	1.293	1.135	3		4	2	ETELDAFFDDLLAK	X	1.369	0.03411	0.8781	0.9957	2658
[truncated: 9,642 more rows]

## Sheet: Identified pep of rep1icate 2
Table S1. A summary of proteomics data
A list of peptides identified in biological replicate 2
Tian et al., 2014. Identification of protein network alterations upon retinal ischemia-reperfusion injury by quantitative proteomics
SCX Fraction	Accession	Score	Mass	L/M	SD(geo)	#	Bold	pepMatch	z	Sequence	Incl.	L/M	Std.Err.	Fraction	Correlation	Intensity	Modifications
1	KPYM_RAT	734	59303	1.733		10		1	2	DAVLDAWAEDVDLR	X	0.6878	0.0461	0.433	0.9666	1022
1	KPYM_RAT	734	59303	1.733		10		2	2	GVNLPGAAVDLPAVSEK	X	1.113	0.05891	0.7318	0.9919	1319
1	KPYM_RAT	734	59303	1.733		10		3	3	GVNLPGAAVDLPAVSEK	X	1.008	0.03277	0.8634	0.9986	1556
1	KPYM_RAT	734	59303	1.733		10		4	2	ASSQSTDPLEAMAMGSVEASYK	X	1.473	0.03517	0.7839	0.9764	1957
1	KPYM_RAT	734	59303	1.733		10		5	3	ASSQSTDPLEAMAMGSVEASYK	X	1.605	0.04909	0.7174	0.9536	7301
1	KPYM_RAT	734	59303	1.733		10		6	2	ASSQSTDPLEAMAMGSVEASYK		0.06948	1.292	0.5438	0.5887	491.4	(14) Oxidation (M)
1	KPYM_RAT	734	59303	1.733		10		7	3	ASSQSTDPLEAMAMGSVEASYK	X	1.738	0.1871	0.4022	0.976	1546	(14) Oxidation (M)
1	KPYM_RAT	734	59303	1.733		10		8	2	AEGSDVANAVLDGADCIMLSGETAK	X	1.058	0.02228	0.9407	0.9919	1528
1	KPYM_RAT	734	59303	1.733		10		9	4	AEGSDVANAVLDGADCIMLSGETAK	X	1.011	0.02416	0.8711	0.9958	1780
1	KPYM_RAT	734	59303	1.733		10		10	3	AEGSDVANAVLDGADCIMLSGETAK	X	2.036	0.1241	0.9502	0.9757	6238
1	KPYM_RAT	734	59303	1.733		10		11	3	AEGSDVANAVLDGADCIMLSGETAK	X	35.28	6.047	0.8678	0.786	3546	(18) Oxidation (M)
1	ENOA_RAT	633	48594	0.9652	1.288	8		1	2	AAVPSGASTGIYEALELR	X	0.7464	0.2053	0.5701	0.9666	505.6
1	ENOA_RAT	633	48594	0.9652	1.288	8		2	3	AAVPSGASTGIYEALELR	X	0.8269	0.04453	0.7283	0.9956	911.9
1	ENOA_RAT	633	48594	0.9652	1.288	8		3	2	DATNVGDEGGFAPNILENK	X	1.054	0.01577	0.9976	0.9764	154100
1	ENOA_RAT	633	48594	0.9652	1.288	8		4	3	DATNVGDEGGFAPNILENK	X	1.054	0.03317	0.9671	0.9777	162600
1	ENOA_RAT	633	48594	0.9652	1.288	8		5	2	FTATAGIQVVGDDLTVTNPK	X	0.6479	0.08565	0.9868	0.9934	9856
1	ENOA_RAT	633	48594	0.9652	1.288	8		6	3	FTATAGIQVVGDDLTVTNPK	X	1.418	0.07604	0.978	0.9818	25930
1	ENOA_RAT	633	48594	0.9652	1.288	8		7	3	SGETEDTFIADLVVGLCTGQIK		0.4815	0.2431	0.5958	0.6714	12220
1	ENOA_RAT	633	48594	0.9652	1.288	8		8	2	DYPVVSIEDPFDQDDWDAWQK	X	1.048	0.02041	0.9147	0.9913	1565
1	ENOA_RAT	633	48594	0.9652	1.288	8		9	3	DYPVVSIEDPFDQDDWDAWQK	X	1.141	0.02071	0.6912	0.9778	3955
1	MAP1B_RAT	524	276979	1.064		13		1	2	DLTGQVSTPPVK	X	0.9589	0.02032	0.8671	0.9976	8824
1	MAP1B_RAT	524	276979	1.064		13		2	3	DLTGQVSTPPVK	X	0.8782	0.03005	0.5297	0.9982	2645
1	MAP1B_RAT	524	276979	1.064		13		3	2	SSISPMDEPVPDSESPIEK	X	0.5581	0.05276	0.4732	0.9817	673.6
1	MAP1B_RAT	524	276979	1.064		13		4	3	SSISPMDEPVPDSESPIEK	X	0.3773	0.06749	0.5953	0.9347	1567
1	MAP1B_RAT	524	276979	1.064		13		5	2	NLISPDLGVVFLNVPENLK	X	1.033	0.09152	0.696	0.924	891
1	MAP1B_RAT	524	276979	1.064		13		6	3	NLISPDLGVVFLNVPENLK	X	1.028	0.03434	0.7153	0.968	3404
1	MAP1B_RAT	524	276979	1.064		13		7	4	TTEAAATAVGTAAVAAAAGVAASGPAK	X	0.7618	0.07299	0.5178	0.9404	1232
1	MAP1B_RAT	524	276979	1.064		13		8	3	TTEAAATAVGTAAVAAAAGVAASGPAK	X	0.9783	0.04551	0.3079	0.9948	3942
1	MAP1B_RAT	524	276979	1.064		13		9	3	AETEEAEEPEEDGEDNVSGSASK	X	0.7922	0.01993	0.857	0.9983	3936
1	MAP1B_RAT	524	276979	1.064		13		10	3	ESTAAYQTSSSPPIDAAAAEPYGFR	X	0.9172	0.03505	0.5547	0.9695	1086
1	MAP1B_RAT	524	276979	1.064		13		11	3	GSAESPDEGITTTEGEGECEQTPEELEPVEK	X	0.814	0.02078	0.7861	0.9968	2934
1	MAP1B_RAT	524	276979	1.064		13		12	5	GSAESPDEGITTTEGEGECEQTPEELEPVEK	X	34.28	0.4861	0.3155	0.7005	1343
1	MAP1B_RAT	524	276979	1.064		13		13	4	GSAESPDEGITTTEGEGECEQTPEELEPVEK	X	0.7897	0.03286	0.8047	0.9812	2798
1	ACTB_RAT	522	42584	0.7332	2.119	8		1	3	VAPEEHPVLLTEAPLNPK	X	0.8861	0.03016	0.8139	0.9984	2234
1	ACTB_RAT	522	42584	0.7332	2.119	8		2	2	DLYANTVLSGGTTMYPGIADR	X	1.39	0.05405	0.9852	0.9932	7221
1	ACTB_RAT	522	42584	0.7332	2.119	8		3	3	DLYANTVLSGGTTMYPGIADR	X	2.495	0.0584	0.9599	0.9862	9609
1	ACTB_RAT	522	42584	0.7332	2.119	8		4	2	DLYANTVLSGGTTMYPGIADR	X	0.646	0.0371	0.9585	0.9972	2101	(14) Oxidation (M)
1	ACTB_RAT	522	42584	0.7332	2.119	8		5	3	DLYANTVLSGGTTMYPGIADR	X	0.8134	0.06209	0.8125	0.9968	5496	(14) Oxidation (M)
1	ACTB_RAT	522	42584	0.7332	2.119	8		6	3	LCYVALDFEQEMATAASSSSLEK	X	0.697	0.03853	0.9135	0.9928	22210
1	ACTB_RAT	522	42584	0.7332	2.119	8		7	2	LCYVALDFEQEMATAASSSSLEK	X	0.2972	0.09071	0.8837	0.9817	375.3	(12) Oxidation (M)
1	ACTB_RAT	522	42584	0.7332	2.119	8		8	4	LCYVALDFEQEMATAASSSSLEK		3.046	0.1634	0.2283	0.6576	748.7	(12) Oxidation (M)
1	ACTB_RAT	522	42584	0.7332	2.119	8		9	3	LCYVALDFEQEMATAASSSSLEK	X	0.2497	0.1682	0.775	0.9724	1334	(12) Oxidation (M)
1	TKT_RAT	511	69603	1.64	1.607	9	X	1	2	SVPMSTVFYPSDGVATEK	X	2.151	0.03592	0.7314	0.9646	2105
1	TKT_RAT	511	69603	1.64	1.607	9	X	2	3	SVPMSTVFYPSDGVATEK	X	1.701	0.04112	0.6727	0.865	3074
1	TKT_RAT	511	69603	1.64	1.607	9	X	3	2	SVPMSTVFYPSDGVATEK	X	0.7685	0.05918	0.6833	0.9897	578.3	(4) Oxidation (M)
1	TKT_RAT	511	69603	1.64	1.607	9	X	4	3	SVPMSTVFYPSDGVATEK	X	0.7767	0.09821	0.7037	0.9824	906.9	(4) Oxidation (M)
1	TKT_RAT	511	69603	1.64	1.607	9	X	5	2	ILATPPQEDAPSVDIANIR	X	1.604	0.0296	0.823	0.9917	2648
1	TKT_RAT	511	69603	1.64	1.607	9	X	6	3	ILATPPQEDAPSVDIANIR	X	1.486	0.02135	0.9108	0.9983	10360
1	TKT_RAT	511	69603	1.64	1.607	9	X	7	3	QAFTDVATGSLGQGLGAACGMAYTGK	X	2.459	0.07323	0.9477	0.9828	8038
1	TKT_RAT	511	69603	1.64	1.607	9	X	8	2	QAFTDVATGSLGQGLGAACGMAYTGK	X	2.656	5.288	0.6476	0.9893	784.2	(21) Oxidation (M)
1	TKT_RAT	511	69603	1.64	1.607	9	X	9	3	QAFTDVATGSLGQGLGAACGMAYTGK	X	2.53	0.299	0.5838	0.989	3124	(21) Oxidation (M)
1	TCPB_RAT	439	58829	0.5767	1.75	6		1	3	DASLMVTNDGATILK	X	0.9259	0.09427	0.7257	0.9942	614.1
1	TCPB_RAT	439	58829	0.5767	1.75	6		2	2	DASLMVTNDGATILK	X	0.9999	0.08517	0.918	0.9989	2391
1	TCPB_RAT	439	58829	0.5767	1.75	6		3	2	DASLMVTNDGATILK		0.000263	25.78	0.8401	0.181	9260	(5) Oxidation (M)
1	TCPB_RAT	439	58829	0.5767	1.75	6		4	2	VQDDEVGDGTTSVTVLAAELLR	X	0.6516	0.03035	0.8081	0.9913	1342
1	TCPB_RAT	439	58829	0.5767	1.75	6		5	3	VQDDEVGDGTTSVTVLAAELLR	X	0.6577	0.05166	0.4939	0.9954	5474
1	TCPB_RAT	439	58829	0.5767	1.75	6		6	2	MLPTIIADNAGYDSADLVAQLR	X	0.2236	0.07265	0.5977	0.9934	453.2
1	TCPB_RAT	439	58829	0.5767	1.75	6		7	3	MLPTIIADNAGYDSADLVAQLR	X	0.4146	0.02553	0.6421	0.9981	1885
1	UBA1_RAT	438	120396	0.9935	1.296	7		1	3	AAVASLLQSVQVPEFTPK	X	1.127	0.03286	0.918	0.9927	14190
1	UBA1_RAT	438	120396	0.9935	1.296	7		2	2	SLPASLAEPDFVMTDFAK	X	1.291	0.06616	0.8822	0.9956	2104
1	UBA1_RAT	438	120396	0.9935	1.296	7		3	3	SLPASLAEPDFVMTDFAK	X	1.162	0.03113	0.8187	0.9962	3470
1	UBA1_RAT	438	120396	0.9935	1.296	7		4	2	GNVQVVIPFLTESYSSSQDPPEK	X	0.833	0.07027	0.8794	0.9786	551.6
1	UBA1_RAT	438	120396	0.9935	1.296	7		5	4	GNVQVVIPFLTESYSSSQDPPEK	X	0.6007	0.1986	0.6013	0.8287	1043
1	UBA1_RAT	438	120396	0.9935	1.296	7		6	3	GNVQVVIPFLTESYSSSQDPPEK	X	1.049	0.1143	0.7228	0.9393	3012
1	UBA1_RAT	438	120396	0.9935	1.296	7		7	3	LAYVAAGDLAPINAFIGGLAAQEVMK	X	1.077	0.01742	0.9124	0.9982	4324
1	AT1A3_RAT	403	114643	0.9096		8		1	2	DVAGDASESALLK	X	1.659	0.03012	0.955	0.9997	22110
1	AT1A3_RAT	403	114643	0.9096		8		2	2	QGAIVAVTGDGVNDSPALK	X	1.607	0.06158	0.9487	0.996	8884
1	AT1A3_RAT	403	114643	0.9096		8		3	3	QGAIVAVTGDGVNDSPALK	X	1.571	0.05157	0.9377	0.9968	26400
1	AT1A3_RAT	403	114643	0.9096		8		4	2	DGPNALTPPPTTPEWVK		1.363	0.02632	0.6431	0.6464	20300
1	AT1A3_RAT	403	114643	0.9096		8		5	3	DGPNALTPPPTTPEWVK	X	0.3944	0.0284	0.2949	0.9262	15430
1	AT1A3_RAT	403	114643	0.9096		8		6	2	QAADMILLDDNFASIVTGVEEGR	X	1.17	0.03845	0.9202	0.9904	1194
1	AT1A3_RAT	403	114643	0.9096		8		7	3	QAADMILLDDNFASIVTGVEEGR	X	1.217	0.1076	0.8387	0.9755	4635
1	AT1A3_RAT	403	114643	0.9096		8		8	2	QAADMILLDDNFASIVTGVEEGR	X	0.4215	0.06175	0.8168	0.9881	466.3	(5) Oxidation (M)
1	AT1A3_RAT	403	114643	0.9096		8		9	3	QAADMILLDDNFASIVTGVEEGR	X	0.4729	0.0533	0.7397	0.9911	1702	(5) Oxidation (M)
1	H2A1C_RAT	399	14461	0.8001	1.146	3		1	1	AGLQFPVGR		0.1537	0.3711	0.4125	0.6171	134.4
1	H2A1C_RAT	399	14461	0.8001	1.146	3		2	2	AGLQFPVGR	X	0.8955	0.02828	0.7861	0.9867	817.3
1	H2A1C_RAT	399	14461	0.8001	1.146	3		3	2	VTIAQGGVLPNIQAVLLPK	X	0.8316	0.01421	0.9801	0.9591	1251000
1	H2A1C_RAT	399	14461	0.8001	1.146	3		4	3	VTIAQGGVLPNIQAVLLPK	X	0.6878	0.009551	0.9777	0.9604	1271000
1	CH60_RAT	366	62602	1.046	1.196	4		1	3	ALMLQGVDLLADAVAVTMGPK	X	1.065	0.01832	0.907	0.9964	2958
1	CH60_RAT	366	62602	1.046	1.196	4		2	3	ALMLQGVDLLADAVAVTMGPK	X	0.8111	0.03326	0.8297	0.8752	2990	(18) Oxidation (M)
1	CH60_RAT	366	62602	1.046	1.196	4		3	3	ILQSSSEVGYDAMLGDFVNMVEK	X	1.136	0.01873	0.8207	0.9979	4269
1	CH60_RAT	366	62602	1.046	1.196	4		4	3	LVQDVANNTNEEAGDGTTTATVLAR	X	1.222	0.01811	0.9593	0.9934	28400
1	CRYAA_RAT	360	22742	0.8286	1.342	5		1	2	LPSNVDQSALSCSLSADGMLTFSGPK	X	0.5488	0.1949	0.9263	0.9723	1073
1	CRYAA_RAT	360	22742	0.8286	1.342	5		2	3	LPSNVDQSALSCSLSADGMLTFSGPK	X	1.174	0.08547	0.7377	0.9672	6482
1	CRYAA_RAT	360	22742	0.8286	1.342	5		3	4	LPSNVDQSALSCSLSADGMLTFSGPK	X	1.021	0.08803	0.7185	0.8605	3814
1	CRYAA_RAT	360	22742	0.8286	1.342	5		4	3	LPSNVDQSALSCSLSADGMLTFSGPK	X	0.7793	0.02705	0.3084	0.9934	1498	(19) Oxidation (M)
1	CRYAA_RAT	360	22742	0.8286	1.342	5		5	4	LPSNVDQSALSCSLSADGMLTFSGPK	X	0.7624	0.06113	0.3291	0.8128	976.6	(19) Oxidation (M)
1	KACA_RAT	347	12064	0.1287	1.574	3	X	1	2	DGVLDSVTDQDSK	X	0.1757	0.03199	0.626	0.9996	5562
1	KACA_RAT	347	12064	0.1287	1.574	3	X	2	2	DSTYSMSSTLSLTK	X	0.1587	0.06467	0.8421	0.9987	2300
1	KACA_RAT	347	12064	0.1287	1.574	3	X	3	2	DSTYSMSSTLSLTK	X	0.07648	0.232	0.7157	0.9683	1719	(6) Oxidation (M)
1	DYN1_RAT	340	99307	1.658		4		1	2	ENCLILAVSPANSDLANSDALK	X	2.083	0.02548	0.7196	0.9947	1050
1	DYN1_RAT	340	99307	1.658		4		2	3	ENCLILAVSPANSDLANSDALK	X	2.652	0.06271	0.6283	0.9932	2654
1	DYN1_RAT	340	99307	1.658		4		3	3	LQDAFSAIGQNADLDLPQIAVVGGQSAGK	X	2.489	0.02121	0.919	0.9881	2127
1	DYN1_RAT	340	99307	1.658		4		4	4	LQDAFSAIGQNADLDLPQIAVVGGQSAGK	X	0.5494	0.04004	0.514	0.7299	35780
1	HSP71_RAT	338	71745	0.7481	1.538	4		1	3	SINPDEAVAYGAAVQAAILMGDK		1.153	0.04612	0.6762	0.6187	4709
1	HSP71_RAT	338	71745	0.7481	1.538	4		2	3	VCNPIISGLYQGAGAPGAGGFGAQAPK	X	1.247	0.04074	0.8631	0.983	9900
1	HSP71_RAT	338	71745	0.7481	1.538	4		3	4	VCNPIISGLYQGAGAPGAGGFGAQAPK	X	0.907	0.01928	0.9405	0.9944	6942
1	HSP71_RAT	338	71745	0.7481	1.538	4		4	2	QTQTFTTYSDNQPGVLIQVYEGER	X	0.4896	0.05451	0.8741	0.9906	252.5
1	HSP71_RAT	338	71745	0.7481	1.538	4		5	4	QTQTFTTYSDNQPGVLIQVYEGER		0.06833	1.199	0.3451	0.4514	1044
1	HSP71_RAT	338	71745	0.7481	1.538	4		6	3	QTQTFTTYSDNQPGVLIQVYEGER	X	0.5655	0.04624	0.6909	0.9515	1322
1	SPTN1_RAT	335	290811	1.444	1.139	4	X	1	2	DLSSVQTLLTK	X	1.226	0.0808	0.7091	0.9838	1677
1	SPTN1_RAT	335	290811	1.444	1.139	4	X	2	3	DLNSQADSLMTSSAFDTSQVK	X	1.54	0.0282	0.8165	0.9964	2812
1	SPTN1_RAT	335	290811	1.444	1.139	4	X	3	2	EAALTSEEVGADLEQVEVLQK	X	1.391	0.07144	0.8361	0.8871	1098
1	SPTN1_RAT	335	290811	1.444	1.139	4	X	4	3	EAALTSEEVGADLEQVEVLQK	X	1.654	0.0422	0.7877	0.9629	4298
1	DYHC1_RAT	334	542950	0.8689		5		1	2	DAATIMQPYFTSNGLVTK	X	1.139	0.08382	0.6766	0.9612	1395
1	DYHC1_RAT	334	542950	0.8689		5		2	3	DAATIMQPYFTSNGLVTK	X	1.142	0.06163	0.6836	0.9674	2965
1	DYHC1_RAT	334	542950	0.8689		5		3	3	LVPLLLEDGGDAPAALEAALEEK	X	0.9906	0.01937	0.8537	0.9956	5803
1	DYHC1_RAT	334	542950	0.8689		5		4	4	ALPDMEVVGLNFSSATTPELLLK	X	0.2989	0.1333	0.4935	0.8081	944.7
1	DYHC1_RAT	334	542950	0.8689		5		5	3	ALPDMEVVGLNFSSATTPELLLK	X	1.286	0.1319	0.7995	0.9831	4353
1	LDHA_RAT	331	37497	1.121	1.077	4		1	3	DLADELALVDVIEDK	X	1.022	0.04734	0.9907	0.9984	45810
1	LDHA_RAT	331	37497	1.121	1.077	4		2	2	DLADELALVDVIEDK	X	1.184	0.03545	0.9924	0.9962	104200
1	LDHA_RAT	331	37497	1.121	1.077	4		3	2	EDVFLSVPCILGQNGISDVVK	X	1.092	0.01057	0.9735	0.9968	31830
1	LDHA_RAT	331	37497	1.121	1.077	4		4	3	EDVFLSVPCILGQNGISDVVK	X	1.196	0.008742	0.9593	0.995	94920
1	ARRS_RAT	326	46328	1.176	1.603	6		1	3	LTVSGFLGELTSSEVATEVPFR	X	0.9341	0.0367	0.9575	0.9903	15610
1	ARRS_RAT	326	46328	1.176	1.603	6		2	2	VQVYPPVGAMSAPTQLQLSLLK	X	1.258	0.0175	0.9926	0.99	30130
1	ARRS_RAT	326	46328	1.176	1.603	6		3	3	VQVYPPVGAMSAPTQLQLSLLK	X	2.563	0.04231	0.9852	0.9449	33960
1	ARRS_RAT	326	46328	1.176	1.603	6		4	2	VQVYPPVGAMSAPTQLQLSLLK	X	0.6629	0.03638	0.984	0.9944	6871	(10) Oxidation (M)
1	ARRS_RAT	326	46328	1.176	1.603	6		5	3	VQVYPPVGAMSAPTQLQLSLLK	X	1.469	0.03771	0.9408	0.9767	18930	(10) Oxidation (M)
1	ARRS_RAT	326	46328	1.176	1.603	6		6	3	DYIDHVSQVEPVDGVVLVDPELVK		0.2294	0.4158	0.4226	0.534	2839
1	ARRS_RAT	326	46328	1.176	1.603	6		7	4	DYIDHVSQVEPVDGVVLVDPELVK	X	0.9037	0.2618	0.4044	0.8384	2037
1	BASP1_RAT	316	22562	2.457	1.013	3	X	1	3	AGEASAESTGAADGAPQEEGEAK	X	2.444	0.005445	0.8792	0.9999	17490
1	BASP1_RAT	316	22562	2.457	1.013	3	X	2	3	APAPAAPAAEPQAEAPVASSEQSVAVK	X	3.347	0.08707	0.6752	0.9929	1250
1	BASP1_RAT	316	22562	2.457	1.013	3	X	3	4	APAPAAPAAEPQAEAPVASSEQSVAVK	X	2.493	0.05598	0.6431	0.9283	1401
1	BASP1_RAT	316	22562	2.457	1.013	3	X	4	3	APAPAAPAAEPQAEAPVASSEQSVAVKE	X	2.435	0.01718	0.9963	0.9882	57370
1	BASP1_RAT	316	22562	2.457	1.013	3	X	5	4	APAPAAPAAEPQAEAPVASSEQSVAVKE	X	2.044	0.0208	0.9406	0.9734	62100
1	LMNB1_RAT	316	67887	0.9788	1.337	6		1	2	DQMQQQLNDYEQLLDVK	X	1.131	0.04215	0.9557	0.9957	2592
1	LMNB1_RAT	316	67887	0.9788	1.337	6		2	3	DQMQQQLNDYEQLLDVK	X	1.131	0.03665	0.9088	0.9971	5313
1	LMNB1_RAT	316	67887	0.9788	1.337	6		3	2	DQMQQQLNDYEQLLDVK	X	1.056	0.08634	0.818	0.9423	1648	(3) Oxidation (M)
1	LMNB1_RAT	316	67887	0.9788	1.337	6		4	3	DQMQQQLNDYEQLLDVK	X	1.38	0.4861	0.6587	0.9644	4591	(3) Oxidation (M)
1	LMNB1_RAT	316	67887	0.9788	1.337	6		5	2	AGQTVTVWAANAGVTASPPTDLIWK	X	0.6577	0.1501	0.8574	0.9642	366
1	LMNB1_RAT	316	67887	0.9788	1.337	6		6	4	AGQTVTVWAANAGVTASPPTDLIWK		39.93	1.997	0.475	0.6273	1699
1	LMNB1_RAT	316	67887	0.9788	1.337	6		7	3	AGQTVTVWAANAGVTASPPTDLIWK	X	0.7168	0.04514	0.7417	0.8609	2997
1	TBA1A_RAT	315	51320	1.312	1.192	6	X	1	2	DVNAAIATIK	X	1.589	0.0498	0.5876	0.9891	1564
1	TBA1A_RAT	315	51320	1.312	1.192	6	X	2	3	AVFVDLEPTVIDEVR	X	1.251	0.02448	0.8409	0.9953	844.5
1	TBA1A_RAT	315	51320	1.312	1.192	6	X	3	2	AVFVDLEPTVIDEVR		1.097	0.01806	0.4257	0.3285	2383
1	TBA1A_RAT	315	51320	1.312	1.192	6	X	4	2	VGINYQPPTVVPGGDLAK	X	1.647	0.03161	0.9212	0.98	24070
1	TBA1A_RAT	315	51320	1.312	1.192	6	X	5	3	VGINYQPPTVVPGGDLAK	X	1.254	0.04509	0.8917	0.9897	45360
1	TBA1A_RAT	315	51320	1.312	1.192	6	X	6	2	TIGGGDDSFNTFFSETGAGK	X	1.183	0.1139	0.5893	0.8736	595.5
1	TBA1A_RAT	315	51320	1.312	1.192	6	X	7	3	TIGGGDDSFNTFFSETGAGK	X	1.048	0.1634	0.5405	0.8502	1136
1	GBB1_RAT	289	38432	1.053	1.306	3		1	3	VSCLGVTDDGMAVATGSWDSFLK	X	1.379	0.01292	0.9198	0.998	22470
1	GBB1_RAT	289	38432	1.053	1.306	3		2	2	VSCLGVTDDGMAVATGSWDSFLK	X	0.8077	0.03417	0.92	0.9929	533.6	(11) Oxidation (M)
1	GBB1_RAT	289	38432	1.053	1.306	3		3	3	VSCLGVTDDGMAVATGSWDSFLK	X	1.048	0.09766	0.8354	0.9783	1964	(11) Oxidation (M)
1	CLH_RAT	289	195906	1.36	1.177	3		1	2	LPVVIGGLLDVDCSEDVIK	X	1.252	0.05747	0.8132	0.9899	312.9
1	CLH_RAT	289	195906	1.36	1.177	3		2	3	LPVVIGGLLDVDCSEDVIK	X	1.225	0.08417	0.6889	0.991	1312
1	CLH_RAT	289	195906	1.36	1.177	3		3	3	ADDPSSYMEVVQAANTSGNWEELVK	X	1.641	0.02449	0.8596	0.9861	3083
1	CADM2_RAT	275	48599	1.54	1.582	2		1	3	IIPSTPFPQEGQALTLTCESK	X	2.131	0.1012	0.9473	0.9827	11220
1	CADM2_RAT	275	48599	1.54	1.582	2		2	3	GAEDAPDADTAIINAEGSQVNAEEK	X	1.114	0.03297	0.8504	0.9949	855.3
1	HNRPK_RAT	274	51846	1.314		3		1	2	GSYGDLGGPIITTQVTIPK	X	1.079	0.0256	0.9574	0.9971	4325
1	HNRPK_RAT	274	51846	1.314		3		2	3	GSYGDLGGPIITTQVTIPK	X	1.096	0.02559	0.9445	0.9981	11350
1	HNRPK_RAT	274	51846	1.314		3		3	3	IITITGTQDQIQNAQYLLQNSVK	X	1.919	0.03333	0.9799	0.9659	20160
1	TCPA_RAT	273	61956	1.679	2.074	5		1	2	MLVDDIGDVTITNDGATILK	X	0.9492	0.02993	0.877	0.9073	2231
1	TCPA_RAT	273	61956	1.679	2.074	5		2	3	MLVDDIGDVTITNDGATILK	X	1.177	0.01769	0.8737	0.9422	6856
1	TCPA_RAT	273	61956	1.679	2.074	5		3	2	MLVDDIGDVTITNDGATILK	X	3.034	0.8821	0.8032	0.7979	1215	(1) Oxidation (M)
1	TCPA_RAT	273	61956	1.679	2.074	5		4	3	MLVDDIGDVTITNDGATILK	X	4.404	0.528	0.6027	0.8927	6039	(1) Oxidation (M)
1	TCPA_RAT	273	61956	1.679	2.074	5		5	3	ILATGANVILTTGGIDDMCLK	X	0.8934	0.04593	0.8229	0.9765	3031
1	TCPA_RAT	273	61956	1.679	2.074	5		6	2	ILATGANVILTTGGIDDMCLK		205.8	3.985	0.662	0.5517	367.1	(18) Oxidation (M)
1	TCPA_RAT	273	61956	1.679	2.074	5		7	3	ILATGANVILTTGGIDDMCLK		12.5	1.43	0.6362	0.6492	1508	(18) Oxidation (M)
1	TBA1C_RAT	262	51094	2.432	2.873	6		1	2	DVNAAIATIK	X	1.589	0.0498	0.5876	0.9891	1564
1	TBA1C_RAT	262	51094	2.432	2.873	6		2	3	AVFVDLEPTVIDEVR	X	1.251	0.02448	0.8409	0.9953	844.5
1	TBA1C_RAT	262	51094	2.432	2.873	6		3	2	AVFVDLEPTVIDEVR		1.097	0.01806	0.4257	0.3285	2383
1	TBA1C_RAT	262	51094	2.432	2.873	6		4	2	VGINYQPPTVVPGGDLAR	X	6.679	0.07842	0.8568	0.8638	22610
1	TBA1C_RAT	262	51094	2.432	2.873	6		5	3	VGINYQPPTVVPGGDLAR	X	12.57	0.07589	0.8037	0.8021	40850
1	TBA1C_RAT	262	51094	2.432	2.873	6		6	2	TIGGGDDSFNTFFSETGAGK	X	1.183	0.1139	0.5893	0.8736	595.5
1	TBA1C_RAT	262	51094	2.432	2.873	6		7	3	TIGGGDDSFNTFFSETGAGK	X	1.048	0.1634	0.5405	0.8502	1136
1	ENOG_RAT	262	48376	0.6871		4		1	2	AAVPSGASTGIYEALELR	X	0.7464	0.2053	0.5701	0.9666	505.6
1	ENOG_RAT	262	48376	0.6871		4		2	3	AAVPSGASTGIYEALELR	X	0.8269	0.04453	0.7283	0.9956	911.9
1	ENOG_RAT	262	48376	0.6871		4		3	2	FTANVGIQIVGDDLTVTNPK	X	0.429	0.2125	0.7222	0.8659	498.2
1	ENOG_RAT	262	48376	0.6871		4		4	3	FTANVGIQIVGDDLTVTNPK	X	0.8419	0.08809	0.6379	0.8617	2202
1	ENOG_RAT	262	48376	0.6871		4		5	3	SGETEDTFIADLVVGLCTGQIK		0.4815	0.2431	0.5958	0.6714	12220
1	PARK7_RAT	261	20610	1.499	1.39	4		1	2	DVVICPDTSLEEAK	X	1.251	0.04618	0.988	0.9976	64300
1	PARK7_RAT	261	20610	1.499	1.39	4		2	3	DVVICPDTSLEEAK	X	1.4	0.06287	0.7063	0.9517	1101
1	PARK7_RAT	261	20610	1.499	1.39	4		3	3	TQGPYDVVVLPGGNLGAQNLSESALVK	X	2.428	0.03658	0.9547	0.9493	24760
1	PARK7_RAT	261	20610	1.499	1.39	4		4	4	TQGPYDVVVLPGGNLGAQNLSESALVK	X	1.187	0.01604	0.8273	0.9684	14470
1	PGK1_RAT	258	46058	1.551	1.366	5	X	1	2	TGQATVASGIPAGWMGLDCGTESSK	X	1.306	0.02938	0.9158	0.9918	599.4
1	PGK1_RAT	258	46058	1.551	1.366	5	X	2	3	TGQATVASGIPAGWMGLDCGTESSK	X	1.562	0.02208	0.8426	0.9915	2351
1	PGK1_RAT	258	46058	1.551	1.366	5	X	3	2	DCVGSEVENACANPAAGTVILLENLR	X	1.219	0.01238	0.988	0.9947	7321
1	PGK1_RAT	258	46058	1.551	1.366	5	X	4	4	DCVGSEVENACANPAAGTVILLENLR	X	1.364	0.04274	0.687	0.9833	8813
1	PGK1_RAT	258	46058	1.551	1.366	5	X	5	3	DCVGSEVENACANPAAGTVILLENLR	X	2.643	0.06253	0.9823	0.9638	27220
1	AT1A2_RAT	253	114999	0.8348	1.891	7		1	2	QGAIVAVTGDGVNDSPALK	X	1.607	0.06158	0.9487	0.996	8884
1	AT1A2_RAT	253	114999	0.8348	1.891	7		2	3	QGAIVAVTGDGVNDSPALK	X	1.571	0.05157	0.9377	0.9968	26400
1	AT1A2_RAT	253	114999	0.8348	1.891	7		3	2	DGPNALTPPPTTPEWVK		1.363	0.02632	0.6431	0.6464	20300
1	AT1A2_RAT	253	114999	0.8348	1.891	7		4	3	DGPNALTPPPTTPEWVK	X	0.3944	0.0284	0.2949	0.9262	15430
1	AT1A2_RAT	253	114999	0.8348	1.891	7		5	2	QAADMILLDDNFASIVTGVEEGR	X	1.17	0.03845	0.9202	0.9904	1194
1	AT1A2_RAT	253	114999	0.8348	1.891	7		6	3	QAADMILLDDNFASIVTGVEEGR	X	1.217	0.1076	0.8387	0.9755	4635
1	AT1A2_RAT	253	114999	0.8348	1.891	7		7	2	QAADMILLDDNFASIVTGVEEGR	X	0.4215	0.06175	0.8168	0.9881	466.3	(5) Oxidation (M)
1	AT1A2_RAT	253	114999	0.8348	1.891	7		8	3	QAADMILLDDNFASIVTGVEEGR	X	0.4729	0.0533	0.7397	0.9911	1702	(5) Oxidation (M)
1	ALDOA_RAT	249	40617	2.277	1.483	3		1	3	GVVPLAGTNGETTTQGLDGLSER	X	1.562	0.01925	0.9878	0.9944	14990
1	ALDOA_RAT	249	40617	2.277	1.483	3		2	3	TVPPAVPGVTFLSGGQSEEEASINLNAINK	X	3.426	0.1101	0.8936	0.9567	17430
1	ALDOA_RAT	249	40617	2.277	1.483	3		3	4	TVPPAVPGVTFLSGGQSEEEASINLNAINK	X	2.206	0.1191	0.9415	0.9436	21500
1	CATD_RAT	248	46063	0.5896	1.309	6	X	1	2	DPTGQPGGELMLGGTDSR	X	0.9483	999	0.3635	0.9457	1119
1	CATD_RAT	248	46063	0.5896	1.309	6	X	2	3	DPTGQPGGELMLGGTDSR		24.1	5.508	0.3968	0.3511	3195
1	CATD_RAT	248	46063	0.5896	1.309	6	X	3	3	AIGAVPLIQGEYMIPCEK	X	0.6359	0.03721	0.8264	0.9517	5004
1	CATD_RAT	248	46063	0.5896	1.309	6	X	4	2	AIGAVPLIQGEYMIPCEK	X	0.5009	0.1772	0.5573	0.9091	198	(13) Oxidation (M)
1	CATD_RAT	248	46063	0.5896	1.309	6	X	5	3	AIGAVPLIQGEYMIPCEK	X	0.5003	0.1034	0.465	0.9071	916.4	(13) Oxidation (M)
1	CATD_RAT	248	46063	0.5896	1.309	6	X	6	2	GGCEAIVDTGTSLLVGPVDEVK	X	0.4479	0.1198	0.877	0.9629	1129
1	CATD_RAT	248	46063	0.5896	1.309	6	X	7	3	GGCEAIVDTGTSLLVGPVDEVK	X	0.6208	0.04935	0.834	0.9846	5779
1	ACON_RAT	247	87607	1.414	1.034	3	X	1	2	DINQEVYNFLATAGAK	X	1.47	0.02402	0.8677	0.9962	4628
1	ACON_RAT	247	87607	1.414	1.034	3	X	2	3	DINQEVYNFLATAGAK	X	1.383	0.02487	0.9692	0.9998	9163
1	ACON_RAT	247	87607	1.414	1.034	3	X	3	3	VAMQDATAQMAMLQFISSGLPK	X	1.391	0.01194	0.869	0.999	15850
1	A1I3_RAT	243	167589	0.07509	4.343	7	X	1	2	LTAQPAPSPEDLALSMGTIK	X	0.1436	0.05263	0.8387	0.9814	4637
1	A1I3_RAT	243	167589	0.07509	4.343	7	X	2	3	LTAQPAPSPEDLALSMGTIK	X	0.1383	0.1064	0.5837	0.9695	14030
1	A1I3_RAT	243	167589	0.07509	4.343	7	X	3	2	LTAQPAPSPEDLALSMGTIK	X	0.01853	1.345	0.8369	0.9794	587.1	(16) Oxidation (M)
1	A1I3_RAT	243	167589	0.07509	4.343	7	X	4	3	LTAQPAPSPEDLALSMGTIK	X	0.1259	0.1946	0.6751	0.9804	3334	(16) Oxidation (M)
1	A1I3_RAT	243	167589	0.07509	4.343	7	X	5	2	QQNSYGGFSSTQDTVVALDALSK	X	0.4022	0.6192	0.6426	0.7542	479.3
1	A1I3_RAT	243	167589	0.07509	4.343	7	X	6	4	QQNSYGGFSSTQDTVVALDALSK	X	0.005534	6.688	0.2535	0.702	227.1
1	A1I3_RAT	243	167589	0.07509	4.343	7	X	7	3	QQNSYGGFSSTQDTVVALDALSK	X	0.1305	0.1413	0.6983	0.9614	1017
1	RLA0_RAT	238	34974	0.853	1.979	5		1	2	VLALSVETDYTFPLAEK	X	0.4644	0.1634	0.3687	0.9027	336.4
1	RLA0_RAT	238	34974	0.853	1.979	5		2	3	VLALSVETDYTFPLAEK	X	0.4935	0.04273	0.6718	0.9867	810.2
1	RLA0_RAT	238	34974	0.853	1.979	5		3	3	AGAIAPCEVTVPAQNTGLGPEK	X	0.7008	0.02881	0.9542	0.9981	11330
1	RLA0_RAT	238	34974	0.853	1.979	5		4	3	AFLADPSAFAAAAPVAAATTAAPAAAAAPAK	X	2.374	0.02983	0.8625	0.9507	3721
1	RLA0_RAT	238	34974	0.853	1.979	5		5	4	AFLADPSAFAAAAPVAAATTAAPAAAAAPAK	X	1.184	0.01572	0.817	0.9643	14330
1	HSP7C_RAT	233	72569	0.5262	1.107	2		1	3	SINPDEAVAYGAAVQAAILSGDK		0.000389	57.52	0.7876	0.4659	32730
1	HSP7C_RAT	233	72569	0.5262	1.107	2		2	2	QTQTFTTYSDNQPGVLIQVYEGER	X	0.4896	0.05451	0.8741	0.9906	252.5
1	HSP7C_RAT	233	72569	0.5262	1.107	2		3	4	QTQTFTTYSDNQPGVLIQVYEGER		0.06833	1.199	0.3451	0.4514	1044
1	HSP7C_RAT	233	72569	0.5262	1.107	2		4	3	QTQTFTTYSDNQPGVLIQVYEGER	X	0.5655	0.04624	0.6909	0.9515	1322
1	H2AY_RAT	228	40940	1.202	1.031	2		1	2	AASADSTTEGAPTDGFTVLSTK	X	1.176	0.01656	0.9528	0.9972	7702
1	H2AY_RAT	228	40940	1.202	1.031	2		2	3	AASADSTTEGAPTDGFTVLSTK	X	1.228	0.01574	0.9342	0.9984	26550
1	PTGR1_RAT	210	36681					1	3	GGETVLVNAAAGAVGSVVGQIAK	X	0.6619	0.02163	0.8453	0.9923	6973
1	TBA3_RAT	209	51144	1.324	1.215	5	X	1	2	DVNAAIATIK	X	1.589	0.0498	0.5876	0.9891	1564
1	TBA3_RAT	209	51144	1.324	1.215	5	X	2	2	VGINYQPPTVVPGGDLAK	X	1.647	0.03161	0.9212	0.98	24070
1	TBA3_RAT	209	51144	1.324	1.215	5	X	3	3	VGINYQPPTVVPGGDLAK	X	1.254	0.04509	0.8917	0.9897	45360
1	TBA3_RAT	209	51144	1.324	1.215	5	X	4	2	TIGGGDDSFNTFFSETGAGK	X	1.183	0.1139	0.5893	0.8736	595.5
1	TBA3_RAT	209	51144	1.324	1.215	5	X	5	3	TIGGGDDSFNTFFSETGAGK	X	1.048	0.1634	0.5405	0.8502	1136
1	MATR3_RAT	207	97018	1.329	1.21	2		1	3	DLSAAGIGLLAAATQSLSMPASLGR	X	1.52	0.02225	0.9506	0.9975	7722
1	MATR3_RAT	207	97018	1.329	1.21	2		2	3	DLSAAGIGLLAAATQSLSMPASLGR	X	1.162	0.0331	0.789	0.9923	3887	(19) Oxidation (M)
1	MAP4_RAT	207	112933	0.7376	1.385	3		1	2	DTMSSVEPDISSAK	X	0.9968	0.0267	0.7897	0.991	2095
1	MAP4_RAT	207	112933	0.7376	1.385	3		2	2	EAETALPIEMDLAPPEDVALPK	X	0.5219	0.2655	0.7179	0.9313	470.8
1	MAP4_RAT	207	112933	0.7376	1.385	3		3	3	EAETALPIEMDLAPPEDVALPK	X	0.7715	0.203	0.6031	0.9535	2492
1	PYGB_RAT	205	98340	1.324	1.287	3		1	4	VIPAADLSQQISTAGTEASGTGNMK		0.2573	0.2705	0.4107	0.3964	20860
1	PYGB_RAT	205	98340	1.324	1.287	3		2	3	VIPAADLSQQISTAGTEASGTGNMK	X	1.558	0.04475	0.6366	0.9082	2074
1	PYGB_RAT	205	98340	1.324	1.287	3		3	4	VIPAADLSQQISTAGTEASGTGNMK	X	0.9903	0.1155	0.5009	0.7351	1928	(24) Oxidation (M)
1	PYGB_RAT	205	98340	1.324	1.287	3		4	3	VIPAADLSQQISTAGTEASGTGNMK	X	1.505	0.1441	0.6873	0.9136	1241	(24) Oxidation (M)
1	NUCL_RAT	203	79625	2.01	3.029	3		1	2	IEGSEPTTPFNLFIGNLNPNK	X	4.141	0.06791	0.4025	0.9771	2252
1	NUCL_RAT	203	79625	2.01	3.029	3		2	3	IEGSEPTTPFNLFIGNLNPNK	X	3.494	0.0287	0.1934	0.9707	8582
1	NUCL_RAT	203	79625	2.01	3.029	3		3	3	TLVLSNLSYSATEETLQEVFEK	X	0.5611	0.02643	0.9138	0.9934	8370
1	1433Z_RAT	201	28485	1.1	1.14	3		1	2	DICNDVLSLLEK	X	1.272	0.04189	0.6024	0.9899	1955
1	1433Z_RAT	201	28485	1.1	1.14	3		2	2	TAFDEAIAELDTLSEESYK	X	0.9855	0.06774	0.7243	0.9442	505.4
1	1433Z_RAT	201	28485	1.1	1.14	3		3	3	TAFDEAIAELDTLSEESYK	X	1.062	0.05876	0.6694	0.9639	2423
1	DDAH2_RAT	201	30208	1.333	18.6	8		1	2	LSDVTLVPVSCSELEK	X	1.105	0.05367	0.9122	0.9964	1567
1	DDAH2_RAT	201	30208	1.333	18.6	8		2	3	LSDVTLVPVSCSELEK	X	1.042	0.05206	0.9075	0.9992	2818
1	DDAH2_RAT	201	30208	1.333	18.6	8		3	2	GVPESLASGEGAGAGLPALDLAK	X	0.9919	0.03545	0.9258	0.9944	4094
1	DDAH2_RAT	201	30208	1.333	18.6	8		4	3	GVPESLASGEGAGAGLPALDLAK	X	1.115	0.03637	0.9133	0.9975	18260
1	DDAH2_RAT	201	30208	1.333	18.6	8		5	2	IVEMGDENATLDGTDVLFTGR	X	557.3	39.87	0.7477	0.8909	1524
1	DDAH2_RAT	201	30208	1.333	18.6	8		6	3	IVEMGDENATLDGTDVLFTGR	X	5.344	1.761	0.7026	0.9155	6333
1	DDAH2_RAT	201	30208	1.333	18.6	8		7	2	IVEMGDENATLDGTDVLFTGR	X	0.05267	0.6097	0.3912	0.9813	570	(4) Oxidation (M)
1	DDAH2_RAT	201	30208	1.333	18.6	8		8	3	IVEMGDENATLDGTDVLFTGR	X	0.04984	0.2145	0.314	0.9908	2112	(4) Oxidation (M)
1	GUC2E_RAT	200	122591	1.218	1.074	4	X	1	2	GLPVALVTSMVPSDLSGAR	X	1.113	0.27	0.467	0.9408	166
1	GUC2E_RAT	200	122591	1.218	1.074	4	X	2	3	GLPVALVTSMVPSDLSGAR	X	1.325	0.1188	0.4868	0.9673	443.8
1	GUC2E_RAT	200	122591	1.218	1.074	4	X	3	2	AAGTTAPAVTPAADALYVLLK	X	1.225	0.02115	0.8182	0.9957	2753
1	GUC2E_RAT	200	122591	1.218	1.074	4	X	4	3	AAGTTAPAVTPAADALYVLLK	X	1.216	0.0237	0.9205	0.9988	5407
1	RS27A_RAT	194	18982	1.403	1.343	2		1	3	TITLEVEPSDTIENVK	X	1.139	0.03729	0.9714	0.9994	9111
1	RS27A_RAT	194	18982	1.403	1.343	2		2	2	TITLEVEPSDTIENVK	X	1.729	0.06212	0.9842	0.9917	12690
1	NDUS1_RAT	193	81480	1.27	1.146	4	X	1	2	DDGAAILAAVSSIAQK	X	1.149	0.01855	0.6861	0.9929	4346
1	NDUS1_RAT	193	81480	1.27	1.146	4	X	2	3	DDGAAILAAVSSIAQK	X	1.115	0.02153	0.9416	0.9991	4701
1	NDUS1_RAT	193	81480	1.27	1.146	4	X	3	2	LVDQEFLADPLVPPQLTIK	X	1.377	0.1183	0.7814	0.9848	290.9
1	NDUS1_RAT	193	81480	1.27	1.146	4	X	4	3	LVDQEFLADPLVPPQLTIK	X	1.475	0.1002	0.8247	0.9913	1270
1	MUG1_RAT	188	169113	0.0825		4		1	2	LTAQPAPSPEDLALSMGTIK	X	0.1436	0.05263	0.8387	0.9814	4637
1	MUG1_RAT	188	169113	0.0825		4		2	3	LTAQPAPSPEDLALSMGTIK	X	0.1383	0.1064	0.5837	0.9695	14030
1	MUG1_RAT	188	169113	0.0825		4		3	2	LTAQPAPSPEDLALSMGTIK	X	0.01853	1.345	0.8369	0.9794	587.1	(16) Oxidation (M)
1	MUG1_RAT	188	169113	0.0825		4		4	3	LTAQPAPSPEDLALSMGTIK	X	0.1259	0.1946	0.6751	0.9804	3334	(16) Oxidation (M)
1	ALDOC_RAT	186	40332	2.811	1.317	4	X	1	2	GVVPLAGTDGETTTQGLDGLLER	X	1.95	0.01916	0.9871	0.9939	6690
1	ALDOC_RAT	186	40332	2.811	1.317	4	X	2	3	GVVPLAGTDGETTTQGLDGLLER	X	2.645	0.04629	0.9617	0.9704	20340
1	ALDOC_RAT	186	40332	2.811	1.317	4	X	3	3	TVPPAVPGVTFLSGGQSEEEASLNLNAINR	X	3.444	0.1001	0.8822	0.9067	15550
1	ALDOC_RAT	186	40332	2.811	1.317	4	X	4	4	TVPPAVPGVTFLSGGQSEEEASLNLNAINR	X	3.512	0.1243	0.8922	0.919	20860
1	CDC5L_RAT	179	94547	0.4309	3.652	6		1	2	LVLPAPQISDAELQEVVK	X	0.05492	3.197	0.557	0.7194	499.4
1	CDC5L_RAT	179	94547	0.4309	3.652	6		2	3	LVLPAPQISDAELQEVVK	X	1.033	0.1877	0.7507	0.9884	2021
1	CDC5L_RAT	179	94547	0.4309	3.652	6		3	2	ESDLPSAILQTSGVSEFTK	X	0.2062	0.06942	0.7591	0.9895	1274
1	CDC5L_RAT	179	94547	0.4309	3.652	6		4	3	ESDLPSAILQTSGVSEFTK	X	0.2908	0.03835	0.7328	0.9928	2809
1	CDC5L_RAT	179	94547	0.4309	3.652	6		5	2	ILQEAQNLMALTNVDTPLK	X	1.365	999	0.5419	0.8781	292.3
1	CDC5L_RAT	179	94547	0.4309	3.652	6		6	3	ILQEAQNLMALTNVDTPLK	X	1.38	0.1315	0.4453	0.9459	1206
1	SPA3K_RAT	176	47601					1	3	AVLDVDETGTEGAAATAVTAALK		0	0	0.803	0.07478	61500
1	SPA3K_RAT	176	47601					2	2	AVLDVDETGTEGAAATAVTAALK		0.001444	7.583	0.8338	0.6749	18320
1	CRYM_RAT	173	34153	0.7878	1.603	4		1	2	SSSLLIPPLEAALANFSK	X	0.5413	0.01652	0.86	0.9976	2405
1	CRYM_RAT	173	34153	0.7878	1.603	4		2	3	SSSLLIPPLEAALANFSK	X	0.5523	0.01296	0.9429	0.9987	4716
1	CRYM_RAT	173	34153	0.7878	1.603	4		3	2	GFLGVMPAYSAAEDALTTK	X	0.8759	0.06908	0.8656	0.9784	2127
1	CRYM_RAT	173	34153	0.7878	1.603	4		4	3	GFLGVMPAYSAAEDALTTK	X	1.471	0.07593	0.8556	0.9198	6464
1	NSF1C_RAT	171	41104					1	3	LGSTAPQVLNTSSPAQQAENEAK	X	0.981	0.02318	0.9622	0.999	10510
1	CAND1_RAT	170	140172					1	3	TVIGELPPASSGSALAANVCK	X	1.142	0.02414	0.7864	0.9839	5411
1	MARCS_RAT	168	30571	1.099		3		1	3	EAEAAEPEQPEQPEQPAAEEPR	X	1.202	0.006581	0.9819	0.9963	22350
1	MARCS_RAT	168	30571	1.099		3		2	4	DEAAAAAGGDAAAAPGEQAGGAGAEGAEGGESR	X	0.9187	0.04349	0.4555	0.9549	976.8
1	MARCS_RAT	168	30571	1.099		3		3	3	DEAAAAAGGDAAAAPGEQAGGAGAEGAEGGESR	X	1.203	0.03345	0.9465	0.9905	1191
1	CAP1_RAT	167	53181	0.9259	1.52	3		1	2	VENQENVSNLVIDDTELK	X	1.499	999	0.4368	0.8292	310.9
1	CAP1_RAT	167	53181	0.9259	1.52	3		2	3	VENQENVSNLVIDDTELK	X	0.7021	0.05242	0.4708	0.9187	602.1
1	CAP1_RAT	167	53181	0.9259	1.52	3		3	3	GAVPYVQAFDSLLANPVAEYLK	X	0.7543	0.01946	0.6235	0.9965	7749
1	AP1B1_RAT	167	107143	1.106	1.008	2	X	1	4	LGAPVSSGLSDLFDLTSGVGTLSGSYVAPK	X	1.111	0.01835	0.9092	0.9982	2133
1	AP1B1_RAT	167	107143	1.106	1.008	2	X	2	3	LGAPVSSGLSDLFDLTSGVGTLSGSYVAPK	X	1.1	0.01793	0.9619	0.9954	4329
1	GBB4_RAT	161	38333					1	3	VSCLGVTDDGMAVATGSWDSFLR	X	15.67	0.0517	0.8439	0.8176	19130
1	GBB4_RAT	161	38333					2	2	VSCLGVTDDGMAVATGSWDSFLR		7.398	0.08855	0.8391	0.638	455.3	(11) Oxidation (M)
1	GBB4_RAT	161	38333					3	3	VSCLGVTDDGMAVATGSWDSFLR		18.11	0.804	0.6589	0.6555	1736	(11) Oxidation (M)
1	SCOT1_RAT	158	57874	1.307	1.167	4	X	1	2	DLTAVSNNAGVDNFGLGLLLR	X	1.207	0.03206	0.8376	0.9969	1232
1	SCOT1_RAT	158	57874	1.307	1.167	4	X	2	3	DLTAVSNNAGVDNFGLGLLLR	X	1.148	0.02032	0.7436	0.9947	3203
1	SCOT1_RAT	158	57874	1.307	1.167	4	X	3	4	AGGAGVPAFYTSTGYGTLVQEGGSPIK	X	1.293	0.05766	0.5947	0.8014	579.5
1	SCOT1_RAT	158	57874	1.307	1.167	4	X	4	3	AGGAGVPAFYTSTGYGTLVQEGGSPIK	X	1.628	0.02955	0.8545	0.9842	1199
1	FKBP4_RAT	158	52910					1	3	VAENGAQSAPLPLEGVDISPK	X	1.117	0.03536	0.7743	0.9895	5038
1	VINC_RAT	157	119215					1	3	AIPDLTAPVAAVQAAVSNLVR	X	0.6819	0.01156	0.9371	0.9972	5424
1	AN32E_RAT	157	30049	1.077	1.088	2		1	3	DLSTVEALQNLK	X	1.014	0.04001	0.9282	0.9997	2704
1	AN32E_RAT	157	30049	1.077	1.088	2		2	2	DLSTVEALQNLK	X	1.143	0.04077	0.706	0.9994	12110
1	ATPO_RAT	156	24000	1.485	1.189	2		1	2	GEVPCTVTTAFPLDEAVLSELK	X	1.314	0.01157	0.9805	0.9931	7633
1	ATPO_RAT	156	24000	1.485	1.189	2		2	3	GEVPCTVTTAFPLDEAVLSELK	X	1.679	0.01626	0.9646	0.9939	22860
1	AT1A4_RAT	156	116895	0.7299	1.768	4		1	2	QAADMILLDDNFASIVTGVEEGR	X	1.17	0.03845	0.9202	0.9904	1194
1	AT1A4_RAT	156	116895	0.7299	1.768	4		2	3	QAADMILLDDNFASIVTGVEEGR	X	1.217	0.1076	0.8387	0.9755	4635
1	AT1A4_RAT	156	116895	0.7299	1.768	4		3	2	QAADMILLDDNFASIVTGVEEGR	X	0.4215	0.06175	0.8168	0.9881	466.3	(5) Oxidation (M)
1	AT1A4_RAT	156	116895	0.7299	1.768	4		4	3	QAADMILLDDNFASIVTGVEEGR	X	0.4729	0.0533	0.7397	0.9911	1702	(5) Oxidation (M)
1	PSPC1_RAT	156	59509					1	3	NLSPVVSNELLEQAFSQFGPVEK	X	0.9685	0.02449	0.7508	0.9944	2586
1	AMPH_RAT	156	76123	3.253	1.708	5	X	1	3	LVDGSLLTLDTYLGQFPDIK	X	2.034	0.03143	0.8034	0.991	2483
1	AMPH_RAT	156	76123	3.253	1.708	5	X	2	2	GDVVLVVPSDSEADQDAGWLVGVK	X	5.361	0.2079	0.8191	0.9853	1190
1	AMPH_RAT	156	76123	3.253	1.708	5	X	3	3	GDVVLVVPSDSEADQDAGWLVGVK	X	6.266	0.2771	0.6556	0.9857	3423
1	AMPH_RAT	156	76123	3.253	1.708	5	X	4	4	IDVESTELASSESPQAAELEAGAPQEK	X	2.496	0.1633	0.6589	0.9394	851.5
1	AMPH_RAT	156	76123	3.253	1.708	5	X	5	3	IDVESTELASSESPQAAELEAGAPQEK	X	2.135	0.05265	0.7262	0.9926	1014
1	ECHA_RAT	155	85175	0.7828	1.639	3		1	2	DTTASAVAVGLK	X	1.063	0.0401	0.6429	0.99	2094
1	ECHA_RAT	155	85175	0.7828	1.639	3		2	2	TVLGVPEVLLGILPGAGGTQR	X	0.4427	0.2017	0.3617	0.7905	477.9
1	ECHA_RAT	155	85175	0.7828	1.639	3		3	3	TVLGVPEVLLGILPGAGGTQR	X	1.019	0.01339	0.6615	0.9986	1365
1	CLCB_RAT	154	25693	4.263	11.48	3		1	2	AFYQQPDADTIGYVASEEAFVK	X	0.5696	0.07697	0.5508	0.8875	762.2
1	CLCB_RAT	154	25693	4.263	11.48	3		2	4	AFYQQPDADTIGYVASEEAFVK	X	64.36	1.604	0.6379	0.8296	1305
1	CLCB_RAT	154	25693	4.263	11.48	3		3	3	AFYQQPDADTIGYVASEEAFVK	X	2.113	0.0313	0.6593	0.9804	1882
1	PAK2_RAT	153	59582	0.8669	1.024	2		1	2	SVIDPIPAPVGDSNVDSGAK	X	0.8815	0.0451	0.7902	0.9798	1215
1	PAK2_RAT	153	59582	0.8669	1.024	2		2	3	SVIDPIPAPVGDSNVDSGAK	X	0.8526	0.02616	0.6142	0.989	2538
1	ATPA_RAT	153	60700	0.8195	1.61	3		1	2	GMSLNLEPDNVGVVVFGNDK	X	1.245	0.4014	0.7064	0.9145	397.1
1	ATPA_RAT	153	60700	0.8195	1.61	3		2	3	GMSLNLEPDNVGVVVFGNDK	X	0.4882	0.3371	0.5935	0.8458	1557
1	ATPA_RAT	153	60700	0.8195	1.61	3		3	3	EVAAFAQFGSDLDAATQQLLSR	X	0.9055	0.03614	0.9487	0.9878	15650
1	GBB3_RAT	152	38546					1	4	FLDDNNIVTSSGDTTCALWDIETGQQK	X	0.302	999	0.569	0.7947	1056
1	GBB3_RAT	152	38546					2	3	FLDDNNIVTSSGDTTCALWDIETGQQK		0.000649	136.1	0.8343	0.6409	2695
1	PRDX2_RAT	151	22306	1.113	1.104	2		1	3	EGGLGPLNIPLLADVTK	X	1.037	0.03501	0.8161	0.9985	2505
1	PRDX2_RAT	151	22306	1.113	1.104	2		2	2	EGGLGPLNIPLLADVTK	X	1.194	0.02892	0.8363	0.9951	6503
1	PHLP_RAT	149	35240					1	4	GAPASSSTPAEAELAGEGISVNTGPK		2.682	0.4871	0.4452	0.6223	348.8
1	PHLP_RAT	149	35240					2	3	GAPASSSTPAEAELAGEGISVNTGPK	X	0.8923	0.1496	0.6834	0.9325	1159
1	HS90B_RAT	149	85674	0.7169	1.227	2		1	2	GFEVVYMTEPIDEYCVQQLK	X	0.6205	0.0699	0.7467	0.9867	1512
1	HS90B_RAT	149	85674	0.7169	1.227	2		2	3	GFEVVYMTEPIDEYCVQQLK	X	0.8283	0.0531	0.7206	0.988	4815
1	AP180_RAT	147	94811					1	3	GLGSDLDSSLASLVGNLGISGTTSK	X	2.1	0.02004	0.8619	0.9736	4200
1	A1AT_RAT	145	47006	0.1502	1.136	3	X	1	2	GTEAAGATVVEAVPMSLPPQVK	X	0.1734	0.327	0.6535	0.8822	1499
1	A1AT_RAT	145	47006	0.1502	1.136	3	X	2	4	GTEAAGATVVEAVPMSLPPQVK	X	0.1359	0.179	0.7105	0.8718	1975
1	A1AT_RAT	145	47006	0.1502	1.136	3	X	3	3	GTEAAGATVVEAVPMSLPPQVK	X	0.1438	0.126	0.6806	0.9634	9393
1	A1AT_RAT	145	47006	0.1502	1.136	3	X	4	3	GTEAAGATVVEAVPMSLPPQVK	X	0.03908	1.378	0.6909	0.9158	1906	(15) Oxidation (M)
1	ODO2_RAT	143	49965	4.024	83.32	2		1	2	ASAFALQEQPVVNAVIDDATK	X	91.79	9.975	0.8642	0.7402	1739
1	ODO2_RAT	143	49965	4.024	83.32	2		2	3	ASAFALQEQPVVNAVIDDATK	X	0.1764	0.5738	0.73	0.9023	8166
1	CRYAB_RAT	143	20397					1	3	IPADVDPLTITSSLSSDGVLTVNGPR	X	1.069	0.05727	0.8235	0.9935	2263
1	CRYAB_RAT	143	20397					2	4	IPADVDPLTITSSLSSDGVLTVNGPR		0	0	0.3866	0.01598	431600
1	RS15_RAT	140	17478	0.7507	1.013	2	X	1	2	DMIILPEMVGSMVGVYNGK	X	0.744	0.06097	0.7405	0.986	933.4
1	RS15_RAT	140	17478	0.7507	1.013	2	X	2	3	DMIILPEMVGSMVGVYNGK	X	0.7575	0.04605	0.7533	0.9949	3015
1	KCRB_RAT	136	43544	1.632	1.319	4	X	1	2	LEQGQPIDDLMPAQK	X	2.197	0.105	0.5	0.9441	2076
1	KCRB_RAT	136	43544	1.632	1.319	4	X	2	3	LEQGQPIDDLMPAQK	X	1.23	0.02676	0.5396	0.9882	1832
1	KCRB_RAT	136	43544	1.632	1.319	4	X	3	2	TDLNPDNLQGGDDLDPNYVLSSR	X	1.359	0.03241	0.9695	0.9936	974.6
1	KCRB_RAT	136	43544	1.632	1.319	4	X	4	3	TDLNPDNLQGGDDLDPNYVLSSR	X	1.93	0.09397	0.813	0.9814	1679
1	MDHM_RAT	136	36818	1.334	1.063	2		1	2	VAVLGASGGIGQPLSLLLK	X	1.393	0.01031	0.9524	0.9971	19860
1	MDHM_RAT	136	36818	1.334	1.063	2		2	3	VAVLGASGGIGQPLSLLLK	X	1.277	0.0116	0.983	0.9997	33870
1	RS26_RAT	135	13657	0.9639	1.09	2		1	3	DISEASVFDAYVLPK	X	0.9068	0.07029	0.8017	0.9939	2177
1	RS26_RAT	135	13657	0.9639	1.09	2		2	2	DISEASVFDAYVLPK	X	1.025	0.06015	0.7159	0.9833	2109
1	ATP5L_RAT	133	11622	1.321	1.246	4		1	2	VELVPPTLGEIPTAIQSMK	X	1.605	0.02071	0.8345	0.9946	5146
1	ATP5L_RAT	133	11622	1.321	1.246	4		2	3	VELVPPTLGEIPTAIQSMK	X	1.581	0.01582	0.5786	0.9795	16510
1	ATP5L_RAT	133	11622	1.321	1.246	4		3	2	VELVPPTLGEIPTAIQSMK	X	1.145	0.07171	0.7253	0.9703	595	(18) Oxidation (M)
1	ATP5L_RAT	133	11622	1.321	1.246	4		4	3	VELVPPTLGEIPTAIQSMK	X	1.048	0.04003	0.6828	0.9833	3244	(18) Oxidation (M)
1	ENOB_RAT	132	48545	0.7856	1.075	2		1	2	AAVPSGASTGIYEALELR	X	0.7464	0.2053	0.5701	0.9666	505.6
1	ENOB_RAT	132	48545	0.7856	1.075	2		2	3	AAVPSGASTGIYEALELR	X	0.8269	0.04453	0.7283	0.9956	911.9
1	ENOB_RAT	132	48545	0.7856	1.075	2		3	3	SGETEDTFIADLVVGLCTGQIK		0.4815	0.2431	0.5958	0.6714	12220
1	PEBP1_RAT	132	21267	1.089	1.001	2	X	1	2	YVWLVYEQEQPLNCDEPILSNK	X	1.09	0.06316	0.8017	0.9868	277.4
1	PEBP1_RAT	132	21267	1.089	1.001	2	X	2	4	YVWLVYEQEQPLNCDEPILSNK		6.108	0.3321	0.3951	0.6076	542.6
1	PEBP1_RAT	132	21267	1.089	1.001	2	X	3	3	YVWLVYEQEQPLNCDEPILSNK	X	1.088	0.02787	0.7357	0.9837	1341
1	EF1G_RAT	131	51296					1	3	AAAPAPEEEMDECEQALAAEPK	X	0.7616	0.03649	0.7922	0.9924	1778
1	MYH9_RAT	130	234137	0.348	1.386	3	X	1	2	IIGLDQVAGMSETALPGAFK		0.04733	2.614	0.283	0.5287	605
1	MYH9_RAT	130	234137	0.348	1.386	3	X	2	3	IIGLDQVAGMSETALPGAFK	X	0.4741	0.04069	0.6733	0.9644	1227
1	MYH9_RAT	130	234137	0.348	1.386	3	X	3	2	DFSALESQLQDTQELLQEENR	X	0.2474	0.1239	0.7919	0.9656	392.4
1	MYH9_RAT	130	234137	0.348	1.386	3	X	4	3	DFSALESQLQDTQELLQEENR	X	0.3593	0.03331	0.7669	0.9854	2065
1	HEMO_RAT	130	52732	0.2196	1.516	2		1	2	ELGSPPGISLDTIDAAFSCPGSSK	X	0.1636	0.01484	0.9817	0.9922	3355
1	HEMO_RAT	130	52732	0.2196	1.516	2		2	3	ELGSPPGISLDTIDAAFSCPGSSK	X	0.2947	0.04903	0.9153	0.9754	4154
1	EF2_RAT	130	97986	0.5014	1.022	2	X	1	4	YVEPIEDVPCGNIVGLVGVDQFLVK	X	0.4939	0.02059	0.6185	0.9939	2602
1	EF2_RAT	130	97986	0.5014	1.022	2	X	2	3	YVEPIEDVPCGNIVGLVGVDQFLVK	X	0.509	0.01824	0.9642	0.9959	10320
1	SYUA_RAT	130	14927	3.371	1.765	2		1	2	EQVTNVGGAVVTGVTAVAQK	X	5.039	0.8507	0.6349	0.9465	504.7
1	SYUA_RAT	130	14927	3.371	1.765	2		2	3	EQVTNVGGAVVTGVTAVAQK	X	2.255	0.06497	0.7061	0.9956	2527
1	G6PI_RAT	130	64107	1.358	1.02	2	X	1	2	TLANLNPESSLFIIASK	X	1.377	0.05917	0.4179	0.99	653
1	G6PI_RAT	130	64107	1.358	1.02	2	X	2	3	TLANLNPESSLFIIASK	X	1.339	0.03961	0.827	0.9982	926
1	CDC37_RAT	130	46144	0.6684		4		1	2	EGEEAGPGDPLLEAVPK	X	0.8365	0.1837	0.5258	0.9445	1360
1	CDC37_RAT	130	46144	0.6684		4		2	3	EGEEAGPGDPLLEAVPK	X	0.2296	0.5566	0.5519	0.8743	1509
1	CDC37_RAT	130	46144	0.6684		4		3	2	LGPGGLDPVEVYESLPEELQK	X	0.983	0.03581	0.8414	0.9925	1429
1	CDC37_RAT	130	46144	0.6684		4		4	3	LGPGGLDPVEVYESLPEELQK	X	1.057	0.01884	0.7949	0.9958	7031
1	4F2_RAT	129	58907	1.42	1.028	2	X	1	2	VGASNLPAGISLPASANLLLSTDSTR	X	1.393	0.07442	0.9071	0.9876	646.3
1	4F2_RAT	129	58907	1.42	1.028	2	X	2	3	VGASNLPAGISLPASANLLLSTDSTR	X	1.449	0.05194	0.8123	0.9872	2058
1	HYOU1_RAT	129	113607					1	3	LIPEMDQIFTDVEMTTLEK	X	0.8824	0.02198	0.7956	0.995	2626
1	AT2B1_RAT	129	142096	1.226	1.002	2	X	1	2	GGQVIQIPVADITVGDIAQVK	X	1.228	0.05427	0.7118	0.9504	644.3
1	AT2B1_RAT	129	142096	1.226	1.002	2	X	2	3	GGQVIQIPVADITVGDIAQVK	X	1.225	0.03995	0.7392	0.9766	1930
1	HMGCL_RAT	128	35243					1	3	LIDMLSEAGLPVIEATSFVSPK	X	1.068	0.02269	0.7031	0.993	4921
1	RLA2_RAT	128	11965	0.8157	1.084	2		1	3	LASVPAGGAVAVSAAPGSAAPAAGSAPAAAEEK	X	0.7705	0.02661	0.9457	0.9984	8665
1	RLA2_RAT	128	11965	0.8157	1.084	2		2	4	LASVPAGGAVAVSAAPGSAAPAAGSAPAAAEEK	X	0.8637	0.02956	0.9831	0.9779	25260
1	NLTP_RAT	127	60778	1.161	1.028	2		1	2	ADCTITMADSDLLALMTGK	X	1.184	0.07226	0.5242	0.9037	679.4
1	NLTP_RAT	127	60778	1.161	1.028	2		2	3	ADCTITMADSDLLALMTGK	X	1.139	0.03445	0.7508	0.9858	1838
1	CAZA1_RAT	127	33621	0.7722	1.052	2		1	2	DVQDSVTVSNEVQTAK	X	0.8006	0.04353	0.8128	0.9966	2240
1	CAZA1_RAT	127	33621	0.7722	1.052	2		2	3	DVQDSVTVSNEVQTAK	X	0.7448	0.0307	0.8735	0.9979	3230
1	TCPD_RAT	127	59669	0.81	1.013	2	X	1	2	LGGTIDDCELVEGLVLTQK	X	0.8026	0.0412	0.8467	0.9954	520.1
1	TCPD_RAT	127	59669	0.81	1.013	2	X	2	3	LGGTIDDCELVEGLVLTQK	X	0.8175	0.04327	0.8505	0.9988	1979
1	CNN3_RAT	125	37256	0.834	1.349	3		1	2	LTLQPVDNSTISLQMGTNK	X	1.067	0.2651	0.5359	0.9044	415.6
1	CNN3_RAT	125	37256	0.834	1.349	3		2	3	LTLQPVDNSTISLQMGTNK	X	0.91	0.01872	0.5907	0.994	1113
1	CNN3_RAT	125	37256	0.834	1.349	3		3	3	LTLQPVDNSTISLQMGTNK	X	0.5976	0.3133	0.4511	0.8834	991.1	(15) Oxidation (M)
1	A1M_RAT	125	171079					1	2	DLSSSDLTTASK	X	0.1839	0.03453	0.7763	0.9957	4052
1	PSIP1_RAT	125	62043	1.315	1.079	2		1	2	QVDTEEAGVVTAATASNVK	X	1.246	0.03914	0.8009	0.994	785.6
1	PSIP1_RAT	125	62043	1.315	1.079	2		2	3	QVDTEEAGVVTAATASNVK	X	1.388	0.08595	0.8579	0.989	3787
1	FAS_RAT	124	277960					1	3	LLLPEDPLISGLLNSQALK	X	1.043	0.02678	0.8594	0.999	4095
1	FAS_RAT	124	277960					2	2	EEEPEAMLPGAQPTLISAISK		0.6501	0.05685	0.6569	0.5511	1326
1	FAS_RAT	124	277960					3	3	EEEPEAMLPGAQPTLISAISK		0.2603	0.1563	0.5164	0.5839	4721
1	CO3_RAT	124	191447	0.1665	1.559	5	X	1	2	DICEGQVNSLPGSINK	X	0.1192	0.09351	0.6185	0.9855	816.1
1	CO3_RAT	124	191447	0.1665	1.559	5	X	2	3	DICEGQVNSLPGSINK	X	0.1437	0.06491	0.3767	0.9637	1143
1	CO3_RAT	124	191447	0.1665	1.559	5	X	3	2	ILLQGTPVAQMAEDAVDGER		0.3979	0.201	0.6498	0.6545	526.6
1	CO3_RAT	124	191447	0.1665	1.559	5	X	4	3	ILLQGTPVAQMAEDAVDGER	X	0.2257	0.2282	0.6811	0.7694	1771
1	CO3_RAT	124	191447	0.1665	1.559	5	X	5	3	VPVVTQGSDAQALTQDDGVAK	X	0.1078	0.1088	0.6151	0.9497	891
1	CO3_RAT	124	191447	0.1665	1.559	5	X	6	3	EDVNAADLSDQVPDTDSETR	X	0.3071	0.1738	0.4778	0.8798	1670
1	SC31A_RAT	124	138010	0.4593	1.17	2		1	2	AVQLTQALDTNTVGALLAEK	X	0.4111	0.09151	0.6813	0.8828	374.6
1	SC31A_RAT	124	138010	0.4593	1.17	2		2	3	AVQLTQALDTNTVGALLAEK	X	0.5131	0.05163	0.6165	0.9188	1409
1	2AAB_RAT	124	67490	1.119	1.057	2		1	2	QLSQSLLPAIVELAEDAK	X	1.164	0.0345	0.669	0.9941	2397
1	2AAB_RAT	124	67490	1.119	1.057	2		2	3	QLSQSLLPAIVELAEDAK	X	1.076	0.02033	0.6827	0.9939	8648
1	IDHP_RAT	124	52428	1.11	1.316	2		1	2	DQTNDQVTIDSALATQK	X	1.348	0.1124	0.5445	0.9286	1101
1	IDHP_RAT	124	52428	1.11	1.316	2		2	3	DQTNDQVTIDSALATQK	X	0.9139	0.112	0.6653	0.9827	2649
1	EAA1_RAT	123	60615	2.017	1.166	2		1	3	DVEMGNSVIEENEMK	X	1.81	0.09384	0.5949	0.986	597.2
1	EAA1_RAT	123	60615	2.017	1.166	2		2	2	DVEMGNSVIEENEMK	X	2.248	0.09883	0.5337	0.9286	1031
1	REEP6_RAT	122	23722	1.796	1.027	2	X	1	2	TLVTPASASESPAALEPDPK	X	1.763	0.03241	0.9004	0.9985	3166
1	REEP6_RAT	122	23722	1.796	1.027	2	X	2	3	TLVTPASASESPAALEPDPK	X	1.83	0.03181	0.9012	0.9997	11060
1	VATE1_RAT	121	26842					1	2	DDLITDLLNEAK	X	2.335	0.08219	0.5158	0.9394	1248
1	PSA4_RAT	119	30465	5.2	10.55	2		1	4	YLLQYQEPIPCEQLVTALCDIK	X	27.51	0.4639	0.4881	0.8176	1697
1	PSA4_RAT	119	30465	5.2	10.55	2		2	3	YLLQYQEPIPCEQLVTALCDIK	X	0.983	0.03519	0.7568	0.9882	5740
1	NP1L1_RAT	119	46636					1	3	LDGLVDTPTGYIESLPK		0.5699	0.03167	0.5485	0.6752	1959
1	NP1L1_RAT	119	46636					2	2	LDGLVDTPTGYIESLPK	X	0.5655	0.05626	0.693	0.9495	1978
1	AT1B3_RAT	118	32824	1.301		4		1	2	IIELVPDGAPYITCITK	X	1.235	0.08749	0.5992	0.9717	1023
1	AT1B3_RAT	118	32824	1.301		4		2	3	IIELVPDGAPYITCITK	X	1.254	0.03828	0.9011	0.9983	3225
1	AT1B3_RAT	118	32824	1.301		4		3	2	EENIANIVTYPDDGLIDLK	X	1.465	0.05922	0.8267	0.9953	1070
1	AT1B3_RAT	118	32824	1.301		4		4	3	EENIANIVTYPDDGLIDLK	X	1.263	0.06986	0.781	0.9899	2909
1	ALBU_RAT	117	72413					1	2	LVQEVTDFAK		0.1109	0.217	0.6752	0.5481	2569
1	ALBU_RAT	117	72413					2	3	CCAEGDPPACYGTVLAEFQPLVEEPK		8.459	0.1478	0.683	0.5117	454800
1	TPP2_RAT	116	141959	1.041	1.137	2		1	2	IIDIIDTTGSGDVNTATEVEPK	X	1.14	0.08844	0.543	0.9497	181.5
1	TPP2_RAT	116	141959	1.041	1.137	2		2	4	IIDIIDTTGSGDVNTATEVEPK		0.1355	0.9624	0.333	0.4584	278.5
1	TPP2_RAT	116	141959	1.041	1.137	2		3	3	IIDIIDTTGSGDVNTATEVEPK	X	0.951	0.03583	0.5892	0.9699	906.5
1	TPIS_RAT	113	27934	2.348	1.176	2		1	3	LPADTEVVCAPPTAYIDFAR	X	2.633	0.0896	0.9681	0.9595	71710
1	TPIS_RAT	113	27934	2.348	1.176	2		2	2	LPADTEVVCAPPTAYIDFAR	X	2.094	0.06355	0.9843	0.9773	21280
1	GCSH_RAT	113	19010	1.327	1.438	2		1	2	MTLSDPSELDELMSEEAYEK	X	1.715	0.2764	0.5801	0.8816	620.3
1	GCSH_RAT	113	19010	1.327	1.438	2		2	3	MTLSDPSELDELMSEEAYEK	X	1.026	0.02618	0.8447	0.976	1387
1	IAH1_RAT	113	28806	1.109	1.075	2		1	2	DCGTDVLDLWTLMQK	X	1.167	0.04512	0.642	0.9607	2136
1	IAH1_RAT	113	28806	1.109	1.075	2		2	3	DCGTDVLDLWTLMQK	X	1.053	0.01994	0.8935	0.9982	2105
1	1433E_RAT	112	29831	0.849	1.014	2	X	1	2	AAFDDAIAELDTLSEESYK	X	0.8576	0.05885	0.8028	0.9749	1507
1	1433E_RAT	112	29831	0.849	1.014	2	X	2	3	AAFDDAIAELDTLSEESYK	X	0.8406	0.09551	0.8593	0.9746	6911
1	HPT_RAT	112	39809					1	2	DIAPTLTLYVGK	X	0.1431	0.1211	0.6773	0.9963	2624
1	RL12_RAT	111	18426	0.704	1.025	2	X	1	2	QAQIEVVPSASALIIK	X	0.7164	0.04263	0.8728	0.9951	1506
1	RL12_RAT	111	18426	0.704	1.025	2	X	2	3	QAQIEVVPSASALIIK	X	0.6918	0.04144	0.932	0.9996	1972
1	FETUB_RAT	111	43131	0.09759	1.635	4	X	1	3	TVTVSCEFFESQDQVPGGENPADTQDAK	X	0.07093	0.1946	0.7763	0.9772	1148
1	FETUB_RAT	111	43131	0.09759	1.635	4	X	2	5	TVTVSCEFFESQDQVPGGENPADTQDAK		0.009867	1.465	0.2982	0.6298	373.3
1	FETUB_RAT	111	43131	0.09759	1.635	4	X	3	4	TVTVSCEFFESQDQVPGGENPADTQDAK	X	0.05931	0.484	0.6493	0.9708	970.4
1	FETUB_RAT	111	43131	0.09759	1.635	4	X	4	3	ESPCTQSQDSCSLQASDSEPVGLCQGSLIK	X	0.1699	0.03917	0.9111	0.9956	1299
1	FETUB_RAT	111	43131	0.09759	1.635	4	X	5	5	ESPCTQSQDSCSLQASDSEPVGLCQGSLIK		0.01256	2.087	0.4532	0.6652	785.1
1	FETUB_RAT	111	43131	0.09759	1.635	4	X	6	4	ESPCTQSQDSCSLQASDSEPVGLCQGSLIK	X	0.1269	0.5414	0.8247	0.9627	1584
1	SPA3N_RAT	111	47690	0.2219	1.112	2	X	1	2	AVLDVAETGTEAAAATGVK	X	0.2058	0.06544	0.7498	0.9924	978.2
1	SPA3N_RAT	111	47690	0.2219	1.112	2	X	2	3	AVLDVAETGTEAAAATGVK	X	0.2392	0.02515	0.8962	0.9982	2587
1	S10A1_RAT	110	10862	1.05	1.154	2		1	2	DLLQTELSSFLDVQK	X	1.162	0.08862	0.5648	0.9282	1709
1	S10A1_RAT	110	10862	1.05	1.154	2		2	3	DLLQTELSSFLDVQK	X	0.9484	0.03371	0.9104	0.9993	2450
1	SYAC_RAT	109	109344					1	3	EIADLGEVLATAVIPQWQK	X	0.7778	0.02146	0.806	0.9968	5061
1	ATPB_RAT	109	56963	1.558	1.112	3	X	1	2	AIAELGIYPAVDPLDSTSR	X	1.703	0.01769	0.9744	0.9926	9902
1	ATPB_RAT	109	56963	1.558	1.112	3	X	2	3	AIAELGIYPAVDPLDSTSR	X	1.386	0.01876	0.9241	0.9984	23170
1	ATPB_RAT	109	56963	1.558	1.112	3	X	3	3	IPSAVGYQPTLATDMGTMQER	X	1.603	0.02458	0.8826	0.9894	3775
1	KCC2B_RAT	109	62114					1	3	QTTAPATMSTAASGTTMGLVEQAK		0.7425	0.1793	0.7277	0.5404	1619
1	GEPH_RAT	109	85019	2.527	1.169	2		1	2	DLVQDPSLLGGTISAYK	X	2.822	0.07417	0.3447	0.9419	784.8
1	GEPH_RAT	109	85019	2.527	1.169	2		2	3	DLVQDPSLLGGTISAYK	X	2.263	0.0657	0.7146	0.9855	1129
1	VATB2_RAT	108	57474	1.471	1.26	3		1	2	GIVNGAAPELPVPTGGPMAGAR	X	1.128	0.1548	0.7328	0.9518	334.8
1	VATB2_RAT	108	57474	1.471	1.26	3		2	3	GIVNGAAPELPVPTGGPMAGAR	X	1.654	0.128	0.6207	0.9747	795.4
1	VATB2_RAT	108	57474	1.471	1.26	3		3	3	IYPEEMIQTGISAIDGMNSIAR	X	1.707	0.01975	0.8512	0.993	3022
1	HS71L_RAT	108	72362					1	3	SINPDEAVAYGAAVQAAILMGDK		1.153	0.04612	0.6762	0.6187	4709
1	VIME_RAT	108	54374	0.6196	1.036	2	X	1	2	LLQDSVDFSLADAINTEFK	X	0.6044	0.02037	0.6998	0.9945	2113
1	VIME_RAT	108	54374	0.6196	1.036	2	X	2	3	LLQDSVDFSLADAINTEFK	X	0.6352	0.01834	0.6669	0.9973	6695
1	C1QBP_RAT	107	31796	1.144	1.095	2		1	2	AEEQEPELTSTPNFVVEVTK	X	1.072	0.03281	0.9332	0.9966	1239
1	C1QBP_RAT	107	31796	1.144	1.095	2		2	3	AEEQEPELTSTPNFVVEVTK	X	1.22	0.01993	0.8552	0.9972	3580
1	CAPG_RAT	107	39765					1	3	EGNPEEDITADQTNAQAAALYK	X	0.2464	0.1929	0.7042	0.931	1417
1	H14_RAT	106	23929	0.8925	1.175	3		1	2	ALAAAGYDVEK	X	0.7952	0.02753	0.6769	0.9508	1101
1	H14_RAT	106	23929	0.8925	1.175	3		2	2	SETAPAAPAAPAPAEK	X	1.074	0.02994	0.8293	0.9983	4837
1	H14_RAT	106	23929	0.8925	1.175	3		3	3	SETAPAAPAAPAPAEK	X	0.8328	0.01021	0.9203	0.9995	5091
1	AATC_RAT	106	47216	1.618	1.254	2		1	2	APPSFFAQVPQAPPVLVFK	X	1.378	0.01756	0.9335	0.9964	12270
1	AATC_RAT	106	47216	1.618	1.254	2		2	3	APPSFFAQVPQAPPVLVFK	X	1.899	0.02014	0.9217	0.9935	59540
1	CNDP2_RAT	106	54153					1	3	LVPDMIPEVVSEQVSSYLSK	X	1.041	0.01268	0.8681	0.9905	6084
1	BZW2_RAT	105	49452	1.677	1.618	2		1	2	DTLVQGLNEAGDDLEAVAK	X	1.193	1.398	0.6205	0.9509	1120
1	BZW2_RAT	105	49452	1.677	1.618	2		2	3	DTLVQGLNEAGDDLEAVAK	X	2.356	0.1595	0.6822	0.9132	2674
1	NSF_RAT	105	84796	2.07	1.879	2		1	2	DIEAMDPSILK	X	3.233	0.2981	0.6411	0.9378	6360
1	NSF_RAT	105	84796	2.07	1.879	2		2	2	DIEAMDPSILK	X	1.325	0.05207	0.7068	0.977	2339	(5) Oxidation (M)
1	DHE3_RAT	104	62672	0.9659	1.101	2		1	2	VYEGSILEADCDILIPAASEK	X	0.9025	0.0202	0.85	0.9947	1636
1	DHE3_RAT	104	62672	0.9659	1.101	2		2	3	VYEGSILEADCDILIPAASEK	X	1.034	0.0152	0.8034	0.9964	6539
1	RK_RAT	104	65448	1.181	1.066	2		1	2	DSISLEFDNLCSEQPIGK	X	1.235	0.05545	0.7891	0.9879	653.1
1	RK_RAT	104	65448	1.181	1.066	2		2	3	DSISLEFDNLCSEQPIGK	X	1.129	0.06125	0.6178	0.9572	1608
1	GLOD4_RAT	104	34148	0.9304	1.156	2		1	2	ESQSILTPLVSLDTPGK	X	0.8399	0.2944	0.5583	0.9711	739.4
1	GLOD4_RAT	104	34148	0.9304	1.156	2		2	3	ESQSILTPLVSLDTPGK	X	1.031	0.03142	0.8775	0.9956	1218
1	CLIC1_RAT	103	27851	0.2676	1.633	2		1	4	VLDNYLTSPLPEEVDETSAEDEGISQR	X	0.1892	0.1137	0.5296	0.9235	635
1	CLIC1_RAT	103	27851	0.2676	1.633	2		2	3	VLDNYLTSPLPEEVDETSAEDEGISQR	X	0.3785	0.04139	0.9167	0.9782	1262
1	TCPE_RAT	102	61076	0.8575	1.032	2		1	2	ISDNVLVDINNPEPLIQTAK	X	0.8767	0.02892	0.7204	0.7473	1097
1	TCPE_RAT	102	61076	0.8575	1.032	2		2	3	ISDNVLVDINNPEPLIQTAK	X	0.8387	0.02018	0.7114	0.7691	4187
1	PIGS_RAT	102	62633					1	3	SVENLATATTTLTSLAQLLGK	X	0.7327	0.02506	0.7609	0.9806	2578
1	SCRN2_RAT	101	47299					1	3	GLLTGEQTPAPQELGSLFQAFVER	X	0.9426	0.02724	0.9194	0.9944	3375
1	SPA3L_RAT	100	47445	0.1613	1.293	2		1	2	AVLDVDETGTEATAATGVATVIR	X	0.1345	0.03964	0.9164	0.996	1013
1	SPA3L_RAT	100	47445	0.1613	1.293	2		2	3	AVLDVDETGTEATAATGVATVIR	X	0.1934	0.06159	0.8565	0.99	3646
1	CALR_RAT	98	49483	1.078	1.209	2		1	2	IDNSQVESGSLEDDWDFLPPK	X	0.9425	0.1674	0.7847	0.9141	2402
1	CALR_RAT	98	49483	1.078	1.209	2		2	3	IDNSQVESGSLEDDWDFLPPK	X	1.233	0.1446	0.7541	0.894	8321
1	DYL2_RAT	98	10737	29.65	11.75	3		1	2	NADMSEDMQQDAVDCATQAMEK	X	506.9	78.95	0.7868	0.8583	166.3
1	DYL2_RAT	98	10737	29.65	11.75	3		2	4	NADMSEDMQQDAVDCATQAMEK	X	6.101	2.068	0.4595	0.7178	542.1
1	DYL2_RAT	98	10737	29.65	11.75	3		3	3	NADMSEDMQQDAVDCATQAMEK	X	8.431	1.173	0.8202	0.9158	717.7
1	NPM_RAT	98	33636	1.155	1.061	2		1	2	MSVQPTVSLGGFEITPPVVLR	X	1.107	0.04211	0.6611	0.9236	4709
1	NPM_RAT	98	33636	1.155	1.061	2		2	3	MSVQPTVSLGGFEITPPVVLR	X	1.205	0.05968	0.7863	0.9427	10340
1	NCKX1_RAT	96	131870					1	3	DGEGEAEANAEDQCETAQGEK	X	0.8889	0.03876	0.7421	0.8879	3382
1	S27A1_RAT	96	72654	0.9703	1.043	2		1	2	LLGQTDVAVYGVAVPGVEGK	X	0.9421	0.09634	0.2454	0.9795	440.7
1	S27A1_RAT	96	72654	0.9703	1.043	2		2	3	LLGQTDVAVYGVAVPGVEGK	X	0.9994	0.2997	0.3389	0.917	1913
1	NDUS2_RAT	95	53543	0.675	5.094	2		1	2	LYTEGYQVPPGATYTAIEAPK	X	0.2135	0.467	0.5184	0.7662	965.8
1	NDUS2_RAT	95	53543	0.675	5.094	2		2	3	LYTEGYQVPPGATYTAIEAPK	X	2.135	0.2472	0.5485	0.9419	3287
1	NCAM1_RAT	95	97051	1.454	1.13	3	X	1	2	DIQVIVNVPPTVQAR	X	1.617	0.04745	0.7626	0.9987	5533
1	NCAM1_RAT	95	97051	1.454	1.13	3	X	2	3	DIQVIVNVPPTVQAR	X	1.494	0.0273	0.8242	0.9938	6261
1	NCAM1_RAT	95	97051	1.454	1.13	3	X	3	3	EGEDAVIVCDVVSSLPPTIIWK	X	1.272	0.03078	0.5819	0.9441	10740
1	SYNJ1_RAT	94	176759	0.2794	9.674	3		1	2	EVIAVQGPPDGTVLVSIK	X	0.9724	0.07279	0.5924	0.9558	822.9
1	SYNJ1_RAT	94	176759	0.2794	9.674	3		2	3	EVIAVQGPPDGTVLVSIK	X	1.103	0.07486	0.694	0.9066	1080
1	SYNJ1_RAT	94	176759	0.2794	9.674	3		3	2	TPGPLSSQGAPVDTQPAAQK		0.000736	14.37	0.942	0.3736	15200
1	SYNJ1_RAT	94	176759	0.2794	9.674	3		4	3	TPGPLSSQGAPVDTQPAAQK	X	0.02035	0.8867	0.5523	0.7534	47620
1	PRP19_RAT	93	56502	2.712	1.92	3		1	2	YIAENGTDPINNQPLSEEQLIDIK	X	2.623	0.1041	0.8979	0.891	1830
1	PRP19_RAT	93	56502	2.712	1.92	3		2	4	YIAENGTDPINNQPLSEEQLIDIK	X	1.437	0.09401	0.6549	0.856	1233
1	PRP19_RAT	93	56502	2.712	1.92	3		3	3	YIAENGTDPINNQPLSEEQLIDIK	X	5.289	0.07721	0.8458	0.9285	6430
1	HCD2_RAT	93	27679	2.775	3.724	2		1	2	LVGQGATAVLLDVPNSEGETEAK	X	7.032	1.698	0.4637	0.9005	301
1	HCD2_RAT	93	27679	2.775	3.724	2		2	4	LVGQGATAVLLDVPNSEGETEAK		0.3309	0.1525	0.2832	0.7	294
1	HCD2_RAT	93	27679	2.775	3.724	2		3	3	LVGQGATAVLLDVPNSEGETEAK	X	1.095	0.04524	0.6041	0.9666	1019
1	MAP2_RAT	93	207117	4.163	1.265	2		1	2	DLATDLSLIEVK	X	3.525	0.0834	0.4407	0.9501	703.2
1	MAP2_RAT	93	207117	4.163	1.265	2		2	3	ETSTPSVQEPTLTETEPQTK	X	4.916	0.2044	0.7235	0.9207	1619
1	PP1A_RAT	92	38846	1.915	3.038	2		1	2	EIFLSQPILLELEAPLK	X	4.201	1.681	0.6702	0.7463	2186
1	PP1A_RAT	92	38846	1.915	3.038	2		2	3	EIFLSQPILLELEAPLK	X	0.8726	0.1001	0.8112	0.9801	3426
1	RS3_RAT	90	27389					1	2	DEILPTTPISEQK	X	0.7401	0.02467	0.9613	0.9995	17710
1	ETFA_RAT	90	36000	1.34	1.061	2		1	2	GLLPEELTPLILETQK	X	1.397	0.01134	0.5835	0.9339	12230
1	ETFA_RAT	90	36000	1.34	1.061	2		2	3	GLLPEELTPLILETQK	X	1.285	0.01108	0.9833	0.9998	34340
1	DPP3_RAT	89	84339	1.055	1.003	2	X	1	2	LASVLNTEPALDSELTSK	X	1.053	0.1326	0.7214	0.9332	439.5
1	DPP3_RAT	89	84339	1.055	1.003	2	X	2	3	LASVLNTEPALDSELTSK	X	1.058	0.07022	0.6966	0.9614	1278
1	MYH10_RAT	89	236141	1.489	1.078	2		1	2	DAAGLESQLQDTQELLQEETR	X	1.412	0.09225	0.709	0.9336	192.9
1	MYH10_RAT	89	236141	1.489	1.078	2		2	3	DAAGLESQLQDTQELLQEETR	X	1.57	0.08185	0.63	0.941	843
1	RL9_RAT	89	22470	0.8452	1.063	2		1	2	TILSNQTVDIPENVDITLK	X	0.8096	0.06526	0.781	0.9828	1557
1	RL9_RAT	89	22470	0.8452	1.063	2		2	3	TILSNQTVDIPENVDITLK	X	0.8823	0.1538	0.6672	0.9622	4023
1	MYO5A_RAT	88	217853	1.172	1.819	2		1	2	ETLEPLIQAAQLLQVK	X	0.7675	0.211	0.562	0.8599	1140
1	MYO5A_RAT	88	217853	1.172	1.819	2		2	3	ETLEPLIQAAQLLQVK	X	1.789	0.02117	0.8754	0.9989	1587
1	PRDX6_RAT	88	25365	0.9573	1.031	2		1	2	VVDSLQLTASNPVATPVDWK	X	0.9779	0.2658	0.6998	0.9755	527.7
1	PRDX6_RAT	88	25365	0.9573	1.031	2		2	3	VVDSLQLTASNPVATPVDWK	X	0.9371	0.1343	0.657	0.9934	2604
1	GPX1_RAT	86	22716	0.4203	1.279	2		1	2	NALPAPSDDPTALMTDPK	X	0.3533	0.09795	0.5547	0.8976	634.7
1	GPX1_RAT	86	22716	0.4203	1.279	2		2	3	NALPAPSDDPTALMTDPK	X	0.5001	0.08095	0.6702	0.9704	890.5
1	SFXN5_RAT	85	37816					1	3	YGELEEGIDVLDADGNLVGSSK		0.5956	0.02317	0.5907	0.5167	4307
1	TBB5_RAT	85	50516	1.313	1.345	2		1	2	ALTVPELTQQVFDAK	X	1.619	0.4628	0.7454	0.956	2062
1	TBB5_RAT	85	50516	1.313	1.345	2		2	3	ALTVPELTQQVFDAK	X	1.065	0.2553	0.8415	0.9638	3095
1	DKC1_RAT	85	58575	1.542	2.301	3		1	2	ATAAEATPGPGVTADAASIVK	X	0.8821	0.02921	0.6943	0.9779	313.9
1	DKC1_RAT	85	58575	1.542	2.301	3		2	4	ATAAEATPGPGVTADAASIVK	X	4.019	999	0.3179	0.7252	267.8
1	DKC1_RAT	85	58575	1.542	2.301	3		3	3	ATAAEATPGPGVTADAASIVK	X	1.034	0.5732	0.6592	0.8079	977.2
1	GRP75_RAT	85	75583	0.4177	1.024	2	X	1	2	GAVVGIDLGTTNSCVAVMEGK	X	0.4248	0.2651	0.7066	0.8518	504.5
1	GRP75_RAT	85	75583	0.4177	1.024	2	X	2	4	GAVVGIDLGTTNSCVAVMEGK		6.535	1.579	0.2942	0.5196	156.6
1	GRP75_RAT	85	75583	0.4177	1.024	2	X	3	3	GAVVGIDLGTTNSCVAVMEGK	X	0.4107	0.2859	0.6645	0.7642	1358
1	MDHC_RAT	85	37472	1.125	1.113	2		1	2	VIVVGNPANTNCLTASK	X	1.214	0.08111	0.843	0.974	1806
1	MDHC_RAT	85	37472	1.125	1.113	2		2	3	VIVVGNPANTNCLTASK	X	1.043	0.0812	0.7678	0.9514	2559
1	MARE2_RAT	83	37838	2.216	1.095	2		1	2	QGQDAIPPPDPGEQIFNLPK	X	2.363	0.1211	0.5937	0.9313	691.8
1	MARE2_RAT	83	37838	2.216	1.095	2		2	3	QGQDAIPPPDPGEQIFNLPK	X	2.078	0.1253	0.6071	0.9428	3303
1	G3P_RAT	83	36819	1.754	2.033	2		1	2	IVSNASCTTNCLAPLAK	X	2.897	0.1021	0.8358	0.9762	6803
1	G3P_RAT	83	36819	1.754	2.033	2		2	3	IVSNASCTTNCLAPLAK	X	1.062	0.04057	0.9351	0.9974	13710
1	ATP5H_RAT	82	19313					1	3	NMIPFDQMTIDDLNEVFPETK	X	1.483	0.03111	0.1714	0.9764	5877
1	PI51C_RAT	82	76925					1	2	ITVQVEPVCGVGVVVPK		0.445	0.2409	0.2893	0.3609	1387
1	PI51C_RAT	82	76925					2	3	ITVQVEPVCGVGVVVPK	X	1.925	0.2137	0.7649	0.9435	805.3
1	RPN2_RAT	82	69990	0.07994	2.101	2		1	2	LQVSSVLSQPLAQAAVK	X	0.04729	3.532	0.3226	0.7568	768.7
1	RPN2_RAT	82	69990	0.07994	2.101	2		2	3	LQVSSVLSQPLAQAAVK	X	0.1351	0.4504	0.6723	0.879	1556
1	ARF1_RAT	82	21093	1.788	1.194	2		1	2	LGEIVTTIPTIGFNVETVEYK	X	1.577	0.03417	0.1326	0.9936	615.8
1	ARF1_RAT	82	21093	1.788	1.194	2		2	3	LGEIVTTIPTIGFNVETVEYK	X	2.026	0.03896	0.2053	0.9952	2385
1	DDAH1_RAT	81	32310	1.122	1.044	2		1	2	LTVPDDMAANCIYLNIPSK	X	1.088	0.1059	0.7425	0.8263	419.8
1	DDAH1_RAT	81	32310	1.122	1.044	2		2	3	LTVPDDMAANCIYLNIPSK	X	1.157	0.1694	0.7482	0.9296	1924
1	RL3_RAT	80	48187	0.8693	1.482	3		1	2	LEQQVPVNQVFGQDEMIDVIGVTK	X	0.6191	0.1624	0.8079	0.9723	240.5
1	RL3_RAT	80	48187	0.8693	1.482	3		2	4	LEQQVPVNQVFGQDEMIDVIGVTK	X	1.338	999	0.4405	0.8911	412.5
1	RL3_RAT	80	48187	0.8693	1.482	3		3	3	LEQQVPVNQVFGQDEMIDVIGVTK	X	0.793	0.1149	0.7239	0.9682	1140
1	NEGR1_RAT	80	38911	1.368	1.097	2		1	2	DQAGEYECSAENDVSFPDVK	X	1.281	0.09209	0.393	0.7566	461.6
1	NEGR1_RAT	80	38911	1.368	1.097	2		2	3	DQAGEYECSAENDVSFPDVK	X	1.46	0.08052	0.6475	0.9692	1988
1	AN32A_RAT	79	29223					1	2	DLSTIEPLK	X	1.116	0.04341	0.6788	0.9983	1412
1	AN32B_RAT	79	31606					1	2	DISTLEPLK	X	1.116	0.04341	0.6788	0.9983	1412
1	PSA2_RAT	79	26389					1	3	LVQIEYALAAVAGGAPSVGIK		0.667	0.06031	0.4527	0.6739	4971
1	AL7A1_RAT	79	60037	1.242	1.128	2		1	4	GSDCGIVNVNIPTSGAEIGGAFGGEK	X	1.353	0.107	0.6054	0.7532	699.1
1	AL7A1_RAT	79	60037	1.242	1.128	2		2	3	GSDCGIVNVNIPTSGAEIGGAFGGEK	X	1.141	0.05783	0.8686	0.9408	2765
1	MACF1_RAT	78	634336	0.06594	2.221	2		1	2	LLSDTVASDPGILQQQLATTK	X	0.03751	0.2002	0.7341	0.8584	2139
1	MACF1_RAT	78	634336	0.06594	2.221	2		2	3	LLSDTVASDPGILQQQLATTK	X	0.1159	0.05443	0.7072	0.8339	5706
1	FEN1_RAT	78	43961	1.044	1.062	2		1	2	QLFLEPEVLDPESVELK	X	1.001	0.08802	0.7307	0.9872	873.7
1	FEN1_RAT	78	43961	1.044	1.062	2		2	3	QLFLEPEVLDPESVELK	X	1.089	0.04254	0.566	0.9858	2001
1	DPYL3_RAT	78	63280	0.934	1.048	2		1	2	IAVGSDSDLVIWDPDAVK	X	0.9036	0.04357	0.8222	0.989	2406
1	DPYL3_RAT	78	63280	0.934	1.048	2		2	3	IAVGSDSDLVIWDPDAVK	X	0.9654	0.02389	0.8728	0.9985	7446
1	UBA3_RAT	78	53080					1	3	IIPAVASTNAVIAAVCATEVFK	X	0.3291	0.1213	0.5781	0.7777	7669
1	MOES_RAT	77	69919	0.2313	1.468	2		1	4	EGILNDDIYCPPETAVLLASYAVQSK	X	0.1763	0.3539	0.4814	0.7159	1061
1	MOES_RAT	77	69919	0.2313	1.468	2		2	3	EGILNDDIYCPPETAVLLASYAVQSK	X	0.3034	0.0212	0.8364	0.9819	3941
1	NNRE_RAT	77	31577	1.46	2.515	2		1	2	GNPSGIQPDLLISLTAPK	X	0.7605	0.4244	0.4229	0.9057	649.8
1	NNRE_RAT	77	31577	1.46	2.515	2		2	3	GNPSGIQPDLLISLTAPK	X	2.802	0.106	0.4642	0.9328	1646
1	PURA_RAT	77	15566	4.581	7.658	2		1	4	LIDDYGVEEEPAELPEGTSLTVDNK	X	19.33	2.817	0.4778	0.7622	711.6
1	PURA_RAT	77	15566	4.581	7.658	2		2	3	LIDDYGVEEEPAELPEGTSLTVDNK	X	1.086	0.09891	0.7474	0.938	1274
1	GLNA_RAT	76	43514	2.644	2.583	2		1	2	ITGTNAEVMPAQWEFQIGPCEGIR	X	1.352	0.1233	0.9343	0.986	857.8
1	GLNA_RAT	76	43514	2.644	2.583	2		2	4	ITGTNAEVMPAQWEFQIGPCEGIR		0.04556	5.749	0.4288	0.6899	2322
1	GLNA_RAT	76	43514	2.644	2.583	2		3	3	ITGTNAEVMPAQWEFQIGPCEGIR	X	5.172	0.772	0.8408	0.9173	3321
1	FPPS_RAT	76	41847	1.14	1.004	2	X	1	2	SLIEQCSAPLPPSIFLELANK	X	1.136	0.04226	0.7943	0.9461	1380
1	FPPS_RAT	76	41847	1.14	1.004	2	X	2	3	SLIEQCSAPLPPSIFLELANK	X	1.143	0.02363	0.6339	0.9304	7863
1	H1T_RAT	76	22994					1	2	ALAAAGYDVEK	X	0.7952	0.02753	0.6769	0.9508	1101
1	PITM1_RAT	76	137161					1	3	GNELGNEPAAQPAAPSTTSEVVK	X	7.337	0.04989	0.739	0.9965	8283
1	LKHA4_RAT	75	70797	0.882	1.057	2		1	2	DVDPDVAYSSIPYEK	X	0.9173	0.08914	0.6517	0.9878	2247
1	LKHA4_RAT	75	70797	0.882	1.057	2		2	3	DVDPDVAYSSIPYEK	X	0.848	0.06421	0.7922	0.9993	2079
1	SAP_RAT	75	64062	0.7753	1.036	2		1	2	EVVDSYLPVILDMIK	X	0.7948	0.02662	0.6974	0.9808	2086
1	SAP_RAT	75	64062	0.7753	1.036	2		2	3	EVVDSYLPVILDMIK	X	0.7562	0.01883	0.8731	0.9985	1783
1	PRDX5_RAT	75	22927	1.118	1.194	2		1	2	VGDTIPSVEVFEGEPGK	X	1.267	0.05733	0.4269	0.8822	777.3
1	PRDX5_RAT	75	22927	1.118	1.194	2		2	3	VGDTIPSVEVFEGEPGK	X	0.9861	0.04397	0.5602	0.9665	1152
1	FXYD6_RAT	75	10721					1	4	APGDEEAQVENLITTNAAEPQKAEN		0.1011	0.07636	0.6246	0.634	9320
1	FXYD6_RAT	75	10721					2	3	APGDEEAQVENLITTNAAEPQKAEN	X	2.935	0.04728	0.8052	0.9875	1333
1	PUF60_RAT	74	61408	0.9511	1.363	2		1	2	DIDDDLEGEVTEECGK	X	1.184	0.3665	0.7015	0.8758	1498
1	PUF60_RAT	74	61408	0.9511	1.363	2		2	3	DIDDDLEGEVTEECGK	X	0.764	0.05405	0.6463	0.9068	1157
1	SMC3_RAT	73	142265	4.182	1.255	2		1	3	DTAYPETNDAIPMISK	X	4.911	0.409	0.5144	0.8557	910
1	SMC3_RAT	73	142265	4.182	1.255	2		2	2	DTAYPETNDAIPMISK	X	3.561	0.1573	0.5106	0.7859	1756
1	FUMH_RAT	73	55639	1.179	1.178	2		1	2	SGLGELILPENEPGSSIMPGK	X	1.323	0.1186	0.7239	0.967	1498
1	FUMH_RAT	73	55639	1.179	1.178	2		2	3	SGLGELILPENEPGSSIMPGK	X	1.05	0.4159	0.661	0.9688	4359
1	THIL_RAT	72	45934	1.133	1.062	2		1	2	QATLGAGLPIATPCTTVNK	X	1.086	0.05457	0.5508	0.8703	662
1	THIL_RAT	72	45934	1.133	1.062	2		2	3	QATLGAGLPIATPCTTVNK	X	1.183	0.04619	0.7437	0.9888	1584
1	SCAM1_RAT	72	38793					1	3	TVQTAAANAASTAATSAAQNAFK	X	1.692	0.08638	0.7624	0.9347	2694
1	CDS2_RAT	71	52404	1.471	1.053	2		1	2	AETAPPPTSIDDTPEVLNR	X	1.418	0.0149	0.837	0.9981	3232
1	CDS2_RAT	71	52404	1.471	1.053	2		2	3	AETAPPPTSIDDTPEVLNR	X	1.526	0.02171	0.7474	0.9946	6038
1	SND1_RAT	71	104400	0.725	1.062	2		1	2	NLPGLVQEGEPFSEEATLFTK	X	0.695	0.08522	0.4565	0.9383	668.3
1	SND1_RAT	71	104400	0.725	1.062	2		2	3	NLPGLVQEGEPFSEEATLFTK	X	0.7563	0.04627	0.4317	0.8012	1553
1	THIKA_RAT	70	44864	0.1032	3.726	2		1	2	DGGSTTAGNSSQVSDGAAAVLLAR	X	0.2616	0.4749	0.648	0.888	297.6
1	THIKA_RAT	70	44864	0.1032	3.726	2		2	4	DGGSTTAGNSSQVSDGAAAVLLAR		2.643	0.1141	0.4672	0.6857	1604
1	THIKA_RAT	70	44864	0.1032	3.726	2		3	3	DGGSTTAGNSSQVSDGAAAVLLAR	X	0.04073	2.898	0.4134	0.7348	970
1	KPCA_RAT	70	79536					1	3	LLNQEEGEYYNVPIPEGDEEGNVELR	X	0.3339	0.05937	0.6943	0.7581	3240
1	LRC59_RAT	70	36490	0.2744	5.24	2		1	4	VTGLQQQPLCTSVNAIYDNAVQGLR	X	0.08504	1.319	0.4518	0.8033	563.4
1	LRC59_RAT	70	36490	0.2744	5.24	2		2	3	VTGLQQQPLCTSVNAIYDNAVQGLR	X	0.8851	0.2234	0.6861	0.8713	1366
1	PSMD1_RAT	70	108951					1	3	MITSAAGIISLLDEEEPQLK	X	0.7761	0.04935	0.7569	0.9874	1323
1	H2B1_RAT	70	14514	3.701	5.811	2		1	2	LLLPGELAK	X	1.066	0.04638	0.8401	0.9909	3109
1	H2B1_RAT	70	14514	3.701	5.811	2		2	2	ESYSVYVYK	X	12.84	0.1833	0.4001	0.8325	2005
1	3HIDH_RAT	70	36267					1	2	DLGLAQDSATSTK	X	1.266	0.03169	0.5647	0.9745	1610
1	ERP29_RAT	69	29343	0.8859	1.013	2	X	1	3	DGDFENPVPYSGAVK	X	0.8941	0.1029	0.3775	0.8829	332.7
1	ERP29_RAT	69	29343	0.8859	1.013	2	X	2	2	DGDFENPVPYSGAVK	X	0.8779	0.02482	0.6422	0.9867	920
1	SYN1_RAT	68	74983	10.59	1.964	2		1	3	ASTAAPVASPAAPSPGSSGGGGFFSSLSNAVK	X	6.569	0.04604	0.7195	0.9887	1828
1	SYN1_RAT	68	74983	10.59	1.964	2		2	4	ASTAAPVASPAAPSPGSSGGGGFFSSLSNAVK	X	17.06	2.718	0.3883	0.8848	1425
1	HPCL4_RAT	68	22879					1	3	LAPEELEDLVQNTEFSEQELK	X	3.206	0.02746	0.7612	0.9753	2871
1	STIP1_RAT	68	64896					1	2	DCEECIQLEPTFIK		4.185	2.254	0.3216	0.4433	1738
1	STIP1_RAT	68	64896					2	3	DCEECIQLEPTFIK	X	0.818	0.09644	0.5695	0.9488	941.4
1	CLAP2_RAT	67	143621	1.261	1.058	2		1	2	VLCPIIQTADYPINLAAIK	X	1.212	0.1289	0.7735	0.9616	422.7
1	CLAP2_RAT	67	143621	1.261	1.058	2		2	3	VLCPIIQTADYPINLAAIK	X	1.313	0.07835	0.7215	0.977	1511
1	CERU_RAT	67	123774	0.308	1.457	2		1	3	DIASGLIGPLILCK	X	0.402	0.0679	0.4854	0.7976	1115
1	CERU_RAT	67	123774	0.308	1.457	2		2	2	DIASGLIGPLILCK	X	0.236	0.203	0.5996	0.9881	1442
1	CAZA2_RAT	67	33706	0.8658	1.079	2		1	2	DIQDSLTVSNEVQTAK	X	0.8208	0.04912	0.8365	0.9879	3374
1	CAZA2_RAT	67	33706	0.8658	1.079	2		2	3	DIQDSLTVSNEVQTAK	X	0.9134	0.04683	0.7894	0.9916	4462
1	AAK1_RAT	67	105783	1.58	1.733	2		1	4	ATVQPLPQATGPSNQPSLLASVSQPK	X	1.071	999	0.04699	0.7	911.2
1	AAK1_RAT	67	105783	1.58	1.733	2		2	3	ATVQPLPQATGPSNQPSLLASVSQPK	X	2.331	0.2668	0.581	0.854	1018
1	COF1_RAT	66	19450	1.15	1.057	2		1	2	EILVGDVGQTVDDPYTTFVK	X	1.106	0.04419	0.7415	0.9846	2158
1	COF1_RAT	66	19450	1.15	1.057	2		2	3	EILVGDVGQTVDDPYTTFVK	X	1.196	0.04127	0.6674	0.9692	6714
1	LDHB_RAT	66	37575	1.44	1.075	2		1	2	LIAPVADDETAVPNNK	X	1.368	0.03044	0.5924	0.9065	1568
1	LDHB_RAT	66	37575	1.44	1.075	2		2	3	LIAPVADDETAVPNNK	X	1.515	0.0196	0.9073	0.999	4433
1	DPYL5_RAT	65	62940	1.558	1.042	2	X	1	2	IIPGADADVVVWDPEATK	X	1.604	0.03972	0.9369	0.9951	2056
1	DPYL5_RAT	65	62940	1.558	1.042	2	X	2	3	IIPGADADVVVWDPEATK	X	1.514	0.04213	0.9063	0.9976	6712
1	KINH_RAT	65	113313	0.7232	1.021	2	X	1	2	DVLEGYNGTIFAYGQTSSGK	X	0.7128	0.1651	0.6672	0.9703	289.8
1	KINH_RAT	65	113313	0.7232	1.021	2	X	2	3	DVLEGYNGTIFAYGQTSSGK	X	0.7338	0.1828	0.5315	0.9664	742.9
1	PCNA_RAT	64	29585	0.9618	2.346	4		1	2	AEDNADTLALVFEAPNQEK		0.3147	0.08201	0.4502	0.6044	524.4
1	PCNA_RAT	64	29585	0.9618	2.346	4		2	3	AEDNADTLALVFEAPNQEK	X	0.3994	0.08367	0.4718	0.7474	1760
1	PCNA_RAT	64	29585	0.9618	2.346	4		3	2	LMDLDVEQLGIPEQEYSCVVK	X	1.147	0.07963	0.5984	0.9321	438.8
1	PCNA_RAT	64	29585	0.9618	2.346	4		4	4	LMDLDVEQLGIPEQEYSCVVK	X	2.9	0.06838	0.3195	0.8779	385.6
1	PCNA_RAT	64	29585	0.9618	2.346	4		5	3	LMDLDVEQLGIPEQEYSCVVK	X	0.644	0.08558	0.566	0.9375	1278
1	DPYL2_RAT	64	63535	1.256	1.028	2		1	2	ISVGSDADLVIWDPDSVK	X	1.281	0.03359	0.841	0.9894	1303
1	DPYL2_RAT	64	63535	1.256	1.028	2		2	3	ISVGSDADLVIWDPDSVK	X	1.231	0.02009	0.7546	0.9955	2592
1	ENPL_RAT	63	95371	0.6717	1.167	2		1	2	LISLTDENALAGNEELTVK	X	0.7491	0.0555	0.7795	0.9906	638.6
1	ENPL_RAT	63	95371	0.6717	1.167	2		2	3	LISLTDENALAGNEELTVK	X	0.6023	0.1688	0.7634	0.9776	2576
1	DCPS_RAT	63	39281	0.8951	1.118	2		1	2	IVFENPDPSDGFVLIPDLK	X	0.8274	0.05665	0.8097	0.8762	2385
1	DCPS_RAT	63	39281	0.8951	1.118	2		2	3	IVFENPDPSDGFVLIPDLK	X	0.9683	0.05921	0.7169	0.8639	7350
1	TAU_RAT	63	80427	2.699	1.032	2	X	1	2	EQDLEGATVVGAPAEEQK	X	2.641	0.1078	0.5663	0.9607	235.8
1	TAU_RAT	63	80427	2.699	1.032	2	X	2	3	EQDLEGATVVGAPAEEQK	X	2.76	0.04107	0.5715	0.9856	825.6
1	LAP2_RAT	63	51313	0.7406	1.298	2		1	3	VDGAVISESTPIAETIK	X	0.6159	0.2174	0.6329	0.9025	934
1	LAP2_RAT	63	51313	0.7406	1.298	2		2	2	VDGAVISESTPIAETIK	X	0.8905	0.07332	0.7415	0.9504	1361
1	TERA_RAT	63	91484					1	3	LIVDEAINEDNSVVSLSQPK	X	1.036	0.06621	0.8939	0.9836	7721
1	TERA_RAT	63	91484					2	4	LIVDEAINEDNSVVSLSQPK		0	0	0.4872	0.0034	3764
1	GLSK_RAT	61	76178	1.147	1.004	2	X	1	3	GGTPPQQQQQQQQQPGASPPAAPGPK	X	1.144	0.01674	0.8577	0.9981	2560
1	GLSK_RAT	61	76178	1.147	1.004	2	X	2	4	GGTPPQQQQQQQQQPGASPPAAPGPK	X	1.151	0.01255	0.9237	0.9975	5494
1	COPB2_RAT	61	105105	1.048	1.162	2		1	2	AAESLADPTEYENLFPGLK	X	0.9424	0.0575	0.7468	0.9762	499.2
1	COPB2_RAT	61	105105	1.048	1.162	2		2	3	AAESLADPTEYENLFPGLK	X	1.166	0.05713	0.7242	0.9865	1535
1	DHAK_RAT	61	60749					1	3	AAPTEPAEAPEATAAGGVASK	X	0.8391	0.03776	0.325	0.8837	5137
1	ITPA_RAT	61	22676	0.7825	1.033	2		1	2	IDLPEYQGEPDEISIQK	X	0.7649	0.1004	0.4204	0.9719	444.8
1	ITPA_RAT	61	22676	0.7825	1.033	2		2	3	IDLPEYQGEPDEISIQK	X	0.8005	0.06777	0.2341	0.9725	1162
1	AMPL_RAT	58	57411					1	3	LNLPINIIGLAPLCENMPSGK	X	0.5475	0.03607	0.5196	0.9906	3175
1	NEUM_RAT	58	24544					1	3	QADVPAAVTDAAATTPAAEDAAK	X	0.6127	0.009947	0.9059	0.9989	10250
1	AP2B1_RAT	57	107354					1	3	LAPPLVTLLSGEPEVQYVALR	X	1.994	0.0464	0.827	0.972	7294
1	PGAP1_RAT	57	106939					1	3	ILPLTGIPVLFLPGNAGSYK	X	1.708	0.05864	0.813	0.9898	2796
1	DYN3_RAT	57	100047					1	3	ENCLILAVTPANTDLANSDALK	X	0.4222	0.1776	0.6782	0.7345	1600
1	CAMKV_RAT	57	55481					1	3	ATPATEESTVPAAQSSAAPAAK	X	6.644	0.0702	0.8149	0.9961	4329
1	PGM1_RAT	57	62804	1.345	1.18	2		1	2	INQDPQVMLAPLISIALK	X	1.512	0.1413	0.6552	0.9427	591
1	PGM1_RAT	57	62804	1.345	1.18	2		2	3	INQDPQVMLAPLISIALK	X	1.196	0.02579	0.5452	0.953	1657
1	HXK1_RAT	55	105334	11.97	1.389	2		1	2	AILQQLGLNSTCDDSILVK	X	9.485	0.09119	0.8931	0.9916	2776
1	HXK1_RAT	55	105334	11.97	1.389	2		2	3	AILQQLGLNSTCDDSILVK	X	15.1	0.1406	0.8079	0.9942	11100
1	FIBB_RAT	55	55982	0.2464	1.238	2		1	2	DNENVINEYSSILEDQK	X	0.2119	0.06134	0.809	0.993	1221
1	FIBB_RAT	55	55982	0.2464	1.238	2		2	3	DNENVINEYSSILEDQK	X	0.2866	0.03582	0.7528	0.9928	2879
1	A2MG_RAT	55	167768					1	2	VAVQLEASPDFLAAPEEK		1.104	0.03623	0.8601	0.4529	2392
1	A2MG_RAT	55	167768					2	3	VAVQLEASPDFLAAPEEK		1.127	0.05247	0.835	0.5338	5176
1	GDIA_RAT	54	51887	1.823	1.164	2		1	2	EVEPALELLEPIDQK	X	2.03	0.06711	0.3141	0.9491	347.9
1	GDIA_RAT	54	51887	1.823	1.164	2		2	3	EVEPALELLEPIDQK	X	1.637	0.01849	0.8116	0.9918	770.5
1	GRP78_RAT	53	74183	0.7116	1.079	2		1	2	LYGSGGPPPTGEEDTSEKDEL	X	0.6742	0.04739	0.7599	0.9907	682.2
1	GRP78_RAT	53	74183	0.7116	1.079	2		2	3	LYGSGGPPPTGEEDTSEKDEL	X	0.7511	0.03855	0.7744	0.987	2483
1	MK03_RAT	53	43984	0.8631	1.058	2		1	3	GTAGVVPVVPGEVEVVK	X	0.8293	0.04429	0.6517	0.9643	421.8
1	MK03_RAT	53	43984	0.8631	1.058	2		2	2	GTAGVVPVVPGEVEVVK	X	0.8981	0.05544	0.6448	0.9635	793.5
1	SYUG_RAT	52	13417	3.082	1.433	2		1	2	EQANAVSEAVVSSVNTVATK	X	3.975	0.351	0.8095	0.9052	741.1
1	SYUG_RAT	52	13417	3.082	1.433	2		2	3	EQANAVSEAVVSSVNTVATK	X	2.389	0.2317	0.7457	0.938	2772
1	ARP3_RAT	51	48428	0.3921	3.179	2		1	2	LGYAGNTEPQFIIPSCIAIK	X	0.1731	0.7232	0.6338	0.8744	1230
1	ARP3_RAT	51	48428	0.3921	3.179	2		2	3	LGYAGNTEPQFIIPSCIAIK	X	0.8883	0.06727	0.7912	0.9768	2937
1	DCTN2_RAT	50	45293	1.161	1.15	2		1	2	LLGPDAAINLADPDGALAK	X	1.282	0.1341	0.6314	0.9714	807.2
1	DCTN2_RAT	50	45293	1.161	1.15	2		2	3	LLGPDAAINLADPDGALAK	X	1.052	0.04288	0.7447	0.9777	1749
1	EPN1_RAT	49	60908	1.455	1.074	2		1	2	TALPTSGSSTGELELLAGEVPAR	X	1.53	0.1071	0.6775	0.9764	408.4
1	EPN1_RAT	49	60908	1.455	1.074	2		2	3	TALPTSGSSTGELELLAGEVPAR	X	1.384	0.0744	0.6151	0.9829	1175
1	SEPT5_RAT	47	44178					1	2	MESPIPILPLPTPDSETEK		3.45	0.04218	0.5316	0.4661	914.2
1	SEPT5_RAT	47	44178					2	3	MESPIPILPLPTPDSETEK		3.11	0.0259	0.4443	0.5141	2209
1	BIN1_RAT	46	65955					1	3	LVDQALLTMDTYLGQFPDIK	X	0.4962	0.1611	0.5599	0.8668	4237
1	CNGA1_RAT	46	81511					1	2	DGLLDINIANLGSDPK		0.8722	999	0.5085	0.4428	1112
1	CNGA1_RAT	46	81511					2	3	DGLLDINIANLGSDPK	X	0.9606	0.2624	0.3164	0.853	767.2
1	CAPS1_RAT	46	149696					1	2	DIVTPVPQEEVK	X	2.879	0.02038	0.8542	0.9979	5694
1	DNM1L_RAT	44	85687					1	3	VFSPNVVNLTLVDLPGMTK		1.363	0.09442	0.3867	0.5149	5781
1	DNM1L_RAT	44	85687					2	3	VPSALAPASQEPSPAASAEADGK	X	3.132	0.08162	0.552	0.9513	2331
1	HPBP1_RAT	43	40195					1	4	VLSQATPPTAGEAELATDQQER		38.77	2.775	0.4479	0.6437	428.9
1	HPBP1_RAT	43	40195					2	3	VLSQATPPTAGEAELATDQQER	X	0.5761	0.02797	0.7928	0.99	2052
1	H4_RAT	42	11713					1	2	VFLENVIR	X	3.993	0.07937	0.9254	0.9991	2218
1	H4_RAT	42	11713					2	2	ISGLIYEETR		3.057	0.9302	0.4459	0.6002	2792
1	GTF2I_RAT	40	113377	0.9341	1.174	2		1	2	DQSAVAVQGLPEGVAFK	X	0.8341	0.03341	0.4907	0.9199	1042
1	GTF2I_RAT	40	113377	0.9341	1.174	2		2	3	DQSAVAVQGLPEGVAFK	X	1.046	0.05531	0.648	0.9414	1077
1	H15_RAT	39	24429	0.7769	1.055	2		1	2	SETAPAETTAPAPVEK	X	0.7478	0.09317	0.6444	0.9843	1989
1	H15_RAT	39	24429	0.7769	1.055	2		2	3	SETAPAETTAPAPVEK	X	0.8071	0.01168	0.8908	0.9992	3029
1	PTGR2_RAT	38	39088	1.071	1.186	2		1	2	DVPYPPPLPPAVEAIQK	X	1.208	0.09808	0.675	0.931	1660
1	PTGR2_RAT	38	39088	1.071	1.186	2		2	3	DVPYPPPLPPAVEAIQK	X	0.9489	0.05388	0.7423	0.9803	3910
1	1433G_RAT	37	28933	1.631	1.663	2		1	2	TAFDDAIAELDTLNEDSYK	X	1.139	0.1727	0.09364	0.8541	397.4
1	1433G_RAT	37	28933	1.631	1.663	2		2	3	TAFDDAIAELDTLNEDSYK	X	2.337	0.16	0.2195	0.9472	1256
1	ACLY_RAT	36	123843					1	3	GAIVPAQEVPPPTVPMDYSWAR	X	2.221	0.1054	0.6466	0.8965	1789
1	HBB1_RAT	36	16468					1	2	VNPDDVGGEALGR	X	0.6634	0.02778	0.7248	0.9544	1469
1	RINI_RAT	35	52213	0.5075	1.056	2	X	1	2	TNELGDAGVGLVLQGLQNPTCK	X	0.5272	0.801	0.415	0.9653	525.7
1	RINI_RAT	35	52213	0.5075	1.056	2	X	2	3	TNELGDAGVGLVLQGLQNPTCK	X	0.4884	0.127	0.7355	0.9614	2399
1	RTN4_RAT	34	0	1.575	1.014	2	X	1	2	ASISPSNVSALEPQTEMGSIVK	X	1.591	0.05239	0.7832	0.9929	812.1
1	RTN4_RAT	34	0	1.575	1.014	2	X	2	3	ASISPSNVSALEPQTEMGSIVK	X	1.56	0.02983	0.8155	0.9941	3415
1	SPT31_RAT	33	122662					1	1	DPVKGLEK		0	0	0.3466	0.9744	97.12
1	SPT31_RAT	33	122662					2	2	DPVKGLEK		0	0	0.5024	0.948	951.2
1	WDR61_RAT	33	34474	0.602	43.82	3		1	2	SLTFSPDSQLLVTASDDGYIK	X	0.03106	5.211	0.7271	0.7399	262.5
1	WDR61_RAT	33	34474	0.602	43.82	3		2	4	SLTFSPDSQLLVTASDDGYIK	X	42.49	0.7002	0.3031	0.8651	315.1
1	WDR61_RAT	33	34474	0.602	43.82	3		3	3	SLTFSPDSQLLVTASDDGYIK	X	0.1653	1.339	0.5437	0.7421	936.1
1	AT1B1_RAT	32	36475					1	2	VAPPGLTQIPQIQK		6.181	1.713	0.2876	0.5911	1236
1	AT1B1_RAT	32	36475					2	3	VAPPGLTQIPQIQK	X	3.12	0.04014	0.4791	0.9779	248.9
1	CSN8_RAT	31	23438	0.8279	1.966	2		1	2	FIPLSEPAPVPPIPNEQQLAR	X	0.5133	0.1227	0.3489	0.9098	551.2
1	CSN8_RAT	31	23438	0.8279	1.966	2		2	3	FIPLSEPAPVPPIPNEQQLAR	X	1.335	0.03677	0.7431	0.9945	1707
1	XPP1_RAT	30	71476	0.6668	1.002	2	X	1	2	GSLTFEPLTLVPIQTK	X	0.6678	0.1603	0.5847	0.833	454.3
1	XPP1_RAT	30	71476	0.6668	1.002	2	X	2	3	GSLTFEPLTLVPIQTK	X	0.6658	0.1387	0.4973	0.7301	785
1	PIPNA_RAT	28	0	1.298	1.483	3		1	2	VILPVSVDEYQVGQLYSVAEASK	X	1.057	0.02238	0.9394	0.9895	1527
1	PIPNA_RAT	28	0	1.298	1.483	3		2	4	VILPVSVDEYQVGQLYSVAEASK	X	1.011	0.02434	0.897	0.9934	1759
1	PIPNA_RAT	28	0	1.298	1.483	3		3	3	VILPVSVDEYQVGQLYSVAEASK	X	2.044	0.1247	0.9532	0.9726	6234
1	ADDA_RAT	28	82106					1	2	TSTSAVPNLFVPLNTNPK		1.928	0.08111	0.458	0.2725	785.3
1	ADDA_RAT	28	82106					2	3	TSTSAVPNLFVPLNTNPK		1.558	0.04477	0.2862	0.4685	2053
2	ENOA_RAT	1291	48450	1.005	2.083	23		1	2	TIAPALVSK	X	1.096	0.07167	0.9357	1	10130
2	ENOA_RAT	1291	48450	1.005	2.083	23		2	1	GNPTVEVDLYTAK	X	0.8291	0.03453	0.9613	0.9964	6953
2	ENOA_RAT	1291	48450	1.005	2.083	23		3	2	GNPTVEVDLYTAK	X	3.833	0.1533	0.9642	0.9837	21380
2	ENOA_RAT	1291	48450	1.005	2.083	23		4	3	GNPTVEVDLYTAK	X	0.3516	999	0.6113	0.8696	1202
2	ENOA_RAT	1291	48450	1.005	2.083	23		5	2	YITPDQLADLYK	X	1.975	0.06521	0.8179	0.9917	5427
2	ENOA_RAT	1291	48450	1.005	2.083	23		6	3	FGANAILGVSLAVCK	X	0.9145	0.09813	0.5604	0.9123	3616
2	ENOA_RAT	1291	48450	1.005	2.083	23		7	2	FGANAILGVSLAVCK	X	2.088	0.1063	0.5257	0.7988	5992
2	ENOA_RAT	1291	48450	1.005	2.083	23		8	2	VNQIGSVTESLQACK	X	1.748	0.0512	0.9921	0.9954	43060
2	ENOA_RAT	1291	48450	1.005	2.083	23		9	3	VNQIGSVTESLQACK	X	1.688	0.06238	0.98	0.9953	36690
2	ENOA_RAT	1291	48450	1.005	2.083	23		10	2	IDQLMIEMDGTENK	X	0.575	0.2879	0.6914	0.9561	1759
2	ENOA_RAT	1291	48450	1.005	2.083	23		11	3	IDQLMIEMDGTENK	X	0.4187	0.6144	0.3752	0.8847	1619
2	ENOA_RAT	1291	48450	1.005	2.083	23		12	2	AAVPSGASTGIYEALELR	X	4.028	0.06247	0.9864	0.9796	26670
2	ENOA_RAT	1291	48450	1.005	2.083	23		13	3	AAVPSGASTGIYEALELR	X	1.367	0.05474	0.988	0.9866	55240
2	ENOA_RAT	1291	48450	1.005	2.083	23		14	2	LAMQEFMILPVGASSFR	X	2.761	0.04758	0.9757	0.9837	24560
2	ENOA_RAT	1291	48450	1.005	2.083	23		15	3	LAMQEFMILPVGASSFR	X	1.357	0.0197	0.9581	0.9929	64400
2	ENOA_RAT	1291	48450	1.005	2.083	23		16	3	LAMQEFMILPVGASSFR	X	1.03	0.0249	0.7688	0.9944	5639	(7) Oxidation (M)
2	ENOA_RAT	1291	48450	1.005	2.083	23		17	2	LAMQEFMILPVGASSFR	X	0.8018	0.01698	0.8068	0.9876	3152	(7) Oxidation (M)
2	ENOA_RAT	1291	48450	1.005	2.083	23		18	2	LAMQEFMILPVGASSFR	X	0.317	0.1677	0.7836	0.9399	952.2	(3) Oxidation (M);(7) Oxidation (M)
2	ENOA_RAT	1291	48450	1.005	2.083	23		19	3	LAMQEFMILPVGASSFR	X	0.4137	0.1368	0.6242	0.9344	1373	(3) Oxidation (M);(7) Oxidation (M)
2	ENOA_RAT	1291	48450	1.005	2.083	23		20	2	FTATAGIQVVGDDLTVTNPK	X	0.5162	0.02235	0.9118	0.9941	2299
2	ENOA_RAT	1291	48450	1.005	2.083	23		21	3	FTATAGIQVVGDDLTVTNPK	X	0.6691	0.03953	0.7934	0.9844	2931
2	ENOA_RAT	1291	48450	1.005	2.083	23		22	3	AGYTDQVVIGMDVAASEFYR	X	0.6852	0.03553	0.7078	0.9858	3205
2	ENOA_RAT	1291	48450	1.005	2.083	23		23	2	AGYTDQVVIGMDVAASEFYR	X	0.6443	0.0244	0.8612	0.9946	2450
2	TBA1A_RAT	869	51320	1.697	1.714	12	X	1	1	DVNAAIATIK	X	1.431	0.03732	0.9811	0.9963	18900
2	TBA1A_RAT	869	51320	1.697	1.714	12	X	2	2	DVNAAIATIK	X	1.059	0.02145	0.8923	0.9853	70120
2	TBA1A_RAT	869	51320	1.697	1.714	12	X	3	3	LIGQIVSSITASLR	X	0.8262	0.06233	0.8343	0.9966	1530
2	TBA1A_RAT	869	51320	1.697	1.714	12	X	4	2	LIGQIVSSITASLR	X	1.135	0.06028	0.7457	0.9511	4643
2	TBA1A_RAT	869	51320	1.697	1.714	12	X	5	3	TIQFVDWCPTGFK		0.1385	0.2962	0.4948	0.2321	18460
2	TBA1A_RAT	869	51320	1.697	1.714	12	X	6	2	TIQFVDWCPTGFK		2.685	0.2184	0.7079	0.1027	28760
2	TBA1A_RAT	869	51320	1.697	1.714	12	X	7	2	AVFVDLEPTVIDEVR	X	4.688	0.06257	0.9527	0.9742	17950
2	TBA1A_RAT	869	51320	1.697	1.714	12	X	8	3	AVFVDLEPTVIDEVR	X	1.608	0.02385	0.9552	0.9935	54030
2	TBA1A_RAT	869	51320	1.697	1.714	12	X	9	2	VGINYQPPTVVPGGDLAK	X	2.221	0.03308	0.99	0.9858	32600
2	TBA1A_RAT	869	51320	1.697	1.714	12	X	10	3	VGINYQPPTVVPGGDLAK	X	2.418	0.0232	0.9477	0.9839	23170
2	TBA1A_RAT	869	51320	1.697	1.714	12	X	11	2	TIGGGDDSFNTFFSETGAGK	X	2.139	0.04701	0.9947	0.9786	37240
2	TBA1A_RAT	869	51320	1.697	1.714	12	X	12	3	TIGGGDDSFNTFFSETGAGK	X	2.912	0.05136	0.9327	0.9826	14220
2	TBA1A_RAT	869	51320	1.697	1.714	12	X	13	4	FDGALNVDLTEFQTNLVPYPR		1.137	0.04252	0.7241	0.5468	41680
2	TBA1A_RAT	869	51320	1.697	1.714	12	X	14	2	FDGALNVDLTEFQTNLVPYPR	X	0.7623	0.04592	0.7713	0.9291	6212
2	TBA1A_RAT	869	51320	1.697	1.714	12	X	15	3	FDGALNVDLTEFQTNLVPYPR	X	2.086	0.03975	0.8757	0.9814	5849
2	TBA1B_RAT	863	51336	1.688	1.746	12	X	1	1	DVNAAIATIK	X	1.431	0.03732	0.9811	0.9963	18900
2	TBA1B_RAT	863	51336	1.688	1.746	12	X	2	2	DVNAAIATIK	X	1.059	0.02145	0.8923	0.9853	70120
2	TBA1B_RAT	863	51336	1.688	1.746	12	X	3	3	LISQIVSSITASLR	X	0.6809	0.08656	0.9049	0.9998	2239
2	TBA1B_RAT	863	51336	1.688	1.746	12	X	4	2	LISQIVSSITASLR	X	1.297	0.09231	0.8314	0.9916	3575
2	TBA1B_RAT	863	51336	1.688	1.746	12	X	5	2	AVFVDLEPTVIDEVR	X	4.688	0.06257	0.9527	0.9742	17950
2	TBA1B_RAT	863	51336	1.688	1.746	12	X	6	3	AVFVDLEPTVIDEVR	X	1.608	0.02385	0.9552	0.9935	54030
2	TBA1B_RAT	863	51336	1.688	1.746	12	X	7	2	VGINYQPPTVVPGGDLAK	X	2.221	0.03308	0.99	0.9858	32600
2	TBA1B_RAT	863	51336	1.688	1.746	12	X	8	3	VGINYQPPTVVPGGDLAK	X	2.418	0.0232	0.9477	0.9839	23170
2	TBA1B_RAT	863	51336	1.688	1.746	12	X	9	2	TIGGGDDSFNTFFSETGAGK	X	2.139	0.04701	0.9947	0.9786	37240
2	TBA1B_RAT	863	51336	1.688	1.746	12	X	10	3	TIGGGDDSFNTFFSETGAGK	X	2.912	0.05136	0.9327	0.9826	14220
2	TBA1B_RAT	863	51336	1.688	1.746	12	X	11	4	FDGALNVDLTEFQTNLVPYPR		1.137	0.04252	0.7241	0.5468	41680
2	TBA1B_RAT	863	51336	1.688	1.746	12	X	12	2	FDGALNVDLTEFQTNLVPYPR	X	0.7623	0.04592	0.7713	0.9291	6212
2	TBA1B_RAT	863	51336	1.688	1.746	12	X	13	3	FDGALNVDLTEFQTNLVPYPR	X	2.086	0.03975	0.8757	0.9814	5849
2	TBA1C_RAT	837	51094	5.832		12		1	1	DVNAAIATIK	X	1.431	0.03732	0.9811	0.9963	18900
2	TBA1C_RAT	837	51094	5.832		12		2	2	DVNAAIATIK	X	1.059	0.02145	0.8923	0.9853	70120
2	TBA1C_RAT	837	51094	5.832		12		3	3	LISQIVSSITASLR	X	0.6809	0.08656	0.9049	0.9998	2239
2	TBA1C_RAT	837	51094	5.832		12		4	2	LISQIVSSITASLR	X	1.297	0.09231	0.8314	0.9916	3575
2	TBA1C_RAT	837	51094	5.832		12		5	3	TIQFVDWCPTGFK		0.1385	0.2962	0.4948	0.2321	18460
2	TBA1C_RAT	837	51094	5.832		12		6	2	TIQFVDWCPTGFK		2.685	0.2184	0.7079	0.1027	28760
2	TBA1C_RAT	837	51094	5.832		12		7	2	AVFVDLEPTVIDEVR	X	4.688	0.06257	0.9527	0.9742	17950
2	TBA1C_RAT	837	51094	5.832		12		8	3	AVFVDLEPTVIDEVR	X	1.608	0.02385	0.9552	0.9935	54030
2	TBA1C_RAT	837	51094	5.832		12		9	2	VGINYQPPTVVPGGDLAR	X	14040	15.94	0.9265	0.9032	30730
2	TBA1C_RAT	837	51094	5.832		12		10	3	VGINYQPPTVVPGGDLAR	X	1103	4.927	0.8839	0.897	20970
2	TBA1C_RAT	837	51094	5.832		12		11	2	TIGGGDDSFNTFFSETGAGK	X	2.139	0.04701	0.9947	0.9786	37240
2	TBA1C_RAT	837	51094	5.832		12		12	3	TIGGGDDSFNTFFSETGAGK	X	2.912	0.05136	0.9327	0.9826	14220
2	TBA1C_RAT	837	51094	5.832		12		13	4	FDGALNVDLTEFQTNLVPYPR		1.137	0.04252	0.7241	0.5468	41680
2	TBA1C_RAT	837	51094	5.832		12		14	2	FDGALNVDLTEFQTNLVPYPR	X	0.7623	0.04592	0.7713	0.9291	6212
2	TBA1C_RAT	837	51094	5.832		12		15	3	FDGALNVDLTEFQTNLVPYPR	X	2.086	0.03975	0.8757	0.9814	5849
2	HS90A_RAT	824	87403	1.647		15		1	2	DNSTMGYMAAK	X	1.207	0.07843	0.5163	0.9964	3453
2	HS90A_RAT	824	87403	1.647		15		2	2	DQVANSAFVER	X	0.6295	0.1147	0.7644	0.9645	1500
2	HS90A_RAT	824	87403	1.647		15		3	2	ADLINNLGTIAK	X	1.915	0.08754	0.8049	0.9918	9162
2	HS90A_RAT	824	87403	1.647		15		4	2	ELISNSSDALDK	X	0.9955	0.09333	0.7446	0.8677	3209
2	HS90A_RAT	824	87403	1.647		15		5	3	TLTIVDTGIGMTK	X	0.8288	0.04251	0.791	0.9918	3178
2	HS90A_RAT	824	87403	1.647		15		6	2	TLTIVDTGIGMTK	X	2.006	0.1069	0.9066	0.976	10680
2	HS90A_RAT	824	87403	1.647		15		7	2	TLTIVDTGIGMTK	X	0.7746	0.1914	0.6234	0.9465	954.6	(11) Oxidation (M)
2	HS90A_RAT	824	87403	1.647		15		8	3	TLTIVDTGIGMTK	X	0.6456	0.08624	0.4191	0.9761	752.7	(11) Oxidation (M)
2	HS90A_RAT	824	87403	1.647		15		9	3	EGLELPEDEEEK	X	235	0.5041	0.4978	0.9021	730.2
2	HS90A_RAT	824	87403	1.647		15		10	2	EGLELPEDEEEK	X	12.29	0.1804	0.4181	0.9934	18200
2	HS90A_RAT	824	87403	1.647		15		11	3	GVVDSEDLPLNISR	X	0.1778	0.1761	0.8037	0.9985	5633
2	HS90A_RAT	824	87403	1.647		15		12	2	GVVDSEDLPLNISR	X	2.74	0.2046	0.9527	0.9586	7570
2	HS90A_RAT	824	87403	1.647		15		13	2	NPDDITNEEYGEFYK	X	0.9	0.02868	0.7779	0.9945	2356
2	HS90A_RAT	824	87403	1.647		15		14	2	LVTSPCCIVTSTYGWTANMER	X	0.8741	0.02275	0.9547	0.9932	1812
2	HS90A_RAT	824	87403	1.647		15		15	3	LVTSPCCIVTSTYGWTANMER	X	1.333	0.03421	0.4017	0.9847	5775
2	AT1A1_RAT	774	115863	1.447	1.442	14	X	1	2	AVAGDASESALLK	X	1.813	0.06947	0.8521	0.9982	6517
2	AT1A1_RAT	774	115863	1.447	1.442	14	X	2	2	DMTSEELDDILR	X	1.867	0.03856	0.6758	0.9159	2717
2	AT1A1_RAT	774	115863	1.447	1.442	14	X	3	2	AVFQANQENLPILK	X	1.563	0.06726	0.7452	0.9923	1681
2	AT1A1_RAT	774	115863	1.447	1.442	14	X	4	3	AVFQANQENLPILK	X	1.341	0.05532	0.5596	0.9384	2674
2	AT1A1_RAT	774	115863	1.447	1.442	14	X	5	3	VDNSSLTGESEPQTR	X	1.131	0.02059	0.7246	0.994	848.6
2	AT1A1_RAT	774	115863	1.447	1.442	14	X	6	2	VDNSSLTGESEPQTR	X	1.328	0.01673	0.9036	0.9988	1814
2	AT1A1_RAT	774	115863	1.447	1.442	14	X	7	2	GVGIISEGNETVEDIAAR	X	1.743	0.1007	0.9588	0.9498	21660
2	AT1A1_RAT	774	115863	1.447	1.442	14	X	8	3	GVGIISEGNETVEDIAAR	X	1.632	0.1892	0.7106	0.8004	13890
2	AT1A1_RAT	774	115863	1.447	1.442	14	X	9	3	QGAIVAVTGDGVNDSPALK	X	2.69	0.05088	0.508	0.9857	7467
2	AT1A1_RAT	774	115863	1.447	1.442	14	X	10	2	QGAIVAVTGDGVNDSPALK	X	1.72	0.05969	0.9302	0.9938	6580
2	AT1A1_RAT	774	115863	1.447	1.442	14	X	11	2	MSINAEDVVVGDLVEVK	X	0.6757	0.159	0.3105	0.818	536
2	AT1A1_RAT	774	115863	1.447	1.442	14	X	12	3	MSINAEDVVVGDLVEVK	X	0.773	0.2294	0.598	0.8739	1379
2	AT1A1_RAT	774	115863	1.447	1.442	14	X	13	2	QAADMILLDDNFASIVTGVEEGR	X	1.242	0.05085	0.8731	0.9879	943
2	AT1A1_RAT	774	115863	1.447	1.442	14	X	14	3	QAADMILLDDNFASIVTGVEEGR	X	1.939	0.1776	0.8473	0.8903	4478
2	AT1A3_RAT	770	114643	1.591	1.34	13	X	1	2	IATLASGLEVGK	X	2.01	0.05252	0.7585	0.9961	8353
2	AT1A3_RAT	770	114643	1.591	1.34	13	X	2	2	DVAGDASESALLK	X	2.007	0.03754	0.9396	0.998	15300
2	AT1A3_RAT	770	114643	1.591	1.34	13	X	3	3	DVAGDASESALLK	X	1.861	0.05381	0.3608	0.8782	679.7
2	AT1A3_RAT	770	114643	1.591	1.34	13	X	4	2	ADIGVAMGIAGSDVSK	X	1.281	0.1759	0.6851	0.9326	4174
2	AT1A3_RAT	770	114643	1.591	1.34	13	X	5	3	ADIGVAMGIAGSDVSK	X	0.9158	0.174	0.6269	0.9194	2532
2	AT1A3_RAT	770	114643	1.591	1.34	13	X	6	3	VDNSSLTGESEPQTR	X	1.131	0.02059	0.7246	0.994	848.6
2	AT1A3_RAT	770	114643	1.591	1.34	13	X	7	2	VDNSSLTGESEPQTR	X	1.328	0.01673	0.9036	0.9988	1814
2	AT1A3_RAT	770	114643	1.591	1.34	13	X	8	2	GVGIISEGNETVEDIAAR	X	1.743	0.1007	0.9588	0.9498	21660
2	AT1A3_RAT	770	114643	1.591	1.34	13	X	9	3	GVGIISEGNETVEDIAAR	X	1.632	0.1892	0.7106	0.8004	13890
2	AT1A3_RAT	770	114643	1.591	1.34	13	X	10	3	QGAIVAVTGDGVNDSPALK	X	2.69	0.05088	0.508	0.9857	7467
2	AT1A3_RAT	770	114643	1.591	1.34	13	X	11	2	QGAIVAVTGDGVNDSPALK	X	1.72	0.05969	0.9302	0.9938	6580
2	AT1A3_RAT	770	114643	1.591	1.34	13	X	12	2	MQVNAEEVVVGDLVEIK		0.8488	0.09551	0.4719	0.5793	1287
2	AT1A3_RAT	770	114643	1.591	1.34	13	X	13	3	MQVNAEEVVVGDLVEIK		1.167	0.0836	0.3487	0.4893	2870
2	AT1A3_RAT	770	114643	1.591	1.34	13	X	14	2	QAADMILLDDNFASIVTGVEEGR	X	1.242	0.05085	0.8731	0.9879	943
2	AT1A3_RAT	770	114643	1.591	1.34	13	X	15	3	QAADMILLDDNFASIVTGVEEGR	X	1.939	0.1776	0.8473	0.8903	4478
2	TBB3_RAT	753	51291	2.403	1.974	15	X	1	2	IMNTFSVVPSPK	X	6.281	0.1299	0.6966	0.9635	13890
2	TBB3_RAT	753	51291	2.403	1.974	15	X	2	3	IMNTFSVVPSPK	X	1.36	0.03613	0.7577	0.9798	8536
2	TBB3_RAT	753	51291	2.403	1.974	15	X	3	3	IMNTFSVVPSPK		10.03	0.06518	0.3515	0.3197	4117	(2) Oxidation (M)
2	TBB3_RAT	753	51291	2.403	1.974	15	X	4	2	IMNTFSVVPSPK	X	1.995	0.3187	0.6603	0.8434	3325	(2) Oxidation (M)
2	TBB3_RAT	753	51291	2.403	1.974	15	X	5	3	EVDEQMLAIQSK	X	1.606	0.1656	0.5848	0.9828	927.7
2	TBB3_RAT	753	51291	2.403	1.974	15	X	6	2	EVDEQMLAIQSK	X	2.136	0.1078	0.8388	0.9954	2144
2	TBB3_RAT	753	51291	2.403	1.974	15	X	7	2	AILVDLEPGTMDSVR	X	5.993	0.08142	0.9743	0.9852	16680
2	TBB3_RAT	753	51291	2.403	1.974	15	X	8	3	AILVDLEPGTMDSVR	X	1.654	0.05683	0.4855	0.8993	844.6
2	TBB3_RAT	753	51291	2.403	1.974	15	X	9	3	AILVDLEPGTMDSVR	X	0.8338	0.04059	0.8245	0.9955	2857	(11) Oxidation (M)
2	TBB3_RAT	753	51291	2.403	1.974	15	X	10	2	AILVDLEPGTMDSVR	X	1.01	0.021	0.8816	0.9949	4428	(11) Oxidation (M)
2	TBB3_RAT	753	51291	2.403	1.974	15	X	11	2	ALTVPELTQQMFDAK	X	3.776	0.04885	0.8859	0.9786	13120
2	TBB3_RAT	753	51291	2.403	1.974	15	X	12	3	ALTVPELTQQMFDAK	X	1.679	0.03182	0.7598	0.998	22260
2	TBB3_RAT	753	51291	2.403	1.974	15	X	13	2	ALTVPELTQQMFDAK	X	9.183	0.1796	0.9203	0.9655	11190	(11) Oxidation (M)
2	TBB3_RAT	753	51291	2.403	1.974	15	X	14	3	ALTVPELTQQMFDAK	X	2.672	0.01219	0.8778	0.9957	28210	(11) Oxidation (M)
2	TBB3_RAT	753	51291	2.403	1.974	15	X	15	2	MSSTFIGNSTAIQELFK	X	2.813	0.3335	0.6591	0.8111	1538
2	TBB3_RAT	753	51291	2.403	1.974	15	X	16	3	MSSTFIGNSTAIQELFK	X	2.414	0.4185	0.5411	0.7835	2257
2	DPYL2_RAT	735	63535	2.392	1.567	15	X	1	2	GSPLVVISQGK	X	1.713	0.06657	0.5211	0.9906	3465
2	DPYL2_RAT	735	63535	2.392	1.567	15	X	2	3	QIGENLIVPGGVK		1.234	0.06294	0.319	0.4545	3528
2	DPYL2_RAT	735	63535	2.392	1.567	15	X	3	2	QIGENLIVPGGVK	X	4.509	0.1187	0.4581	0.8223	4284
2	DPYL2_RAT	735	63535	2.392	1.567	15	X	4	2	GLYDGPVCEVSVTPK	X	3.45	0.1023	0.8906	0.9684	6053
2	DPYL2_RAT	735	63535	2.392	1.567	15	X	5	3	GLYDGPVCEVSVTPK	X	1.599	0.07999	0.7865	0.9924	5697
2	DPYL2_RAT	735	63535	2.392	1.567	15	X	6	2	MDENQFVAVTSTNAAK	X	2.443	0.06587	0.9297	0.9847	9180
2	DPYL2_RAT	735	63535	2.392	1.567	15	X	7	3	MDENQFVAVTSTNAAK	X	1.706	0.03478	0.9078	0.9866	12730
2	DPYL2_RAT	735	63535	2.392	1.567	15	X	8	3	DNFTLIPEGTNGTEER	X	3.93	0.1447	0.6152	0.9228	1069
2	DPYL2_RAT	735	63535	2.392	1.567	15	X	9	2	DNFTLIPEGTNGTEER	X	2.683	0.05128	0.9151	0.9892	3278
2	DPYL2_RAT	735	63535	2.392	1.567	15	X	10	2	SITIANQTNCPLYVTK	X	3.651	0.09191	0.9681	0.9803	11710
2	DPYL2_RAT	735	63535	2.392	1.567	15	X	11	2	FQLTDSQIYEVLSVIR	X	1.186	0.02797	0.8757	0.9868	2622
2	DPYL2_RAT	735	63535	2.392	1.567	15	X	12	3	FQLTDSQIYEVLSVIR	X	1.158	0.0213	0.8031	0.9889	3485
2	DPYL2_RAT	735	63535	2.392	1.567	15	X	13	3	ISVGSDADLVIWDPDSVK	X	1.869	0.1554	0.5628	0.9649	7172
2	DPYL2_RAT	735	63535	2.392	1.567	15	X	14	2	ISVGSDADLVIWDPDSVK	X	2.392	0.1244	0.7358	0.9567	6232
2	DPYL2_RAT	735	63535	2.392	1.567	15	X	15	3	FQMPDQGMTSADDFFQGTK	X	4.407	0.2205	0.6293	0.9409	2826
2	DPYL2_RAT	735	63535	2.392	1.567	15	X	16	2	FQMPDQGMTSADDFFQGTK	X	2.603	0.05772	0.9367	0.9915	3316
2	ATPA_RAT	732	60700	1.009		11		1	2	VVDALGNAIDGK	X	1.144	0.05338	0.5025	0.9466	1689
2	ATPA_RAT	732	60700	1.009		11		2	3	ILGADTSVDLEETGR	X	0.02478	0.7664	0.6502	0.7301	20070
2	ATPA_RAT	732	60700	1.009		11		3	2	ILGADTSVDLEETGR	X	2.845	0.1255	0.9656	0.9923	8856
2	ATPA_RAT	732	60700	1.009		11		4	3	TGAIVDVPVGDELLGR	X	1.277	0.1102	0.7562	0.9926	3714
2	ATPA_RAT	732	60700	1.009		11		5	2	TGAIVDVPVGDELLGR	X	4.787	0.1186	0.942	0.9826	10830
2	ATPA_RAT	732	60700	1.009		11		6	2	GMSLNLEPDNVGVVVFGNDK	X	1.367	0.02294	0.9272	0.9937	2668
2	ATPA_RAT	732	60700	1.009		11		7	3	GMSLNLEPDNVGVVVFGNDK	X	1.697	0.07896	0.7034	0.9542	2492
2	ATPA_RAT	732	60700	1.009		11		8	3	QGQYSPMAIEEQVAVIYAGVR	X	1.225	0.0971	0.6625	0.8946	2069
2	ATPA_RAT	732	60700	1.009		11		9	2	QGQYSPMAIEEQVAVIYAGVR	X	0.9978	0.05668	0.9081	0.9961	988.4
2	ATPA_RAT	732	60700	1.009		11		10	2	EVAAFAQFGSDLDAATQQLLSR	X	0.81	0.04117	0.9036	0.9801	5597
2	ATPA_RAT	732	60700	1.009		11		11	3	EVAAFAQFGSDLDAATQQLLSR	X	0.9733	0.0487	0.9865	0.9618	41050
2	TBB2A_RAT	708	50695	2.027	2.101	16	X	1	3	IMNTFSVMPSPK	X	2.422	0.03483	0.8185	0.983	1492
2	TBB2A_RAT	708	50695	2.027	2.101	16	X	2	2	IMNTFSVMPSPK	X	4.533	0.1846	0.6993	0.8118	4594
2	TBB2A_RAT	708	50695	2.027	2.101	16	X	3	2	EVDEQMLNVQNK	X	3.24	0.1903	0.8978	0.9874	3848
2	TBB2A_RAT	708	50695	2.027	2.101	16	X	4	3	EVDEQMLNVQNK	X	1.435	0.07407	0.8834	0.9985	5665
2	TBB2A_RAT	708	50695	2.027	2.101	16	X	5	3	EVDEQMLNVQNK	X	0.7449	0.08187	0.6966	0.9969	948.3	(6) Oxidation (M)
2	TBB2A_RAT	708	50695	2.027	2.101	16	X	6	2	EVDEQMLNVQNK	X	0.7415	0.09431	0.5231	0.9981	1510	(6) Oxidation (M)
2	TBB2A_RAT	708	50695	2.027	2.101	16	X	7	2	AILVDLEPGTMDSVR	X	5.993	0.08142	0.9743	0.9852	16680
2	TBB2A_RAT	708	50695	2.027	2.101	16	X	8	3	AILVDLEPGTMDSVR	X	1.654	0.05683	0.4855	0.8993	844.6
2	TBB2A_RAT	708	50695	2.027	2.101	16	X	9	3	AILVDLEPGTMDSVR	X	0.8338	0.04059	0.8245	0.9955	2857	(11) Oxidation (M)
2	TBB2A_RAT	708	50695	2.027	2.101	16	X	10	2	AILVDLEPGTMDSVR	X	1.01	0.021	0.8816	0.9949	4428	(11) Oxidation (M)
2	TBB2A_RAT	708	50695	2.027	2.101	16	X	11	2	ALTVPELTQQMFDSK	X	9.183	0.1796	0.9203	0.9655	11190
2	TBB2A_RAT	708	50695	2.027	2.101	16	X	12	3	ALTVPELTQQMFDSK	X	2.672	0.01219	0.8778	0.9957	28210
2	TBB2A_RAT	708	50695	2.027	2.101	16	X	13	2	MSATFIGNSTAIQELFK	X	1.541	0.05398	0.9461	0.9922	6063
2	TBB2A_RAT	708	50695	2.027	2.101	16	X	14	3	MSATFIGNSTAIQELFK	X	1.34	0.1109	0.8676	0.9954	8784
2	TBB2A_RAT	708	50695	2.027	2.101	16	X	15	2	MSATFIGNSTAIQELFK	X	2.813	0.3335	0.6591	0.8111	1538	(1) Oxidation (M)
2	TBB2A_RAT	708	50695	2.027	2.101	16	X	16	3	MSATFIGNSTAIQELFK	X	2.414	0.4185	0.5411	0.7835	2257	(1) Oxidation (M)
2	MDHM_RAT	706	36818	1.458		15		1	2	IQEAGTEVVK	X	1.331	0.07853	0.4689	0.9788	400.1
2	MDHM_RAT	706	36818	1.458		15		2	2	MIAEAIPELK	X	1.463	0.09346	0.7513	0.9372	11360
2	MDHM_RAT	706	36818	1.458		15		3	3	GCDVVVIPAGVPR	X	2.367	0.5428	0.2796	0.8622	1548
2	MDHM_RAT	706	36818	1.458		15		4	2	GCDVVVIPAGVPR	X	3.457	0.04703	0.5431	0.9275	5196
2	MDHM_RAT	706	36818	1.458		15		5	3	TIIPLISQCTPK	X	1.157	0.04968	0.8993	0.9988	3342
2	MDHM_RAT	706	36818	1.458		15		6	2	TIIPLISQCTPK	X	1.762	0.04595	0.9275	0.9929	8168
2	MDHM_RAT	706	36818	1.458		15		7	2	EGVIECSFVQSK	X	1.274	0.0923	0.6384	0.9826	4646
2	MDHM_RAT	706	36818	1.458		15		8	3	GYLGPEQLPDCLK	X	3.786	2.073	0.6885	0.9036	10730
2	MDHM_RAT	706	36818	1.458		15		9	2	GYLGPEQLPDCLK	X	6.916	0.6475	0.6823	0.9258	12460
2	MDHM_RAT	706	36818	1.458		15		10	3	VDFPQDQLATLTGR	X	0.01343	0.04538	0.3595	0.7407	3314
2	MDHM_RAT	706	36818	1.458		15		11	2	VDFPQDQLATLTGR	X	4.614	0.5727	0.6855	0.8533	6923
2	MDHM_RAT	706	36818	1.458		15		12	2	ETECTYFSTPLLLGK	X	1.789	0.07618	0.8373	0.9723	6276
2	MDHM_RAT	706	36818	1.458		15		13	3	ETECTYFSTPLLLGK	X	1.238	0.2479	0.5342	0.8938	4990
2	MDHM_RAT	706	36818	1.458		15		14	2	VAVLGASGGIGQPLSLLLK	X	1.471	0.03466	0.9085	0.996	5047
2	MDHM_RAT	706	36818	1.458		15		15	3	VAVLGASGGIGQPLSLLLK	X	1.31	0.0331	0.9236	0.9993	7723
2	ACTB_RAT	704	42584	0.4439		14		1	2	DLTDYLMK	X	1.036	0.03058	0.9612	0.9903	64670
2	ACTB_RAT	704	42584	0.4439		14		2	2	DLTDYLMK	X	0.7865	0.02131	0.6503	0.9938	7990	(7) Oxidation (M)
2	ACTB_RAT	704	42584	0.4439		14		3	1	EITALAPSTMK	X	1.024	0.06232	0.968	0.9981	3405
2	ACTB_RAT	704	42584	0.4439		14		4	2	EITALAPSTMK	X	2.29	0.07252	0.7328	0.9897	12610
2	ACTB_RAT	704	42584	0.4439		14		5	2	EITALAPSTMK	X	0.6993	0.06486	0.8897	0.9456	6144	(10) Oxidation (M)
2	ACTB_RAT	704	42584	0.4439		14		6	2	DSYVGDEAQSK	X	1.044	0.02623	0.7897	0.9997	3369
2	ACTB_RAT	704	42584	0.4439		14		7	3	SYELPDGQVITIGNER	X	1.071	0.1164	0.3501	0.9115	2049
2	ACTB_RAT	704	42584	0.4439		14		8	2	SYELPDGQVITIGNER	X	1.187	0.0547	0.639	0.9699	4567
2	ACTB_RAT	704	42584	0.4439		14		9	3	MDDDIAALVVDNGSGMCK	X	0.09233	1.26	0.5505	0.7201	1166	(1) Oxidation (M);(16) Oxidation (M)
2	ACTB_RAT	704	42584	0.4439		14		10	2	MDDDIAALVVDNGSGMCK	X	0.1124	0.2992	0.7203	0.9829	1301	(1) Oxidation (M);(16) Oxidation (M)
2	ACTB_RAT	704	42584	0.4439		14		11	2	VAPEEHPVLLTEAPLNPK	X	0.01797	5.72	0.5192	0.8452	565
2	ACTB_RAT	704	42584	0.4439		14		12	4	VAPEEHPVLLTEAPLNPK	X	0.1341	0.6977	0.4352	0.8414	1033
2	ACTB_RAT	704	42584	0.4439		14		13	3	VAPEEHPVLLTEAPLNPK	X	0.3602	0.241	0.4409	0.7453	1282
2	ACTB_RAT	704	42584	0.4439		14		14	3	LCYVALDFEQEMATAASSSSLEK	X	0.7228	0.03756	0.8587	0.9869	3505
2	TBB4B_RAT	686	50646	2.189	1.949	19	X	1	2	IMNTFSVVPSPK	X	6.281	0.1299	0.6966	0.9635	13890
2	TBB4B_RAT	686	50646	2.189	1.949	19	X	2	3	IMNTFSVVPSPK	X	1.36	0.03613	0.7577	0.9798	8536
2	TBB4B_RAT	686	50646	2.189	1.949	19	X	3	3	IMNTFSVVPSPK		10.03	0.06518	0.3515	0.3197	4117	(2) Oxidation (M)
2	TBB4B_RAT	686	50646	2.189	1.949	19	X	4	2	IMNTFSVVPSPK	X	1.995	0.3187	0.6603	0.8434	3325	(2) Oxidation (M)
2	TBB4B_RAT	686	50646	2.189	1.949	19	X	5	2	EVDEQMLNVQNK	X	3.24	0.1903	0.8978	0.9874	3848
2	TBB4B_RAT	686	50646	2.189	1.949	19	X	6	3	EVDEQMLNVQNK	X	1.435	0.07407	0.8834	0.9985	5665
2	TBB4B_RAT	686	50646	2.189	1.949	19	X	7	3	EVDEQMLNVQNK	X	0.7449	0.08187	0.6966	0.9969	948.3	(6) Oxidation (M)
2	TBB4B_RAT	686	50646	2.189	1.949	19	X	8	2	EVDEQMLNVQNK	X	0.7415	0.09431	0.5231	0.9981	1510	(6) Oxidation (M)
2	TBB4B_RAT	686	50646	2.189	1.949	19	X	9	3	AVLVDLEPGTMDSVR	X	1.629	0.0232	0.8218	0.9988	6422
2	TBB4B_RAT	686	50646	2.189	1.949	19	X	10	2	AVLVDLEPGTMDSVR	X	4.34	0.07796	0.9247	0.9844	10880
2	TBB4B_RAT	686	50646	2.189	1.949	19	X	11	3	AVLVDLEPGTMDSVR	X	3.489	0.2463	0.3873	0.8561	2332	(11) Oxidation (M)
2	TBB4B_RAT	686	50646	2.189	1.949	19	X	12	2	AVLVDLEPGTMDSVR	X	1.235	0.2102	0.7694	0.9518	3424	(11) Oxidation (M)
2	TBB4B_RAT	686	50646	2.189	1.949	19	X	13	2	ALTVPELTQQMFDAK	X	3.776	0.04885	0.8859	0.9786	13120
2	TBB4B_RAT	686	50646	2.189	1.949	19	X	14	3	ALTVPELTQQMFDAK	X	1.679	0.03182	0.7598	0.998	22260
2	TBB4B_RAT	686	50646	2.189	1.949	19	X	15	2	ALTVPELTQQMFDAK	X	9.183	0.1796	0.9203	0.9655	11190	(11) Oxidation (M)
2	TBB4B_RAT	686	50646	2.189	1.949	19	X	16	3	ALTVPELTQQMFDAK	X	2.672	0.01219	0.8778	0.9957	28210	(11) Oxidation (M)
2	TBB4B_RAT	686	50646	2.189	1.949	19	X	17	2	MSATFIGNSTAIQELFK	X	1.541	0.05398	0.9461	0.9922	6063
2	TBB4B_RAT	686	50646	2.189	1.949	19	X	18	3	MSATFIGNSTAIQELFK	X	1.34	0.1109	0.8676	0.9954	8784
2	TBB4B_RAT	686	50646	2.189	1.949	19	X	19	2	MSATFIGNSTAIQELFK	X	2.813	0.3335	0.6591	0.8111	1538	(1) Oxidation (M)
2	TBB4B_RAT	686	50646	2.189	1.949	19	X	20	3	MSATFIGNSTAIQELFK	X	2.414	0.4185	0.5411	0.7835	2257	(1) Oxidation (M)
2	ALDOC_RAT	680	40247	1.889		12		1	2	DNAGAATEEFIK	X	1.64	0.1724	0.6679	0.9816	7418
2	ALDOC_RAT	680	40247	1.889		12		2	2	GILAADESVGSMAK	X	2.586	0.07006	0.8944	0.9978	8004
2	ALDOC_RAT	680	40247	1.889		12		3	3	GILAADESVGSMAK	X	2.333	0.129	0.3043	0.8789	711.8	(12) Oxidation (M)
2	ALDOC_RAT	680	40247	1.889		12		4	2	GILAADESVGSMAK	X	2.904	0.1306	0.3532	0.9327	1807	(12) Oxidation (M)
2	ALDOC_RAT	680	40247	1.889		12		5	2	TPSALAILENANVLAR	X	2.227	0.09219	0.6961	0.9442	2210
2	ALDOC_RAT	680	40247	1.889		12		6	3	YSPEEIAMATVTALR	X	1.749	0.02901	0.7957	0.9806	4129
2	ALDOC_RAT	680	40247	1.889		12		7	2	YSPEEIAMATVTALR	X	1.924	0.06591	0.8104	0.975	2747
2	ALDOC_RAT	680	40247	1.889		12		8	3	TPSALAILENANVLAR	X	1.737	0.03432	0.7819	0.9809	4185
2	ALDOC_RAT	680	40247	1.889		12		9	3	YEGSGDGGAAAQSLYVANHAY	X	0.639	0.5345	0.3289	0.744	696.3
2	ALDOC_RAT	680	40247	1.889		12		10	2	YEGSGDGGAAAQSLYVANHAY	X	1.813	0.02575	0.9442	0.9978	1493
2	ALDOC_RAT	680	40247	1.889		12		11	2	GVVPLAGTDGETTTQGLDGLLER	X	2.138	0.06287	0.8472	0.9876	443
2	ALDOC_RAT	680	40247	1.889		12		12	3	GVVPLAGTDGETTTQGLDGLLER	X	2.232	0.03118	0.781	0.9783	1054
2	TBA4A_RAT	674	51166	1.42	1.509	11	X	1	2	DVNAAIAAIK	X	1.159	0.06349	0.9086	0.9997	13430
2	TBA4A_RAT	674	51166	1.42	1.509	11	X	2	3	LISQIVSSITASLR	X	0.6809	0.08656	0.9049	0.9998	2239
2	TBA4A_RAT	674	51166	1.42	1.509	11	X	3	2	LISQIVSSITASLR	X	1.297	0.09231	0.8314	0.9916	3575
2	TBA4A_RAT	674	51166	1.42	1.509	11	X	4	3	AVFVDLEPTVIDEIR	X	1.255	0.04631	0.8558	0.9876	4113
2	TBA4A_RAT	674	51166	1.42	1.509	11	X	5	2	AVFVDLEPTVIDEIR	X	1.805	0.07194	0.9253	0.9857	5057
2	TBA4A_RAT	674	51166	1.42	1.509	11	X	6	2	VGINYQPPTVVPGGDLAK	X	2.221	0.03308	0.99	0.9858	32600
2	TBA4A_RAT	674	51166	1.42	1.509	11	X	7	3	VGINYQPPTVVPGGDLAK	X	2.418	0.0232	0.9477	0.9839	23170
2	TBA4A_RAT	674	51166	1.42	1.509	11	X	8	2	TIGGGDDSFTTFFCETGAGK	X	1.555	0.1093	0.923	0.9621	4050
2	TBA4A_RAT	674	51166	1.42	1.509	11	X	9	3	TIGGGDDSFTTFFCETGAGK	X	1.532	0.2245	0.3119	0.7708	2186
2	TBA4A_RAT	674	51166	1.42	1.509	11	X	10	4	FDGALNVDLTEFQTNLVPYPR		1.137	0.04252	0.7241	0.5468	41680
2	TBA4A_RAT	674	51166	1.42	1.509	11	X	11	2	FDGALNVDLTEFQTNLVPYPR	X	0.7623	0.04592	0.7713	0.9291	6212
2	TBA4A_RAT	674	51166	1.42	1.509	11	X	12	3	FDGALNVDLTEFQTNLVPYPR	X	2.086	0.03975	0.8757	0.9814	5849
2	KCRB_RAT	668	43625	1.595	2.017	12	X	1	2	DLFDPIIEDR	X	2.811	0.1437	0.8223	0.987	6572
2	KCRB_RAT	668	43625	1.595	2.017	12	X	2	3	FCTGLTQIETLFK	X	0.9586	0.1239	0.5967	0.7069	1086
2	KCRB_RAT	668	43625	1.595	2.017	12	X	3	2	FCTGLTQIETLFK	X	1.029	0.1569	0.598	0.875	2446
2	KCRB_RAT	668	43625	1.595	2.017	12	X	4	2	LAVEALSSLDGDLSGR	X	3.825	0.09749	0.9558	0.9853	13940
2	KCRB_RAT	668	43625	1.595	2.017	12	X	5	3	LAVEALSSLDGDLSGR	X	1.356	0.04319	0.9549	0.9885	12920
2	KCRB_RAT	668	43625	1.595	2.017	12	X	6	2	LEQGQPIDDLMPAQK	X	5.266	0.2152	0.9078	0.9692	13870
2	KCRB_RAT	668	43625	1.595	2.017	12	X	7	3	LEQGQPIDDLMPAQK	X	2.688	0.09434	0.8177	0.9879	14610
2	KCRB_RAT	668	43625	1.595	2.017	12	X	8	2	LEQGQPIDDLMPAQK	X	1.061	0.06193	0.8508	0.9925	2168	(11) Oxidation (M)
2	KCRB_RAT	668	43625	1.595	2.017	12	X	9	3	LEQGQPIDDLMPAQK		9.722	1.372	0.5122	0.6912	4017	(11) Oxidation (M)
2	KCRB_RAT	668	43625	1.595	2.017	12	X	10	2	LGFSEVELVQMVVDGVK	X	1.052	0.03668	0.9591	0.9987	17210
2	KCRB_RAT	668	43625	1.595	2.017	12	X	11	3	LGFSEVELVQMVVDGVK	X	1.063	0.03847	0.932	0.9987	26150
2	KCRB_RAT	668	43625	1.595	2.017	12	X	12	3	GTGGVDTAAVGGVFDVSNADR	X	0.4713	0.1419	0.8094	0.7773	5670
2	KCRB_RAT	668	43625	1.595	2.017	12	X	13	2	GTGGVDTAAVGGVFDVSNADR	X	2.383	0.06511	0.9786	0.9834	15490
2	G3P_RAT	661	36819	1.088	1.109	6		1	3	VVDLMAYMASKE	X	1.078	0.05705	0.8991	0.9993	1600
2	G3P_RAT	661	36819	1.088	1.109	6		2	2	VVDLMAYMASKE	X	2.026	0.03781	0.8396	0.9904	4712
2	G3P_RAT	661	36819	1.088	1.109	6		3	2	GAAQNIIPASTGAAK	X	0.9603	0.06053	0.982	0.9878	89480
2	G3P_RAT	661	36819	1.088	1.109	6		4	3	GAAQNIIPASTGAAK	X	1.12	0.0343	0.7776	0.9984	2794
2	G3P_RAT	661	36819	1.088	1.109	6		5	3	VVDLMAYMASKE	X	0.182	0.9601	0.5367	0.7786	857.6	(8) Oxidation (M)
2	G3P_RAT	661	36819	1.088	1.109	6		6	2	VVDLMAYMASKE	X	0.5774	0.38	0.7	0.8611	2531	(8) Oxidation (M)
2	G3P_RAT	661	36819	1.088	1.109	6		7	2	VPTPNVSVVDLTCR	X	5.614	0.1153	0.859	0.9831	25460
2	G3P_RAT	661	36819	1.088	1.109	6		8	3	VPTPNVSVVDLTCR	X	1.302	0.02613	0.9795	0.9974	41500
2	G3P_RAT	661	36819	1.088	1.109	6		9	2	IVSNASCTTNCLAPLAK	X	1.082	0.06582	0.9967	0.9886	112100
2	G3P_RAT	661	36819	1.088	1.109	6		10	3	IVSNASCTTNCLAPLAK	X	1.015	0.05525	0.9744	0.9828	100400
2	GBB1_RAT	660	38432	2.056	1.514	8	X	1	2	LLVSASQDGK	X	1.393	0.03918	0.7798	0.9964	2609
2	GBB1_RAT	660	38432	2.056	1.514	8	X	2	2	LFVSGACDASAK	X	1.649	0.1876	0.6877	0.966	3817
2	GBB1_RAT	660	38432	2.056	1.514	8	X	3	3	ACADATLSQITNNIDPVGR	X	4.451	0.1191	0.9405	0.9705	4311
2	GBB1_RAT	660	38432	2.056	1.514	8	X	4	2	ACADATLSQITNNIDPVGR	X	2.171	0.03942	0.9811	0.987	7210
2	GBB1_RAT	660	38432	2.056	1.514	8	X	5	2	LLLAGYDDFNCNVWDALK	X	1.464	0.01752	0.9579	0.9826	17210
2	GBB1_RAT	660	38432	2.056	1.514	8	X	6	3	LLLAGYDDFNCNVWDALK	X	2.421	0.04317	0.8626	0.9111	11840
2	GBB1_RAT	660	38432	2.056	1.514	8	X	7	2	VSCLGVTDDGMAVATGSWDSFLK	X	1.404	0.01481	0.9798	0.9933	4038
2	GBB1_RAT	660	38432	2.056	1.514	8	X	8	3	VSCLGVTDDGMAVATGSWDSFLK	X	2.886	0.03904	0.9612	0.9694	9338
2	MAP1B_RAT	654	276979	0.8008		16		1	3	DLTGQVSTPPVK	X	0.7976	0.1019	0.7956	0.9981	575.4
2	MAP1B_RAT	654	276979	0.8008		16		2	2	DLTGQVSTPPVK	X	0.8897	0.1039	0.8	0.9955	2341
2	MAP1B_RAT	654	276979	0.8008		16		3	3	SVGNAIEPVILFQK	X	0.8035	0.05097	0.7529	0.9775	2818
2	MAP1B_RAT	654	276979	0.8008		16		4	2	SVGNAIEPVILFQK	X	0.9323	0.06104	0.7687	0.9794	3474
2	MAP1B_RAT	654	276979	0.8008		16		5	3	TPEDGGYSCEITEK	X	0.005766	3.979	0.4302	0.9076	1207
2	MAP1B_RAT	654	276979	0.8008		16		6	2	TPEDGGYSCEITEK	X	0.2922	0.1462	0.5547	0.946	1666
2	MAP1B_RAT	654	276979	0.8008		16		7	2	ESSPTYSPGFSDSTSGAK	X	0.7127	0.2618	0.8337	0.9861	555.9
2	MAP1B_RAT	654	276979	0.8008		16		8	3	ESSPTYSPGFSDSTSGAK	X	228.5	7.051	0.6135	0.725	834.3
2	MAP1B_RAT	654	276979	0.8008		16		9	2	ASDAEIMSSQSALALDER	X	0.5017	0.1098	0.7127	0.9506	1199
2	MAP1B_RAT	654	276979	0.8008		16		10	3	ASDAEIMSSQSALALDER	X	0.6901	0.08523	0.5228	0.909	1162
2	MAP1B_RAT	654	276979	0.8008		16		11	3	SSYYVVSGNDPAAEEPSR	X	0.592	0.2667	0.2345	0.9166	1059
2	MAP1B_RAT	654	276979	0.8008		16		12	2	SSYYVVSGNDPAAEEPSR	X	0.8916	0.01253	0.8518	0.9985	2227
2	MAP1B_RAT	654	276979	0.8008		16		13	2	ITSFPESESYSYETTTK	X	0.9204	0.03114	0.9337	0.9956	1758
2	MAP1B_RAT	654	276979	0.8008		16		14	3	ITSFPESESYSYETTTK	X	1.305	0.03731	0.5937	0.9689	2006
2	MAP1B_RAT	654	276979	0.8008		16		15	2	VLFPGNSTQYNILEGLEK	X	0.8805	0.03222	0.9197	0.9931	3260
2	MAP1B_RAT	654	276979	0.8008		16		16	3	VLFPGNSTQYNILEGLEK	X	1.015	0.02393	0.8867	0.9853	6146
2	TBB5_RAT	643	50516	2.311	2.664	15	X	1	2	IMNTFSVVPSPK	X	6.281	0.1299	0.6966	0.9635	13890
2	TBB5_RAT	643	50516	2.311	2.664	15	X	2	3	IMNTFSVVPSPK	X	1.36	0.03613	0.7577	0.9798	8536
2	TBB5_RAT	643	50516	2.311	2.664	15	X	3	3	IMNTFSVVPSPK		10.03	0.06518	0.3515	0.3197	4117	(2) Oxidation (M)
2	TBB5_RAT	643	50516	2.311	2.664	15	X	4	2	IMNTFSVVPSPK	X	1.995	0.3187	0.6603	0.8434	3325	(2) Oxidation (M)
2	TBB5_RAT	643	50516	2.311	2.664	15	X	5	2	EVDEQMLNVQNK	X	3.24	0.1903	0.8978	0.9874	3848
2	TBB5_RAT	643	50516	2.311	2.664	15	X	6	3	EVDEQMLNVQNK	X	1.435	0.07407	0.8834	0.9985	5665
2	TBB5_RAT	643	50516	2.311	2.664	15	X	7	3	EVDEQMLNVQNK	X	0.7449	0.08187	0.6966	0.9969	948.3	(6) Oxidation (M)
2	TBB5_RAT	643	50516	2.311	2.664	15	X	8	2	EVDEQMLNVQNK	X	0.7415	0.09431	0.5231	0.9981	1510	(6) Oxidation (M)
2	TBB5_RAT	643	50516	2.311	2.664	15	X	9	2	AILVDLEPGTMDSVR	X	5.993	0.08142	0.9743	0.9852	16680
2	TBB5_RAT	643	50516	2.311	2.664	15	X	10	3	AILVDLEPGTMDSVR	X	1.654	0.05683	0.4855	0.8993	844.6
2	TBB5_RAT	643	50516	2.311	2.664	15	X	11	3	AILVDLEPGTMDSVR	X	0.8338	0.04059	0.8245	0.9955	2857	(11) Oxidation (M)
2	TBB5_RAT	643	50516	2.311	2.664	15	X	12	2	AILVDLEPGTMDSVR	X	1.01	0.021	0.8816	0.9949	4428	(11) Oxidation (M)
2	TBB5_RAT	643	50516	2.311	2.664	15	X	13	2	ALTVPELTQQVFDAK	X	4.075	0.05006	0.9307	0.9721	27320
2	TBB5_RAT	643	50516	2.311	2.664	15	X	14	3	ALTVPELTQQVFDAK	X	1.217	0.01554	0.923	0.9945	68830
2	TBB5_RAT	643	50516	2.311	2.664	15	X	15	2	MAVTFIGNSTAIQELFK	X	11.38	0.08762	0.6761	0.8403	17840
2	TBB5_RAT	643	50516	2.311	2.664	15	X	16	3	MAVTFIGNSTAIQELFK	X	13.84	0.1294	0.831	0.8383	58320
2	KPYM_RAT	636	59303	1.455	1.759	9		1	2	GDLGIEIPAEK	X	2.385	0.03356	0.8747	0.995	16070
2	KPYM_RAT	636	59303	1.455	1.759	9		2	2	LDIDSAPITAR	X	0.8984	0.07464	0.5692	0.9849	3034
2	KPYM_RAT	636	59303	1.455	1.759	9		3	2	IYVDDGLISLQVK	X	2.919	0.0968	0.8501	0.9844	6049
2	KPYM_RAT	636	59303	1.455	1.759	9		4	3	DAVLDAWAEDVDLR	X	0.8815	0.04821	0.8509	0.9981	6024
2	KPYM_RAT	636	59303	1.455	1.759	9		5	2	DAVLDAWAEDVDLR	X	3.127	0.1389	0.9167	0.9736	9497
2	KPYM_RAT	636	59303	1.455	1.759	9		6	2	GVNLPGAAVDLPAVSEK	X	1.953	0.07959	0.9126	0.9802	5377
2	KPYM_RAT	636	59303	1.455	1.759	9		7	3	GVNLPGAAVDLPAVSEK	X	1.124	0.03534	0.8773	0.9988	6799
2	KPYM_RAT	636	59303	1.455	1.759	9		8	2	GADYLVTEVENGGSLGSK	X	0.7106	0.1803	0.7071	0.9347	19620
2	KPYM_RAT	636	59303	1.455	1.759	9		9	3	GADYLVTEVENGGSLGSK	X	1.087	0.08374	0.6546	0.9869	18040
2	HSP7C_RAT	632	72569	2.724		10		1	2	DAGTIAGLNVLR	X	1.571	0.04956	0.8539	0.997	22770
2	HSP7C_RAT	632	72569	2.724		10		2	3	TTPSYVAFTDTER	X	192.8	4.368	0.5347	0.7136	4547
2	HSP7C_RAT	632	72569	2.724		10		3	2	TTPSYVAFTDTER	X	5.579	0.5705	0.535	0.7266	4572
2	HSP7C_RAT	632	72569	2.724		10		4	2	SFYPEEVSSMVLTK	X	1.502	0.0477	0.9269	0.9924	10630
2	HSP7C_RAT	632	72569	2.724		10		5	3	SFYPEEVSSMVLTK	X	1.089	0.03674	0.8397	0.9976	8502
2	HSP7C_RAT	632	72569	2.724		10		6	2	NQVAMNPTNTVFDAK	X	1.724	0.04927	0.8906	0.9824	6300
2	HSP7C_RAT	632	72569	2.724		10		7	3	NQVAMNPTNTVFDAK	X	1.239	0.1208	0.5053	0.918	2134
2	HSP7C_RAT	632	72569	2.724		10		8	3	NQVAMNPTNTVFDAK		9.454	1.444	0.6902	0.6923	8326	(5) Oxidation (M)
2	HSP7C_RAT	632	72569	2.724		10		9	2	NQVAMNPTNTVFDAK	X	2.048	0.1579	0.664	0.9107	4948	(5) Oxidation (M)
2	HSP7C_RAT	632	72569	2.724		10		10	3	TVTNAVVTVPAYFNDSQR	X	1.808	0.05544	0.8137	0.9887	11090
2	HSP7C_RAT	632	72569	2.724		10		11	2	TVTNAVVTVPAYFNDSQR	X	1.029	0.009588	0.8547	0.9961	15280
2	ENOB_RAT	627	48545	2.787	2.559	8	X	1	3	FGANAILGVSLAVCK	X	0.9145	0.09813	0.5604	0.9123	3616
2	ENOB_RAT	627	48545	2.787	2.559	8	X	2	2	FGANAILGVSLAVCK	X	2.088	0.1063	0.5257	0.7988	5992
2	ENOB_RAT	627	48545	2.787	2.559	8	X	3	2	VNQIGSVTESIQACK	X	1.748	0.0512	0.9921	0.9954	43060
2	ENOB_RAT	627	48545	2.787	2.559	8	X	4	3	VNQIGSVTESIQACK	X	1.688	0.06238	0.98	0.9953	36690
2	ENOB_RAT	627	48545	2.787	2.559	8	X	5	2	AAVPSGASTGIYEALELR	X	4.028	0.06247	0.9864	0.9796	26670
2	ENOB_RAT	627	48545	2.787	2.559	8	X	6	3	AAVPSGASTGIYEALELR	X	1.367	0.05474	0.988	0.9866	55240
2	ENOB_RAT	627	48545	2.787	2.559	8	X	7	3	LAMQEFMILPVGASSFK	X	12.82	0.9745	0.7214	0.7627	6016	(7) Oxidation (M)
2	ENOB_RAT	627	48545	2.787	2.559	8	X	8	2	LAMQEFMILPVGASSFK	X	9.156	1.474	0.7668	0.7128	3171	(7) Oxidation (M)
2	HS90B_RAT	616	85975	1.553		14		1	2	ADLINNLGTIAK	X	1.915	0.08754	0.8049	0.9918	9162
2	HS90B_RAT	616	85975	1.553		14		2	2	ELISNASDALDK	X	0.939	0.09298	0.813	0.9955	1854
2	HS90B_RAT	616	85975	1.553		14		3	3	TLTLVDTGIGMTK	X	0.8288	0.04251	0.791	0.9918	3178
2	HS90B_RAT	616	85975	1.553		14		4	2	TLTLVDTGIGMTK	X	2.006	0.1069	0.9066	0.976	10680
2	HS90B_RAT	616	85975	1.553		14		5	2	TLTLVDTGIGMTK	X	0.7746	0.1914	0.6234	0.9465	954.6	(11) Oxidation (M)
2	HS90B_RAT	616	85975	1.553		14		6	3	TLTLVDTGIGMTK	X	0.6456	0.08624	0.4191	0.9761	752.7	(11) Oxidation (M)
2	HS90B_RAT	616	85975	1.553		14		7	3	EGLELPEDEEEK	X	235	0.5041	0.4978	0.9021	730.2
2	HS90B_RAT	616	85975	1.553		14		8	2	EGLELPEDEEEK	X	12.29	0.1804	0.4181	0.9934	18200
2	HS90B_RAT	616	85975	1.553		14		9	3	GVVDSEDLPLNISR	X	0.1778	0.1761	0.8037	0.9985	5633
2	HS90B_RAT	616	85975	1.553		14		10	2	GVVDSEDLPLNISR	X	2.74	0.2046	0.9527	0.9586	7570
2	HS90B_RAT	616	85975	1.553		14		11	3	NPDDITQEEYGEFYK	X	0.6434	0.2242	0.3881	0.8013	1300
2	HS90B_RAT	616	85975	1.553		14		12	2	NPDDITQEEYGEFYK	X	0.6419	0.02469	0.7349	0.9224	2347
2	HS90B_RAT	616	85975	1.553		14		13	2	LVSSPCCIVTSTYGWTANMER	X	0.7666	0.05388	0.8869	0.9899	737.1
2	HS90B_RAT	616	85975	1.553		14		14	3	LVSSPCCIVTSTYGWTANMER	X	0.7136	0.03572	0.6912	0.9829	1946
2	UBA1_RAT	594	120609	1.438		13		1	3	DNPGVVTCLDEAR	X	4.616	25.51	0.4226	0.9575	8847
2	UBA1_RAT	594	120609	1.438		13		2	2	DNPGVVTCLDEAR	X	3.021	0.1583	0.2678	0.9122	9265
2	UBA1_RAT	594	120609	1.438		13		3	2	LAGTQPLEVLEAVQR	X	1.434	0.1046	0.9292	0.9961	3551
2	UBA1_RAT	594	120609	1.438		13		4	3	LAGTQPLEVLEAVQR	X	1.039	0.0417	0.9119	0.9986	4698
2	UBA1_RAT	594	120609	1.438		13		5	3	YFLVGAGAIGCELLK	X	0.4993	0.2431	0.5481	0.8834	1200
2	UBA1_RAT	594	120609	1.438		13		6	2	YFLVGAGAIGCELLK	X	0.9219	0.1199	0.6033	0.9753	1716
2	UBA1_RAT	594	120609	1.438		13		7	3	SPPAVQQDNVDEDLIR	X	1.088	0.1285	0.4258	0.9781	1461
2	UBA1_RAT	594	120609	1.438		13		8	2	SPPAVQQDNVDEDLIR	X	1.183	0.06102	0.8397	0.9966	2343
2	UBA1_RAT	594	120609	1.438		13		9	2	AAVASLLQSVQVPEFTPK		8.33	1.452	0.7547	0.6985	8385
2	UBA1_RAT	594	120609	1.438		13		10	3	AAVASLLQSVQVPEFTPK	X	5.535	0.7315	0.7617	0.8355	14610
2	UBA1_RAT	594	120609	1.438		13		11	2	SLPASLAEPDFVMTDFAK	X	1.349	0.1123	0.6539	0.8637	1917
2	UBA1_RAT	594	120609	1.438		13		12	3	SLPASLAEPDFVMTDFAK	X	0.9311	0.05875	0.5915	0.9303	1818
2	UBA1_RAT	594	120609	1.438		13		13	2	IYDDDFFQNLDGVANALDNVDAR	X	1.082	0.01601	0.9307	0.9908	349.3
2	UBA1_RAT	594	120609	1.438		13		14	3	IYDDDFFQNLDGVANALDNVDAR	X	1.215	0.032	0.7804	0.9937	1243
2	ENOG_RAT	591	48376	1.095		11		1	3	FGANAILGVSLAVCK	X	0.9145	0.09813	0.5604	0.9123	3616
2	ENOG_RAT	591	48376	1.095		11		2	2	FGANAILGVSLAVCK	X	2.088	0.1063	0.5257	0.7988	5992
2	ENOG_RAT	591	48376	1.095		11		3	3	VNQIGSVTEAIQACK	X	1.47	0.0466	0.8385	0.9902	17450
2	ENOG_RAT	591	48376	1.095		11		4	2	VNQIGSVTEAIQACK	X	3.17	0.1712	0.9004	0.9723	10300
2	ENOG_RAT	591	48376	1.095		11		5	2	AAVPSGASTGIYEALELR	X	4.028	0.06247	0.9864	0.9796	26670
2	ENOG_RAT	591	48376	1.095		11		6	3	AAVPSGASTGIYEALELR	X	1.367	0.05474	0.988	0.9866	55240
2	ENOG_RAT	591	48376	1.095		11		7	2	LAMQEFMILPVGAESFR	X	1.938	0.02258	0.9517	0.9914	7517
2	ENOG_RAT	591	48376	1.095		11		8	3	LAMQEFMILPVGAESFR	X	2.232	0.01999	0.937	0.9963	15360
2	ENOG_RAT	591	48376	1.095		11		9	2	NYPVVSIEDPFDQDDWAAWSK	X	1.367	0.06959	0.9554	0.9909	1354
2	ENOG_RAT	591	48376	1.095		11		10	4	NYPVVSIEDPFDQDDWAAWSK	X	0.007824	4.837	0.4539	0.7923	1817
2	ENOG_RAT	591	48376	1.095		11		11	3	NYPVVSIEDPFDQDDWAAWSK	X	1.196	0.03834	0.7895	0.9485	1940
2	AT1A2_RAT	590	114999	1.303		9		1	2	DTAGDASESALLK	X	0.2267	0.2008	0.6914	0.9867	4448
2	AT1A2_RAT	590	114999	1.303		9		2	3	VDNSSLTGESEPQTR	X	1.131	0.02059	0.7246	0.994	848.6
2	AT1A2_RAT	590	114999	1.303		9		3	2	VDNSSLTGESEPQTR	X	1.328	0.01673	0.9036	0.9988	1814
2	AT1A2_RAT	590	114999	1.303		9		4	2	GVGIISEGNETVEDIAAR	X	1.743	0.1007	0.9588	0.9498	21660
2	AT1A2_RAT	590	114999	1.303		9		5	3	GVGIISEGNETVEDIAAR	X	1.632	0.1892	0.7106	0.8004	13890
2	AT1A2_RAT	590	114999	1.303		9		6	3	QGAIVAVTGDGVNDSPALK	X	2.69	0.05088	0.508	0.9857	7467
2	AT1A2_RAT	590	114999	1.303		9		7	2	QGAIVAVTGDGVNDSPALK	X	1.72	0.05969	0.9302	0.9938	6580
2	AT1A2_RAT	590	114999	1.303		9		8	2	QAADMILLDDNFASIVTGVEEGR	X	1.242	0.05085	0.8731	0.9879	943
2	AT1A2_RAT	590	114999	1.303		9		9	3	QAADMILLDDNFASIVTGVEEGR	X	1.939	0.1776	0.8473	0.8903	4478
2	1433Z_RAT	585	28485	1.709	1.648	6	X	1	2	DSTLIMQLLR	X	1.139	0.0493	0.9705	0.9938	56470
2	1433Z_RAT	585	28485	1.709	1.648	6	X	2	2	DSTLIMQLLR	X	0.8785	0.07879	0.5919	0.9704	3897	(6) Oxidation (M)
2	1433Z_RAT	585	28485	1.709	1.648	6	X	3	2	FLIPNASQPESK	X	2.357	0.06947	0.604	0.9534	3053
2	1433Z_RAT	585	28485	1.709	1.648	6	X	4	2	DICNDVLSLLEK	X	2.798	0.04646	0.9628	0.993	14060
2	1433Z_RAT	585	28485	1.709	1.648	6	X	5	3	GIVDQSQQAYQEAFEISK	X	1.353	0.3419	0.4351	0.768	743.8
2	1433Z_RAT	585	28485	1.709	1.648	6	X	6	2	GIVDQSQQAYQEAFEISK		0.05651	3.338	0.8581	0.6877	1180
2	1433Z_RAT	585	28485	1.709	1.648	6	X	7	3	TAFDEAIAELDTLSEESYK	X	2.788	0.05594	0.5176	0.8415	6004
2	1433Z_RAT	585	28485	1.709	1.648	6	X	8	2	TAFDEAIAELDTLSEESYK		2.091	0.06694	0.704	0.4592	7135
2	HNRPK_RAT	581	51846	1.437		7		1	2	DLAGSIIGK	X	1.148	0.08455	0.9039	0.9996	9719
2	HNRPK_RAT	581	51846	1.437		7		2	2	NLPLPPPPPPR	X	3.042	0.1167	0.6402	0.9763	9796
2	HNRPK_RAT	581	51846	1.437		7		3	2	IILDLISESPIK	X	2.12	0.07966	0.8462	0.9875	5866
2	HNRPK_RAT	581	51846	1.437		7		4	3	TDYNASVSVPDSSGPER	X	1.042	0.0212	0.7477	0.9985	2547
2	HNRPK_RAT	581	51846	1.437		7		5	2	TDYNASVSVPDSSGPER	X	1.073	0.0215	0.9769	0.9985	5138
2	HNRPK_RAT	581	51846	1.437		7		6	3	GSYGDLGGPIITTQVTIPK	X	1.435	0.08306	0.822	0.9866	3143
2	HNRPK_RAT	581	51846	1.437		7		7	2	GSYGDLGGPIITTQVTIPK	X	1.063	0.02778	0.9379	0.9957	3650
2	TERA_RAT	577	91294	0.9781		11		1	2	DVDLEFLAK	X	0.8164	0.04097	0.6225	0.991	4649
2	TERA_RAT	577	91294	0.9781		11		2	3	IVSQLLTLMDGLK	X	0.8702	0.07263	0.8119	0.9939	740
2	TERA_RAT	577	91294	0.9781		11		3	2	IVSQLLTLMDGLK	X	1.51	0.09331	0.8064	0.9816	2416
2	TERA_RAT	577	91294	0.9781		11		4	3	LGDVISIQPCPDVK	X	0.9447	0.06352	0.5707	0.8575	5629
2	TERA_RAT	577	91294	0.9781		11		5	2	LGDVISIQPCPDVK	X	1.255	0.07016	0.5517	0.9797	3946
2	TERA_RAT	577	91294	0.9781		11		6	3	LDQLIYIPLPDEK	X	1.109	0.04689	0.6433	0.8071	3056
2	TERA_RAT	577	91294	0.9781		11		7	2	LDQLIYIPLPDEK	X	0.9374	0.05045	0.757	0.9905	3166
2	TERA_RAT	577	91294	0.9781		11		8	2	VINQILTEMDGMSTK		0.2691	0.5974	0.6426	0.6705	1647
2	TERA_RAT	577	91294	0.9781		11		9	3	VINQILTEMDGMSTK		0.101	0.6279	0.4247	0.6646	2306
2	TERA_RAT	577	91294	0.9781		11		10	2	NAPAIIFIDELDAIAPK	X	0.8661	0.02313	0.9537	0.9982	6771
2	TERA_RAT	577	91294	0.9781		11		11	3	NAPAIIFIDELDAIAPK	X	0.8673	0.02129	0.9442	0.9994	11810
2	TERA_RAT	577	91294	0.9781		11		12	3	QAAPCVLFFDELDSIAK	X	0.9163	0.02536	0.9188	0.9712	24590
2	TERA_RAT	577	91294	0.9781		11		13	2	QAAPCVLFFDELDSIAK	X	0.8608	0.01478	0.9471	0.9968	13360
2	G6PI_RAT	554	64107	1.591	1.134	5	X	1	2	DVMPEVNK	X	1.613	0.1145	0.5661	0.9708	795.3
2	G6PI_RAT	554	64107	1.591	1.134	5	X	2	3	TFTTQETITNAETAK		1.224	0.05662	0.7851	0.6256	7659
2	G6PI_RAT	554	64107	1.591	1.134	5	X	3	2	TFTTQETITNAETAK	X	1.773	0.1367	0.9542	0.9551	7160
2	G6PI_RAT	554	64107	1.591	1.134	5	X	4	3	ILLANFLAQTEALMK	X	1.353	0.0176	0.9618	0.9999	18470
2	G6PI_RAT	554	64107	1.591	1.134	5	X	5	2	ILLANFLAQTEALMK	X	1.454	0.01711	0.9821	0.9978	39100
2	G6PI_RAT	554	64107	1.591	1.134	5	X	6	2	TLANLNPESSLFIIASK	X	3.36	0.08704	0.9704	0.9773	7761
2	G6PI_RAT	554	64107	1.591	1.134	5	X	7	3	TLANLNPESSLFIIASK	X	1.812	0.04796	0.9544	0.9962	13780
2	ALBU_RAT	538	72413	0.2914		13		1	2	QTALAELVK	X	0.1931	0.1302	0.5521	0.958	652.8
2	ALBU_RAT	538	72413	0.2914		13		2	2	TVMGDFAQFVDK	X	1.117	0.135	0.737	0.8563	6880
2	ALBU_RAT	538	72413	0.2914		13		3	2	APQVSTPTLVEAAR	X	1.298	0.0928	0.9676	0.9481	46080
2	ALBU_RAT	538	72413	0.2914		13		4	3	APQVSTPTLVEAAR	X	0.1702	0.01705	0.8543	0.9965	22620
2	ALBU_RAT	538	72413	0.2914		13		5	3	DNYGELADCCAK	X	0.1646	1.584	0.5075	0.8143	1848
2	ALBU_RAT	538	72413	0.2914		13		6	2	DNYGELADCCAK	X	0.2329	0.6553	0.619	0.995	3821
2	ALBU_RAT	538	72413	0.2914		13		7	2	GLVLIAFSQYLQK		3.657	0.9052	0.9455	0.6207	5139
2	ALBU_RAT	538	72413	0.2914		13		8	3	GLVLIAFSQYLQK	X	0.855	0.3821	0.9548	0.8716	3856
2	ALBU_RAT	538	72413	0.2914		13		9	3	DVFLGTFLYEYSR	X	0.4653	0.1271	0.7076	0.986	502.4
2	ALBU_RAT	538	72413	0.2914		13		10	2	DVFLGTFLYEYSR	X	0.228	0.08566	0.7802	0.9469	3196
2	ALBU_RAT	538	72413	0.2914		13		11	2	LPCVEDYLSAILNR	X	0.1544	0.04966	0.8925	0.9754	6121
2	ALBU_RAT	538	72413	0.2914		13		12	3	LPCVEDYLSAILNR	X	0.1494	0.04602	0.8545	0.9977	4731
2	ALBU_RAT	538	72413	0.2914		13		13	3	YNEVLTQCCTESDK	X	0.1572	0.1339	0.8092	0.9956	812.6
2	ALBU_RAT	538	72413	0.2914		13		14	2	YNEVLTQCCTESDK	X	0.1816	0.09267	0.9645	0.9974	1636
2	PEBP1_RAT	538	21267	1.635	1.464	7	X	1	2	VDYGGVTVDELGK	X	3.17	0.1117	0.878	0.9919	11500
2	PEBP1_RAT	538	21267	1.635	1.464	7	X	2	3	LYTLVLTDPDAPSR	X	1.4	0.01684	0.7048	0.998	4920
2	PEBP1_RAT	538	21267	1.635	1.464	7	X	3	2	LYTLVLTDPDAPSR	X	2.295	0.05725	0.8781	0.9934	10390
2	PEBP1_RAT	538	21267	1.635	1.464	7	X	4	2	GNDISSGTVLSEYVGSGPPK	X	1.219	0.0475	0.832	0.9956	4668
2	PEBP1_RAT	538	21267	1.635	1.464	7	X	5	3	GNDISSGTVLSEYVGSGPPK	X	1.213	0.06111	0.5056	0.9911	4316
2	PEBP1_RAT	538	21267	1.635	1.464	7	X	6	2	YVWLVYEQEQPLNCDEPILSNK	X	1.168	0.04411	0.9739	0.9903	2228
2	PEBP1_RAT	538	21267	1.635	1.464	7	X	7	3	YVWLVYEQEQPLNCDEPILSNK	X	1.775	0.05458	0.892	0.9785	5833
2	1433E_RAT	532	29831	1.467	1.782	6		1	2	DSTLIMQLLR	X	1.139	0.0493	0.9705	0.9938	56470
2	1433E_RAT	532	29831	1.467	1.782	6		2	2	DSTLIMQLLR	X	0.8785	0.07879	0.5919	0.9704	3897	(6) Oxidation (M)
2	1433E_RAT	532	29831	1.467	1.782	6		3	2	EAAENSLVAYK	X	0.9605	0.4493	0.5062	0.895	1102
2	1433E_RAT	532	29831	1.467	1.782	6		4	2	LICCDILDVLDK	X	3.724	0.1068	0.9234	0.9782	8374
2	1433E_RAT	532	29831	1.467	1.782	6		5	2	AAFDDAIAELDTLSEESYK	X	1.162	0.02252	0.967	0.9937	4916
2	1433E_RAT	532	29831	1.467	1.782	6		6	3	AAFDDAIAELDTLSEESYK	X	2.395	0.06607	0.9487	0.9785	9294
2	DYHC1_RAT	512	542950	1.852		15		1	2	DLSSQLLK	X	0.973	0.07006	0.7385	0.9975	1354
2	DYHC1_RAT	512	542950	1.852		15		2	2	EIVLSAGSTPK	X	0.9864	0.08624	0.5077	0.8019	1682
2	DYHC1_RAT	512	542950	1.852		15		3	2	VNFLPEIITLSK		6.241	1.847	0.6967	0.6828	1759
2	DYHC1_RAT	512	542950	1.852		15		4	2	VQVALEELQDLK	X	1.676	0.3136	0.4244	0.9406	1131
2	DYHC1_RAT	512	542950	1.852		15		5	2	VLLTTQGVDMISK	X	0.735	0.1288	0.6218	0.9773	1780
2	DYHC1_RAT	512	542950	1.852		15		6	3	QDLADVVQVCEGK	X	1.58	0.09978	0.2923	0.9848	2640
2	DYHC1_RAT	512	542950	1.852		15		7	2	QDLADVVQVCEGK	X	5.379	0.7235	0.272	0.9003	2045
2	DYHC1_RAT	512	542950	1.852		15		8	2	VAAPDVVVPTLDTVR	X	2.01	0.1665	0.6554	0.9079	3593
2	DYHC1_RAT	512	542950	1.852		15		9	3	VAAPDVVVPTLDTVR	X	1.496	0.05616	0.6793	0.9519	2623
2	DYHC1_RAT	512	542950	1.852		15		10	3	ASVVTLPVYLNFTR		0.006339	17.68	0.3738	0.2469	3571
2	DYHC1_RAT	512	542950	1.852		15		11	2	ASVVTLPVYLNFTR		0.7632	0.3057	0.4471	0.1838	4531
2	DYHC1_RAT	512	542950	1.852		15		12	3	DSAIQQQVANLQMK	X	18.76	2.913	0.4925	0.7419	864.5
2	DYHC1_RAT	512	542950	1.852		15		13	2	DSAIQQQVANLQMK	X	34.12	4.736	0.6674	0.8754	1230
2	DYHC1_RAT	512	542950	1.852		15		14	2	SPLVMDVLNIQGVQR		0	0	0.5094	0.6172	4686
2	DYHC1_RAT	512	542950	1.852		15		15	3	SPLVMDVLNIQGVQR		0	0	0.5286	0.7502	5627
2	DYHC1_RAT	512	542950	1.852		15		16	3	SACDTVDTWLDDTAK		0.2631	0.4815	0.5019	0.6937	2866
2	DYHC1_RAT	512	542950	1.852		15		17	2	SACDTVDTWLDDTAK	X	0.8598	0.1217	0.579	0.8408	2120
2	DYHC1_RAT	512	542950	1.852		15		18	3	LSLSNAISTVLPLTQLR	X	0.7455	0.2051	0.8256	0.9959	5463
2	DYHC1_RAT	512	542950	1.852		15		19	2	LSLSNAISTVLPLTQLR	X	0.5742	0.06972	0.8179	0.9852	3813
2	DYHC1_RAT	512	542950	1.852		15		20	4	FGNPLLVQDVESYDPVLNPVLNR	X	1.351	0.02262	0.3924	0.7641	5549
2	DYHC1_RAT	512	542950	1.852		15		21	3	FGNPLLVQDVESYDPVLNPVLNR	X	1.077	0.02855	0.6633	0.9731	1676
2	CRYM_RAT	505	34153	0.4261	1.816	6	X	1	2	TAAVSAIATK	X	0.5392	0.04123	0.6715	0.984	1943
2	CRYM_RAT	505	34153	0.4261	1.816	6	X	2	2	SLGMAVEDLVAAK	X	0.1651	1.03	0.8431	0.8682	8903
2	CRYM_RAT	505	34153	0.4261	1.816	6	X	3	2	SLGMAVEDLVAAK		9.315	1.816	0.4094	0.5972	1847	(4) Oxidation (M)
2	CRYM_RAT	505	34153	0.4261	1.816	6	X	4	2	SSSLLIPPLEAALANFSK	X	0.3243	0.1809	0.8652	0.8945	23550
2	CRYM_RAT	505	34153	0.4261	1.816	6	X	5	3	SSSLLIPPLEAALANFSK	X	0.359	0.15	0.8578	0.914	39560
2	CRYM_RAT	505	34153	0.4261	1.816	6	X	6	2	GFLGVMPAYSAAEDALTTK	X	0.6441	0.02443	0.9133	0.9876	4586
2	CRYM_RAT	505	34153	0.4261	1.816	6	X	7	3	GFLGVMPAYSAAEDALTTK	X	0.896	0.02795	0.8239	0.9631	5723
2	DPYL3_RAT	499	63280	0.9962	1.937	9		1	2	GAPLVVICQGK	X	0.271	999	0.7282	0.8773	2529
2	DPYL3_RAT	499	63280	0.9962	1.937	9		2	2	QIGDNLIVPGGVK		0.02713	7.459	0.7546	0.4705	16610
2	DPYL3_RAT	499	63280	0.9962	1.937	9		3	2	GMYDGPVFDLTTTPK		7.627	0.3489	0.4093	0.647	2182
2	DPYL3_RAT	499	63280	0.9962	1.937	9		4	3	GMYDGPVFDLTTTPK		2.218	0.1446	0.3049	0.663	4698
2	DPYL3_RAT	499	63280	0.9962	1.937	9		5	3	DNFTAIPEGTNGVEER	X	0.8049	0.1174	0.7277	0.7544	1689
2	DPYL3_RAT	499	63280	0.9962	1.937	9		6	2	DNFTAIPEGTNGVEER	X	1.176	0.0377	0.9167	0.9907	2204
2	DPYL3_RAT	499	63280	0.9962	1.937	9		7	2	MDENQFVAVTSTNAAK	X	2.443	0.06587	0.9297	0.9847	9180
2	DPYL3_RAT	499	63280	0.9962	1.937	9		8	3	MDENQFVAVTSTNAAK	X	1.706	0.03478	0.9078	0.9866	12730
2	DPYL3_RAT	499	63280	0.9962	1.937	9		9	2	AITVASQTNCPLYVTK	X	1.208	0.08344	0.8704	0.9952	4276
2	DPYL3_RAT	499	63280	0.9962	1.937	9		10	3	AITVASQTNCPLYVTK	X	1.602	0.08166	0.5007	0.9358	3170
2	DPYL3_RAT	499	63280	0.9962	1.937	9		11	2	IAVGSDSDLVIWDPDAVK	X	0.5533	0.1622	0.5675	0.8949	2625
2	DPYL3_RAT	499	63280	0.9962	1.937	9		12	3	IAVGSDSDLVIWDPDAVK	X	0.8443	0.06707	0.4463	0.9086	2830
2	CO3_RAT	492	190992	0.5371		12		1	2	DSCVGTLVVK	X	0.1488	0.04962	0.7195	0.9963	3667
2	CO3_RAT	492	190992	0.5371		12		2	2	DFDSVPPVVR	X	0.5423	0.1664	0.4498	0.7998	1309
2	CO3_RAT	492	190992	0.5371		12		3	2	SSVAVPYVIVPLK	X	0.1389	0.08173	0.6841	0.9902	922.5
2	CO3_RAT	492	190992	0.5371		12		4	3	SSVAVPYVIVPLK	X	0.137	0.1398	0.7578	0.9932	595
2	CO3_RAT	492	190992	0.5371		12		5	3	VLIEDGSGEAVLSR	X	1367	1.439	0.8235	0.9976	16910
2	CO3_RAT	492	190992	0.5371		12		6	2	VLIEDGSGEAVLSR	X	52.95	0.5697	0.52	0.989	20050
2	CO3_RAT	492	190992	0.5371		12		7	2	IFTVDNNLLPVGK		0.07884	0.3282	0.8138	0.6866	5780
2	CO3_RAT	492	190992	0.5371		12		8	2	DICEGQVNSLPGSINK	X	0.03082	1.409	0.7715	0.9465	1137
2	CO3_RAT	492	190992	0.5371		12		9	3	DICEGQVNSLPGSINK		0.01323	4.259	0.5035	0.4528	2053
2	CO3_RAT	492	190992	0.5371		12		10	3	SDVDEDIIPEEDIISR	X	2.274	0.9526	0.5633	0.7077	1844
2	CO3_RAT	492	190992	0.5371		12		11	2	SDVDEDIIPEEDIISR	X	0.09154	1.332	0.8167	0.9719	3042
2	CO3_RAT	492	190992	0.5371		12		12	2	EYVLPSFEVLVEPTEK		0.2175	0.1248	0.4953	0.6146	2252
2	CO3_RAT	492	190992	0.5371		12		13	3	EYVLPSFEVLVEPTEK	X	0.04125	1.072	0.3811	0.7264	3351
2	CO3_RAT	492	190992	0.5371		12		14	2	ILLQGTPVAQMAEDAVDGER	X	0.0882	0.3024	0.839	0.976	1059
2	CO3_RAT	492	190992	0.5371		12		15	3	ILLQGTPVAQMAEDAVDGER	X	0.2226	0.09575	0.7739	0.9716	1748
2	HBB1_RAT	471	16420	1.204	2.273	7		1	2	VNPDDVGGEALGR	X	0.5993	0.1061	0.6981	0.8313	1334
2	HBB1_RAT	471	16420	1.204	2.273	7		2	3	EFTPCAQAAFQK	X	4.431	1.836	0.3391	0.9573	986.6
2	HBB1_RAT	471	16420	1.204	2.273	7		3	2	EFTPCAQAAFQK	X	0.6957	0.06641	0.3787	0.9842	1915
2	HBB1_RAT	471	16420	1.204	2.273	7		4	3	YFDSFGDLSSASAIMGNPK	X	2.623	0.06121	0.9512	0.9714	20010
2	HBB1_RAT	471	16420	1.204	2.273	7		5	2	YFDSFGDLSSASAIMGNPK	X	1.435	0.04935	0.9905	0.9767	38430
2	HBB1_RAT	471	16420	1.204	2.273	7		6	3	YFDSFGDLSSASAIMGNPK	X	1.146	0.08565	0.4421	0.9167	3935	(15) Oxidation (M)
2	HBB1_RAT	471	16420	1.204	2.273	7		7	2	YFDSFGDLSSASAIMGNPK	X	0.4609	0.07932	0.9294	0.9946	4333	(15) Oxidation (M)
2	CLH_RAT	468	195906	1.39	1.965	12		1	2	DAMQYASESK	X	1.965	0.134	0.5906	0.8958	518.6
2	CLH_RAT	468	195906	1.39	1.965	12		2	2	VIQCFAETGQVQK		2.258	0.2859	0.762	0.3681	5441
2	CLH_RAT	468	195906	1.39	1.965	12		3	3	VIQCFAETGQVQK	X	1.822	0.1497	0.729	0.7426	1791
2	CLH_RAT	468	195906	1.39	1.965	12		4	3	LTDQLPLIIVCDR	X	2.049	0.1055	0.3095	0.9133	949.5
2	CLH_RAT	468	195906	1.39	1.965	12		5	2	LTDQLPLIIVCDR	X	3.116	0.2102	0.6416	0.9178	2516
2	CLH_RAT	468	195906	1.39	1.965	12		6	3	TSIDAYDNFDNISLAQR	X	0.2932	0.6624	0.4546	0.9053	1051
2	CLH_RAT	468	195906	1.39	1.965	12		7	2	TSIDAYDNFDNISLAQR	X	0.5568	0.152	0.6378	0.9939	2874
2	CLH_RAT	468	195906	1.39	1.965	12		8	2	AFMTADLPNELIELLEK	X	1.485	0.02541	0.9213	0.9979	3333
2	CLH_RAT	468	195906	1.39	1.965	12		9	3	AFMTADLPNELIELLEK	X	1.36	0.04491	0.831	0.9914	3489
2	CLH_RAT	468	195906	1.39	1.965	12		10	2	GQCDLELINVCNENSLFK	X	1.073	0.07239	0.7347	0.7707	3244
2	CLH_RAT	468	195906	1.39	1.965	12		11	4	GQCDLELINVCNENSLFK		-5.022	0.9246	0.2298	0.8353	1984
2	CLH_RAT	468	195906	1.39	1.965	12		12	3	GQCDLELINVCNENSLFK	X	1.387	0.04539	0.7618	0.9773	3276
2	CLH_RAT	468	195906	1.39	1.965	12		13	2	SVNESLNNLFITEEDYQALR	X	1.454	0.1343	0.9635	0.9937	1768
2	CLH_RAT	468	195906	1.39	1.965	12		14	3	SVNESLNNLFITEEDYQALR	X	3.19	0.1646	0.709	0.8915	2447
2	OPSD_RAT	457	39894	0.8982	1.36	10		1	2	NPLGDDEASATASK	X	0.6953	0.03059	0.867	0.9971	17070
2	OPSD_RAT	457	39894	0.8982	1.36	10		2	2	TASIYNPIIYIMMNK	X	1.099	0.02223	0.9946	0.9819	384300
2	OPSD_RAT	457	39894	0.8982	1.36	10		3	3	TASIYNPIIYIMMNK	X	1.078	0.02207	0.9921	0.9749	309300
2	OPSD_RAT	457	39894	0.8982	1.36	10		4	2	TASIYNPIIYIMMNK		4.291	0.1193	0.4135	0.4807	4738	(12) Oxidation (M)
2	OPSD_RAT	457	39894	0.8982	1.36	10		5	3	TASIYNPIIYIMMNK	X	0.7436	0.04168	0.8172	0.9741	6916	(12) Oxidation (M)
2	OPSD_RAT	457	39894	0.8982	1.36	10		6	2	TASIYNPIIYIMMNK	X	1.264	0.0228	0.9076	0.9949	14040	(13) Oxidation (M)
2	OPSD_RAT	457	39894	0.8982	1.36	10		7	3	TASIYNPIIYIMMNK	X	1.013	0.01388	0.9205	0.9993	26100	(13) Oxidation (M)
2	OPSD_RAT	457	39894	0.8982	1.36	10		8	2	TASIYNPIIYIMMNK	X	1.086	0.2797	0.7105	0.773	3118	(12) Oxidation (M);(13) Oxidation (M)
2	OPSD_RAT	457	39894	0.8982	1.36	10		9	3	TASIYNPIIYIMMNK	X	1.229	0.2123	0.6268	0.7731	3724	(12) Oxidation (M);(13) Oxidation (M)
2	OPSD_RAT	457	39894	0.8982	1.36	10		10	2	NPLGDDEASATASKTETSQVAPA	X	0.5756	0.04959	0.8225	0.9893	224.1
2	OPSD_RAT	457	39894	0.8982	1.36	10		11	4	NPLGDDEASATASKTETSQVAPA		22.03	1.641	0.4129	0.6557	646
2	OPSD_RAT	457	39894	0.8982	1.36	10		12	3	NPLGDDEASATASKTETSQVAPA	X	0.5675	0.04851	0.6029	0.9786	702.7
2	GRP78_RAT	448	74183	0.6882	1.595	7		1	2	DAGTIAGLNVMR	X	0.8374	0.2297	0.5933	0.9756	2600
2	GRP78_RAT	448	74183	0.6882	1.595	7		2	2	ELEEIVQPIISK	X	1.107	0.04378	0.663	0.983	4120
2	GRP78_RAT	448	74183	0.6882	1.595	7		3	2	TFAPEEISAMVLTK	X	1.05	0.08294	0.4783	0.9223	2459
2	GRP78_RAT	448	74183	0.6882	1.595	7		4	3	TFAPEEISAMVLTK	X	0.7574	0.05435	0.6798	0.8873	4266
2	GRP78_RAT	448	74183	0.6882	1.595	7		5	3	SQIFSTASDNQPTVTIK		4.849	0.733	0.3939	0.611	5298
2	GRP78_RAT	448	74183	0.6882	1.595	7		6	2	SQIFSTASDNQPTVTIK	X	0.4693	0.1556	0.7693	0.9932	5070
2	GRP78_RAT	448	74183	0.6882	1.595	7		7	2	LYGSGGPPPTGEEDTSEKDEL	X	0.7121	0.02981	0.9275	0.9952	1710
2	GRP78_RAT	448	74183	0.6882	1.595	7		8	3	LYGSGGPPPTGEEDTSEKDEL	X	0.2966	0.3981	0.4185	0.8145	1332
2	AATC_RAT	431	47216	1.276	1.29	10	X	1	2	IVATTLSNPELFK	X	0.9708	0.09382	0.2727	0.9871	1900
2	AATC_RAT	431	47216	1.276	1.29	10	X	2	3	IVATTLSNPELFK	X	1.209	0.04137	0.7375	0.9976	2661
2	AATC_RAT	431	47216	1.276	1.29	10	X	3	2	TDDSQPWVLPVVR	X	1.556	0.06537	0.8525	0.9876	2282
2	AATC_RAT	431	47216	1.276	1.29	10	X	4	3	NLDYVATSINEAVTK	X	1.124	0.1695	0.7705	0.9572	11340
2	AATC_RAT	431	47216	1.276	1.29	10	X	5	2	NLDYVATSINEAVTK	X	1.938	0.1611	0.8585	0.9711	4746
2	AATC_RAT	431	47216	1.276	1.29	10	X	6	2	NLDYVATSINEAVTKFQ	X	0.8145	0.1452	0.7038	0.9337	1434
2	AATC_RAT	431	47216	1.276	1.29	10	X	7	3	NLDYVATSINEAVTKFQ	X	1.298	0.1021	0.5572	0.873	3880
2	AATC_RAT	431	47216	1.276	1.29	10	X	8	2	APPSFFAQVPQAPPVLVFK	X	1.665	0.1398	0.5878	0.8799	772.8
2	AATC_RAT	431	47216	1.276	1.29	10	X	9	3	APPSFFAQVPQAPPVLVFK	X	1.221	0.05162	0.6748	0.9819	1371
2	AATC_RAT	431	47216	1.276	1.29	10	X	10	3	FLFPFFDSAYQGFASGDLEK	X	1.335	0.03379	0.7838	0.9952	3981
2	PGK1_RAT	423	46223	1.382	1.603	6		1	3	GCITIIGGGDTATCCAK	X	0.8579	0.08718	0.5892	0.9208	15500
2	PGK1_RAT	423	46223	1.382	1.603	6		2	2	GCITIIGGGDTATCCAK	X	1.295	0.03061	0.9892	0.9914	14240
2	PGK1_RAT	423	46223	1.382	1.603	6		3	2	VLNNMEIGTSLYDEEGAK	X	1.72	0.08522	0.9721	0.9907	10280
2	PGK1_RAT	423	46223	1.382	1.603	6		4	3	VLNNMEIGTSLYDEEGAK	X	3.146	0.2624	0.9537	0.9751	9447
2	PGK1_RAT	423	46223	1.382	1.603	6		5	2	VLNNMEIGTSLYDEEGAK	X	0.9475	0.03334	0.8779	0.9954	1205	(5) Oxidation (M)
2	PGK1_RAT	423	46223	1.382	1.603	6		6	3	VLNNMEIGTSLYDEEGAK	X	1.225	0.2086	0.7132	0.9363	1807	(5) Oxidation (M)
2	MUG2_RAT	421	165837	0.1925	1.935	13	X	1	2	VLIVEPEGIK	X	0.06139	1.868	0.532	0.8509	1556
2	MUG2_RAT	421	165837	0.1925	1.935	13	X	2	2	GDPIPNEQVFIK	X	0.4684	0.1758	0.5583	0.8905	2655
2	MUG2_RAT	421	165837	0.1925	1.935	13	X	3	3	DTEELTYSVPYGR	X	0.3259	0.08261	0.2148	0.8483	871.8
2	MUG2_RAT	421	165837	0.1925	1.935	13	X	4	2	DTEELTYSVPYGR	X	0.3343	0.05512	0.772	0.9877	1785
2	MUG2_RAT	421	165837	0.1925	1.935	13	X	5	2	TPSVTVQSSGSFSQK	X	0.161	0.2166	0.8069	0.9607	2016
2	MUG2_RAT	421	165837	0.1925	1.935	13	X	6	3	TPSVTVQSSGSFSQK	X	0.1449	0.08245	0.6787	0.9642	1437
2	MUG2_RAT	421	165837	0.1925	1.935	13	X	7	2	FSIDTSSISGYSLNIK		1.903	0.5464	0.3863	0.6532	2780
2	MUG2_RAT	421	165837	0.1925	1.935	13	X	8	3	FSIDTSSISGYSLNIK	X	0.2008	0.1787	0.4956	0.7153	3983
2	MUG2_RAT	421	165837	0.1925	1.935	13	X	9	2	QLSFSLSAEPIQGPYK	X	0.5947	0.3285	0.7109	0.8413	4862
2	MUG2_RAT	421	165837	0.1925	1.935	13	X	10	3	QLSFSLSAEPIQGPYK	X	0.2359	0.1097	0.5099	0.9819	4386
2	MUG2_RAT	421	165837	0.1925	1.935	13	X	11	2	LPSSEEEESLDINIEGAK	X	0.1303	0.3295	0.6899	0.966	1602
2	MUG2_RAT	421	165837	0.1925	1.935	13	X	12	4	LPSSEEEESLDINIEGAK		0.388	999	0.3797	0.4052	448.6
2	MUG2_RAT	421	165837	0.1925	1.935	13	X	13	3	LPSSEEEESLDINIEGAK	X	0.182	0.131	0.574	0.9379	1851
2	MUG2_RAT	421	165837	0.1925	1.935	13	X	14	2	MLIYTILPDGEVIADSVK	X	0.131	0.1133	0.7613	0.9642	1542
2	MUG2_RAT	421	165837	0.1925	1.935	13	X	15	3	MLIYTILPDGEVIADSVK	X	0.07803	1.178	0.5908	0.8991	1966
2	KCC2D_RAT	411	61763	1.304	1.388	7		1	3	ESTESSNTTIEDEDVK	X	1.053	0.06894	0.7129	0.9907	1080
2	KCC2D_RAT	411	61763	1.304	1.388	7		2	2	ESTESSNTTIEDEDVK	X	0.958	0.03891	0.9552	0.9988	2228
2	KCC2D_RAT	411	61763	1.304	1.388	7		3	2	AGAYDFPSPEWDTVTPEAK	X	2.191	0.03019	0.8816	0.9873	1560
2	KCC2D_RAT	411	61763	1.304	1.388	7		4	4	AGAYDFPSPEWDTVTPEAK	X	1.469	0.5198	0.3466	0.7091	1772
2	KCC2D_RAT	411	61763	1.304	1.388	7		5	3	AGAYDFPSPEWDTVTPEAK	X	1.795	0.8517	0.5738	0.9238	1737
2	KCC2D_RAT	411	61763	1.304	1.388	7		6	2	VTEQLIEAINNGDFEAYTK	X	0.9405	0.0859	0.6696	0.9703	760.2
2	KCC2D_RAT	411	61763	1.304	1.388	7		7	3	VTEQLIEAINNGDFEAYTK	X	1.171	0.09245	0.6619	0.9854	1476
2	CAND1_RAT	403	140172	1.009	1.239	8		1	2	DISSIGLK	X	1.241	0.1748	0.7469	0.8499	858.9
2	CAND1_RAT	403	140172	1.009	1.239	8		2	2	ALTLIAGSPLK		0.09061	0.1705	0.3395	0.2487	9249
2	CAND1_RAT	403	140172	1.009	1.239	8		3	2	LGTLSALDILIK	X	2.192	0.1466	0.3187	0.9341	2569
2	CAND1_RAT	403	140172	1.009	1.239	8		4	2	LTLIDPETLLPR	X	1.196	0.01762	0.8186	0.9925	3621
2	CAND1_RAT	403	140172	1.009	1.239	8		5	3	EGPAVVGQFIQDVK	X	1.016	0.04621	0.4777	0.9735	1570
2	CAND1_RAT	403	140172	1.009	1.239	8		6	2	EGPAVVGQFIQDVK	X	1.172	0.07805	0.6148	0.9929	4008
2	CAND1_RAT	403	140172	1.009	1.239	8		7	2	ITSEALLVTQQLVK	X	1.096	0.09414	0.5488	0.9491	1188
2	CAND1_RAT	403	140172	1.009	1.239	8		8	3	ITSEALLVTQQLVK	X	0.9753	0.04046	0.5332	0.985	920.1
2	CAND1_RAT	403	140172	1.009	1.239	8		9	3	SVILEAFSSPSEEVK	X	0.6436	0.2111	0.4826	0.9025	1886
2	CAND1_RAT	403	140172	1.009	1.239	8		10	2	SVILEAFSSPSEEVK	X	0.8843	0.1435	0.628	0.924	2382
2	TRFE_RAT	390	80244	0.4249		9		1	2	VSTVLTAQK	X	25.81	0.4752	0.1738	0.8956	138.3
2	TRFE_RAT	390	80244	0.4249		9		2	2	DGGGDVAFVK	X	0.2005	0.06501	0.9203	0.9998	3983
2	TRFE_RAT	390	80244	0.4249		9		3	2	DFQLFGSPLGK	X	0.4284	999	0.6069	0.9806	3173
2	TRFE_RAT	390	80244	0.4249		9		4	2	EGVCPEGSIDSAPVK	X	0.3846	0.06174	0.9561	0.9973	9028
2	TRFE_RAT	390	80244	0.4249		9		5	3	EGVCPEGSIDSAPVK	X	0.209	0.03639	0.9436	0.999	7971
2	TRFE_RAT	390	80244	0.4249		9		6	3	EGYNGYTGAFQCLVEK	X	0.1954	0.1752	0.4814	0.9171	2563
2	TRFE_RAT	390	80244	0.4249		9		7	2	EGYNGYTGAFQCLVEK	X	0.3501	0.1061	0.6254	0.8639	4475
2	TRFE_RAT	390	80244	0.4249		9		8	3	SAGWIIPIGLLFCNLPEPR	X	0.2007	0.01622	0.8949	0.9983	4899
2	TRFE_RAT	390	80244	0.4249		9		9	4	LPEGTTYEEYLGAEYLQAVGNIR		-0.07054	0.1849	0.3877	0.4564	2889
2	TRFE_RAT	390	80244	0.4249		9		10	3	LPEGTTYEEYLGAEYLQAVGNIR	X	0.1845	0.07538	0.841	0.9708	3204
2	MUG1_RAT	388	169475	0.2059	2.464	14	X	1	2	VLIVEPEGIK	X	0.06139	1.868	0.532	0.8509	1556
2	MUG1_RAT	388	169475	0.2059	2.464	14	X	2	2	DMGLTAFTNLK	X	0.7432	0.1764	0.4806	0.7211	2778
2	MUG1_RAT	388	169475	0.2059	2.464	14	X	3	2	GDPIPNEQVFIK	X	0.4684	0.1758	0.5583	0.8905	2655
2	MUG1_RAT	388	169475	0.2059	2.464	14	X	4	3	VQTVPLTCNNPK	X	0.08456	0.3675	0.6469	0.9602	290.8
2	MUG1_RAT	388	169475	0.2059	2.464	14	X	5	2	VQTVPLTCNNPK	X	0.544	999	0.8088	0.9709	627.4
2	MUG1_RAT	388	169475	0.2059	2.464	14	X	6	3	DTEELTYSVPYGR	X	0.3259	0.08261	0.2148	0.8483	871.8
2	MUG1_RAT	388	169475	0.2059	2.464	14	X	7	2	DTEELTYSVPYGR	X	0.3343	0.05512	0.772	0.9877	1785
2	MUG1_RAT	388	169475	0.2059	2.464	14	X	8	2	TPLVTIQSSGSFSQK	X	0.04758	1.525	0.4353	0.927	1827
2	MUG1_RAT	388	169475	0.2059	2.464	14	X	9	3	TPLVTIQSSGSFSQK	X	0.07249	0.5474	0.505	0.9597	1690
2	MUG1_RAT	388	169475	0.2059	2.464	14	X	10	2	FSIDTSSISGYSLNIK		1.903	0.5464	0.3863	0.6532	2780
2	MUG1_RAT	388	169475	0.2059	2.464	14	X	11	3	FSIDTSSISGYSLNIK	X	0.2008	0.1787	0.4956	0.7153	3983
2	MUG1_RAT	388	169475	0.2059	2.464	14	X	12	2	QLSFSLSAEPIQGPYK	X	0.5947	0.3285	0.7109	0.8413	4862
2	MUG1_RAT	388	169475	0.2059	2.464	14	X	13	3	QLSFSLSAEPIQGPYK	X	0.2359	0.1097	0.5099	0.9819	4386
2	MUG1_RAT	388	169475	0.2059	2.464	14	X	14	2	LPSSEEEESLDINIEGAK	X	0.1303	0.3295	0.6899	0.966	1602
2	MUG1_RAT	388	169475	0.2059	2.464	14	X	15	4	LPSSEEEESLDINIEGAK		0.388	999	0.3797	0.4052	448.6
2	MUG1_RAT	388	169475	0.2059	2.464	14	X	16	3	LPSSEEEESLDINIEGAK	X	0.182	0.131	0.574	0.9379	1851
2	A1I3_RAT	382	167955	0.1652	2.006	12	X	1	2	VLIVEPEGIK	X	0.06139	1.868	0.532	0.8509	1556
2	A1I3_RAT	382	167955	0.1652	2.006	12	X	2	2	GMYESLPVVAVK		0.09375	0.4667	0.4314	0.4716	2496
2	A1I3_RAT	382	167955	0.1652	2.006	12	X	3	2	GDPIPNEQVLIK	X	0.1847	0.02294	0.6231	0.9562	2450
2	A1I3_RAT	382	167955	0.1652	2.006	12	X	4	3	VQTVPLTCNNPK	X	0.08456	0.3675	0.6469	0.9602	290.8
2	A1I3_RAT	382	167955	0.1652	2.006	12	X	5	2	VQTVPLTCNNPK	X	0.544	999	0.8088	0.9709	627.4
2	A1I3_RAT	382	167955	0.1652	2.006	12	X	6	2	TPSVTVQSSGSFSQK	X	0.161	0.2166	0.8069	0.9607	2016
2	A1I3_RAT	382	167955	0.1652	2.006	12	X	7	3	TPSVTVQSSGSFSQK	X	0.1449	0.08245	0.6787	0.9642	1437
2	A1I3_RAT	382	167955	0.1652	2.006	12	X	8	2	QLSFSLSAEPIQGPYK	X	0.5947	0.3285	0.7109	0.8413	4862
2	A1I3_RAT	382	167955	0.1652	2.006	12	X	9	3	QLSFSLSAEPIQGPYK	X	0.2359	0.1097	0.5099	0.9819	4386
2	A1I3_RAT	382	167955	0.1652	2.006	12	X	10	2	LPSSEEEESLDINIEGAK	X	0.1303	0.3295	0.6899	0.966	1602
2	A1I3_RAT	382	167955	0.1652	2.006	12	X	11	4	LPSSEEEESLDINIEGAK		0.388	999	0.3797	0.4052	448.6
2	A1I3_RAT	382	167955	0.1652	2.006	12	X	12	3	LPSSEEEESLDINIEGAK	X	0.182	0.131	0.574	0.9379	1851
2	A1I3_RAT	382	167955	0.1652	2.006	12	X	13	2	MLIYTILPDGEVIADSVK	X	0.131	0.1133	0.7613	0.9642	1542
2	A1I3_RAT	382	167955	0.1652	2.006	12	X	14	3	MLIYTILPDGEVIADSVK	X	0.07803	1.178	0.5908	0.8991	1966
2	VIME_RAT	373	54462	0.7861	1.355	8		1	3	QVQSLTCEVDALK	X	0.8681	0.1834	0.6269	0.919	2532
2	VIME_RAT	373	54462	0.7861	1.355	8		2	2	QVQSLTCEVDALK	X	1.361	0.1131	0.6266	0.9107	5377
2	VIME_RAT	373	54462	0.7861	1.355	8		3	2	ISLPLPNFSSLNLR	X	1.024	0.05956	0.953	0.9923	10890
2	VIME_RAT	373	54462	0.7861	1.355	8		4	3	ISLPLPNFSSLNLR	X	0.6179	0.02655	0.9141	0.9954	6670
2	VIME_RAT	373	54462	0.7861	1.355	8		5	2	LLQDSVDFSLADAINTEFK	X	0.6505	0.07247	0.5024	0.9735	1124
2	VIME_RAT	373	54462	0.7861	1.355	8		6	3	LLQDSVDFSLADAINTEFK	X	0.7035	0.03073	0.5118	0.9886	1558
2	VIME_RAT	373	54462	0.7861	1.355	8		7	4	EMEENFALEAANYQDTIGR		1.157	0.03531	0.442	0.4705	1474
2	VIME_RAT	373	54462	0.7861	1.355	8		8	2	EMEENFALEAANYQDTIGR	X	0.5275	0.04103	0.9086	0.9976	4136
2	VIME_RAT	373	54462	0.7861	1.355	8		9	3	EMEENFALEAANYQDTIGR	X	0.8084	0.05168	0.6378	0.9906	2819
2	TPIS_RAT	371	27934	1.497		11		1	2	IIYGGSVTGATCK	X	0.9554	0.1099	0.7665	0.9171	2633
2	TPIS_RAT	371	27934	1.497		11		2	3	CLGELICTLNAAK	X	2.158	0.1756	0.5438	0.9544	364
2	TPIS_RAT	371	27934	1.497		11		3	2	CLGELICTLNAAK	X	2.168	0.08289	0.338	0.7977	975.4
2	TPIS_RAT	371	27934	1.497		11		4	2	VVLAYEPVWAIGTGK	X	2.911	0.06569	0.9674	0.9863	31460
2	TPIS_RAT	371	27934	1.497		11		5	3	VVLAYEPVWAIGTGK	X	1.513	0.02901	0.9645	0.9987	30470
2	TPIS_RAT	371	27934	1.497		11		6	2	VTNGAFTGEISPGMIK	X	4.106	0.106	0.9088	0.9851	9515
2	TPIS_RAT	371	27934	1.497		11		7	3	VTNGAFTGEISPGMIK	X	2.578	0.09791	0.8977	0.9934	8861
2	TPIS_RAT	371	27934	1.497		11		8	2	VTNGAFTGEISPGMIK		6.455	1.218	0.6606	0.4593	4240	(14) Oxidation (M)
2	TPIS_RAT	371	27934	1.497		11		9	3	VTNGAFTGEISPGMIK	X	1.532	0.1781	0.5254	0.7833	4190	(14) Oxidation (M)
2	TPIS_RAT	371	27934	1.497		11		10	2	LPADTEVVCAPPTAYIDFAR	X	1.801	0.05304	0.9739	0.9931	5747
2	TPIS_RAT	371	27934	1.497		11		11	4	LPADTEVVCAPPTAYIDFAR	X	0.03661	0.2009	0.838	0.7095	13750
2	TPIS_RAT	371	27934	1.497		11		12	3	LPADTEVVCAPPTAYIDFAR	X	4.018	0.1586	0.8866	0.9709	6088
2	AP1B1_RAT	370	107397	1.171	1.24	5		1	2	LLSTDPVAAK	X	0.9832	0.08956	0.4364	0.9866	856.3
2	AP1B1_RAT	370	107397	1.171	1.24	5		2	2	DCPLNTEAASSK	X	0.9737	0.07742	0.6884	0.9893	787.3
2	AP1B1_RAT	370	107397	1.171	1.24	5		3	2	CVSTLLDLIQTK		1.091	0.1835	0.4367	0.5777	942.6
2	AP1B1_RAT	370	107397	1.171	1.24	5		4	3	DIPNENEAQFQIR		-0.04084	0.1004	0.5649	0.6083	5492
2	AP1B1_RAT	370	107397	1.171	1.24	5		5	2	DIPNENEAQFQIR	X	1.131	0.04848	0.8035	0.9696	1919
2	AP1B1_RAT	370	107397	1.171	1.24	5		6	2	LASQANIAQVLAELK	X	1.647	0.04848	0.7488	0.9952	2000
2	AP1B1_RAT	370	107397	1.171	1.24	5		7	3	LASQANIAQVLAELK	X	1.236	0.03878	0.8463	0.9992	1965
2	BASP1_RAT	365	22562	2.585	1.054	4	X	1	2	ETPAASEAPSSAAK	X	2.696	0.02281	0.9575	0.9999	5585
2	BASP1_RAT	365	22562	2.585	1.054	4	X	2	3	ESEPQAAADATEVK	X	2.473	0.04138	0.8485	0.9984	1981
2	BASP1_RAT	365	22562	2.585	1.054	4	X	3	2	ESEPQAAADATEVK	X	2.716	0.04222	0.938	0.9996	5192
2	BASP1_RAT	365	22562	2.585	1.054	4	X	4	3	AGEASAESTGAADGAPQEEGEAK	X	2.467	0.01382	0.8715	0.9991	26200
2	GRP75_RAT	357	75583	2.162		7		1	2	DAGQISGLNVLR	X	0.7993	0.1361	0.6394	0.9784	1724
2	GRP75_RAT	357	75583	2.162		7		2	3	TTPSVVAFTPDGER		0.1782	2.267	0.2601	0.6299	2166
2	GRP75_RAT	357	75583	2.162		7		3	2	TTPSVVAFTPDGER		5.955	1.614	0.5206	0.6023	5614
2	GRP75_RAT	357	75583	2.162		7		4	3	LYSPSQIGAFVLMK	X	0.9351	0.06214	0.5968	0.9581	1333
2	GRP75_RAT	357	75583	2.162		7		5	2	LYSPSQIGAFVLMK	X	1.096	0.07019	0.7316	0.9854	2588
2	GRP75_RAT	357	75583	2.162		7		6	2	LLGQFTLIGIPPAPR	X	61.19	7.594	0.4769	0.8612	4759
2	GRP75_RAT	357	75583	2.162		7		7	3	LLGQFTLIGIPPAPR	X	4.371	0.1827	0.5002	0.9438	5776
2	GRP75_RAT	357	75583	2.162		7		8	2	SQVFSTAADGQTQVEIK		0.1004	0.1657	0.8516	0.1554	8491
2	GRP75_RAT	357	75583	2.162		7		9	3	SQVFSTAADGQTQVEIK		0.04793	0.21	0.6936	0.3896	4059
2	GRP75_RAT	357	75583	2.162		7		10	3	STNGDTFLGGEDFDQALLR	X	0.9111	0.08067	0.3383	0.9313	716.4
2	GRP75_RAT	357	75583	2.162		7		11	2	STNGDTFLGGEDFDQALLR	X	1.106	0.04241	0.819	0.9916	1652
2	ARRS_RAT	353	46188	1.063	1.475	6		1	3	TLVLVPLLANNR	X	0.9042	0.08979	0.9598	0.9998	6558
2	ARRS_RAT	353	46188	1.063	1.475	6		2	2	TLVLVPLLANNR	X	2.076	0.03001	0.9719	0.9962	22390
2	ARRS_RAT	353	46188	1.063	1.475	6		3	3	ESVQDENLVFEEFAR		-11.3	0.1662	0.1729	0.8805	3458
2	ARRS_RAT	353	46188	1.063	1.475	6		4	2	ESVQDENLVFEEFAR	X	0.731	0.1757	0.3939	0.9147	1777
2	ARRS_RAT	353	46188	1.063	1.475	6		5	2	AFATDITDAEEDKIPK		16.43	2.755	0.7003	0.6114	1787
2	ARRS_RAT	353	46188	1.063	1.475	6		6	3	AFATDITDAEEDKIPK	X	1.341	0.1763	0.7478	0.9342	2433
2	ARRS_RAT	353	46188	1.063	1.475	6		7	3	LTVSGFLGELTSSEVATEVPFR	X	0.9732	0.04704	0.9835	0.9646	41290
2	ARRS_RAT	353	46188	1.063	1.475	6		8	2	LTVSGFLGELTSSEVATEVPFR	X	0.8041	0.04367	0.9088	0.9788	5568
2	ECHA_RAT	352	85175	1.389	3.386	9		1	2	DTTASAVAVGLK	X	0.8842	0.04841	0.6098	0.7227	4257
2	ECHA_RAT	352	85175	1.389	3.386	9		2	3	DSIFSNLIGQLDYK	X	1.041	0.0309	0.3905	0.9787	820.2
2	ECHA_RAT	352	85175	1.389	3.386	9		3	2	DSIFSNLIGQLDYK	X	0.9378	0.03662	0.6938	0.9783	1949
2	ECHA_RAT	352	85175	1.389	3.386	9		4	2	TIEYLEEVAVNFAK	X	5.589	0.2723	0.57	0.7406	2217
2	ECHA_RAT	352	85175	1.389	3.386	9		5	3	TIEYLEEVAVNFAK	X	10.44	0.1036	0.7685	0.8371	4480
2	ECHA_RAT	352	85175	1.389	3.386	9		6	2	MGLVDQLVDPLGPGIK	X	2.294	0.3008	0.721	0.8952	2086
2	ECHA_RAT	352	85175	1.389	3.386	9		7	3	MGLVDQLVDPLGPGIK	X	1.233	0.2532	0.5414	0.8997	2268
2	ECHA_RAT	352	85175	1.389	3.386	9		8	2	TVLGVPEVLLGILPGAGGTQR	X	0.1481	2.024	0.6046	0.913	463.5
2	ECHA_RAT	352	85175	1.389	3.386	9		9	3	TVLGVPEVLLGILPGAGGTQR	X	0.9106	0.09005	0.7368	0.9909	2108
2	PHOS_RAT	352	28845	0.3981		8		1	3	FSSDVLPTLLVYK	X	1.283	0.07023	0.9281	0.9995	3179
2	PHOS_RAT	352	28845	0.3981		8		2	2	FSSDVLPTLLVYK	X	2.148	0.2035	0.8386	0.9814	5040
2	PHOS_RAT	352	28845	0.3981		8		3	3	VTTIVVNIYEDGVR	X	0.000403	150.8	0.5119	0.9852	1453
2	PHOS_RAT	352	28845	0.3981		8		4	2	VTTIVVNIYEDGVR	X	0.1202	1.258	0.6616	0.902	1335
2	PHOS_RAT	352	28845	0.3981		8		5	2	GCDALNSSLECLAAEYPMVK	X	1.536	0.0411	0.9363	0.9887	3805
2	PHOS_RAT	352	28845	0.3981		8		6	3	GCDALNSSLECLAAEYPMVK	X	3.017	0.06593	0.901	0.9803	6428
2	PHOS_RAT	352	28845	0.3981		8		7	4	GCDALNSSLECLAAEYPMVK		0.5361	0.1966	0.4782	0.6755	3147
2	PHOS_RAT	352	28845	0.3981		8		8	2	GCDALNSSLECLAAEYPMVK	X	0.9546	0.06892	0.6295	0.9618	539.5	(18) Oxidation (M)
2	PHOS_RAT	352	28845	0.3981		8		9	3	GCDALNSSLECLAAEYPMVK	X	1.067	0.0478	0.6788	0.9814	1372	(18) Oxidation (M)
2	TBA8_RAT	347	51222	1.401	1.75	6		1	3	LISQIVSSITASLR	X	0.6809	0.08656	0.9049	0.9998	2239
2	TBA8_RAT	347	51222	1.401	1.75	6		2	2	LISQIVSSITASLR	X	1.297	0.09231	0.8314	0.9916	3575
2	TBA8_RAT	347	51222	1.401	1.75	6		3	3	TIQFVDWCPTGFK		0.1385	0.2962	0.4948	0.2321	18460
2	TBA8_RAT	347	51222	1.401	1.75	6		4	2	TIQFVDWCPTGFK		2.685	0.2184	0.7079	0.1027	28760
2	TBA8_RAT	347	51222	1.401	1.75	6		5	2	VGINYQPPTVVPGGDLAK	X	2.221	0.03308	0.99	0.9858	32600
2	TBA8_RAT	347	51222	1.401	1.75	6		6	3	VGINYQPPTVVPGGDLAK	X	2.418	0.0232	0.9477	0.9839	23170
2	TBA8_RAT	347	51222	1.401	1.75	6		7	4	FDGALNVDLTEFQTNLVPYPR		1.137	0.04252	0.7241	0.5468	41680
2	TBA8_RAT	347	51222	1.401	1.75	6		8	2	FDGALNVDLTEFQTNLVPYPR	X	0.7623	0.04592	0.7713	0.9291	6212
2	TBA8_RAT	347	51222	1.401	1.75	6		9	3	FDGALNVDLTEFQTNLVPYPR	X	2.086	0.03975	0.8757	0.9814	5849
2	1433B_RAT	336	28712	1.249	1.334	4		1	2	DSTLIMQLLR	X	1.139	0.0493	0.9705	0.9938	56470
2	1433B_RAT	336	28712	1.249	1.334	4		2	2	DSTLIMQLLR	X	0.8785	0.07879	0.5919	0.9704	3897	(6) Oxidation (M)
2	1433B_RAT	336	28712	1.249	1.334	4		3	2	TAFDEAIAELDTLNEESYK	X	1.418	0.04109	0.831	0.9852	1957
2	1433B_RAT	336	28712	1.249	1.334	4		4	3	TAFDEAIAELDTLNEESYK	X	1.716	0.02902	0.6104	0.9871	2975
2	RPN2_RAT	336	70111	0.5801	1.296	7	X	1	3	TGQEVVFVAEPDNK		0.6082	0.1682	0.495	0.6381	593.6
2	RPN2_RAT	336	70111	0.5801	1.296	7	X	2	2	TGQEVVFVAEPDNK	X	0.7607	0.1285	0.6903	0.9103	1325
2	RPN2_RAT	336	70111	0.5801	1.296	7	X	3	2	EDQVIQLMNTIFSK	X	0.4775	0.3149	0.4697	0.8697	767.9
2	RPN2_RAT	336	70111	0.5801	1.296	7	X	4	3	EDQVIQLMNTIFSK	X	0.5548	0.1494	0.5331	0.9388	420.3
2	RPN2_RAT	336	70111	0.5801	1.296	7	X	5	2	LQVSSVLSQPLAQAAVK	X	0.3927	1.029	0.5735	0.7428	1443
2	RPN2_RAT	336	70111	0.5801	1.296	7	X	6	3	LQVSSVLSQPLAQAAVK	X	0.5086	0.1114	0.6078	0.8804	1872
2	RPN2_RAT	336	70111	0.5801	1.296	7	X	7	2	NFESLSEAFSVASAAAALSQNR	X	0.7278	0.1538	0.7037	0.9534	200.7
2	RPN2_RAT	336	70111	0.5801	1.296	7	X	8	3	NFESLSEAFSVASAAAALSQNR	X	0.7544	0.09169	0.6931	0.9541	868.3
2	ACLY_RAT	333	123545	1.707		8		1	2	DGVYILDLAAK	X	1.296	0.08734	0.4056	0.7482	2080
2	ACLY_RAT	333	123545	1.707		8		2	3	IGNTGGMLDNILASK	X	1.373	0.06957	0.3433	0.8458	654.5
2	ACLY_RAT	333	123545	1.707		8		3	2	IGNTGGMLDNILASK	X	1.648	0.1037	0.5831	0.8113	1518
2	ACLY_RAT	333	123545	1.707		8		4	3	TIAIIAEGIPEALTR	X	1.147	0.1681	0.6528	0.8977	1975
2	ACLY_RAT	333	123545	1.707		8		5	2	TIAIIAEGIPEALTR	X	1.624	0.04194	0.7068	0.9513	3231
2	ACLY_RAT	333	123545	1.707		8		6	3	AFDSGIIPMEFVNK		20.76	1.603	0.4517	0.6168	1619
2	ACLY_RAT	333	123545	1.707		8		7	2	AFDSGIIPMEFVNK	X	6.028	1.67	0.5969	0.7576	4686
2	ACLY_RAT	333	123545	1.707		8		8	2	EAYPEEAYIADLDAK	X	1.461	0.2632	0.6796	0.9291	2589
2	ACLY_RAT	333	123545	1.707		8		9	3	EAYPEEAYIADLDAK	X	1.5	0.2658	0.6071	0.8942	2751
2	HSP71_RAT	333	71745	2.757		9		1	2	DAGVIAGLNVLR	X	2.549	0.2529	0.2366	0.8981	16690
2	HSP71_RAT	333	71745	2.757		9		2	3	TTPSYVAFTDTER	X	192.8	4.368	0.5347	0.7136	4547
2	HSP71_RAT	333	71745	2.757		9		3	2	TTPSYVAFTDTER	X	5.579	0.5705	0.535	0.7266	4572
2	HSP71_RAT	333	71745	2.757		9		4	2	SFYPEEISSMVLTK	X	1.127	0.02281	0.7651	0.9801	7363
2	HSP71_RAT	333	71745	2.757		9		5	3	SFYPEEISSMVLTK	X	1.12	0.04315	0.7294	0.9707	7022
2	HSP71_RAT	333	71745	2.757		9		6	3	NQVALNPQNTVFDAK	X	1.173	0.1094	0.5069	0.8322	1668
2	HSP71_RAT	333	71745	2.757		9		7	2	NQVALNPQNTVFDAK	X	1.179	0.01358	0.8662	0.995	3297
2	HSP71_RAT	333	71745	2.757		9		8	2	IINEPTAAAIAYGLDR	X	1.397	0.1099	0.8246	0.981	3613
2	HSP71_RAT	333	71745	2.757		9		9	3	IINEPTAAAIAYGLDR	X	1.376	0.09872	0.8265	0.9805	8164
2	ATPB_RAT	332	56963	2.501		10		1	1	VVDLLAPYAK	X	461.5	1.983	0.3758	0.8784	1363
2	ATPB_RAT	332	56963	2.501		10		2	2	VVDLLAPYAK	X	1.193	0.05683	0.5792	0.9958	2393
2	ATPB_RAT	332	56963	2.501		10		3	3	TVLIMELINNVAK	X	0.7985	0.03345	0.9726	0.9995	3804
2	ATPB_RAT	332	56963	2.501		10		4	2	TVLIMELINNVAK	X	1.015	0.02667	0.9849	0.9986	13770
2	ATPB_RAT	332	56963	2.501		10		5	2	VALVYGQMNEPPGAR	X	1.418	0.1568	0.7154	0.9269	1461
2	ATPB_RAT	332	56963	2.501		10		6	3	VALVYGQMNEPPGAR	X	1.608	0.1367	0.3212	0.9388	1716
2	ATPB_RAT	332	56963	2.501		10		7	2	AIAELGIYPAVDPLDSTSR	X	1.476	0.02288	0.9276	0.9974	5726
2	ATPB_RAT	332	56963	2.501		10		8	3	AIAELGIYPAVDPLDSTSR	X	1.543	0.01788	0.7706	0.9969	6882
2	ATPB_RAT	332	56963	2.501		10		9	2	IPSAVGYQPTLATDMGTMQER	X	1.73	0.04417	0.4981	0.9911	2082
2	ATPB_RAT	332	56963	2.501		10		10	4	IPSAVGYQPTLATDMGTMQER		9.427	2.222	0.3225	0.4275	1762
2	ATPB_RAT	332	56963	2.501		10		11	3	IPSAVGYQPTLATDMGTMQER	X	2.389	0.05289	0.4958	0.9844	3229
2	PROF1_RAT	332	15371	0.6156	1.204	4	X	1	2	DSPSVWAAVPGK	X	0.5266	0.08411	0.6207	0.9893	3563
2	PROF1_RAT	332	15371	0.6156	1.204	4	X	2	3	DSLLQDGEFTMDLR		-77.94	0.3712	0.3492	0.7274	11520
2	PROF1_RAT	332	15371	0.6156	1.204	4	X	3	2	DSLLQDGEFTMDLR	X	0.6034	0.09731	0.7541	0.9797	2260
2	PROF1_RAT	332	15371	0.6156	1.204	4	X	4	3	TFVSITPAEVGVLVGK	X	0.5629	0.01794	0.5608	0.9973	3286
2	PROF1_RAT	332	15371	0.6156	1.204	4	X	5	2	TFVSITPAEVGVLVGK	X	0.8031	0.03534	0.7672	0.9937	6046
2	IMMT_RAT	327	68627	2.659		5		1	2	AVDEAADALLK	X	1.11	0.2395	0.38	0.8667	633.3
2	IMMT_RAT	327	68627	2.659		5		2	3	QTITAQNAAVQAVK	X	1.064	0.05496	0.7825	0.9883	663.1
2	IMMT_RAT	327	68627	2.659		5		3	2	QTITAQNAAVQAVK	X	1.201	0.05791	0.8772	0.9993	1494
2	IMMT_RAT	327	68627	2.659		5		4	3	EIAGATPYITAAEEK	X	116.3	2.183	0.5421	0.7482	5833
2	IMMT_RAT	327	68627	2.659		5		5	2	EIAGATPYITAAEEK	X	0.8062	0.1903	0.7308	0.9041	1683
2	IMMT_RAT	327	68627	2.659		5		6	3	ELDSITPDITPGWK		0.8709	0.1921	0.5512	0.6866	1686
2	IMMT_RAT	327	68627	2.659		5		7	2	ELDSITPDITPGWK		2.436	0.4107	0.6417	0.6788	2721
2	RAB3A_RAT	324	25547	2.121	1.619	6	X	1	3	MSESLDTADPAVTGAK	X	2.399	0.09282	0.5925	0.9974	2664
2	RAB3A_RAT	324	25547	2.121	1.619	6	X	2	2	MSESLDTADPAVTGAK	X	3.115	0.06594	0.8676	0.9973	5339
2	RAB3A_RAT	324	25547	2.121	1.619	6	X	3	3	MSESLDTADPAVTGAK	X	3.336	0.1336	0.5746	0.9428	1004	(1) Oxidation (M)
2	RAB3A_RAT	324	25547	2.121	1.619	6	X	4	2	MSESLDTADPAVTGAK	X	2.714	0.3979	0.6086	0.9359	1169	(1) Oxidation (M)
2	RAB3A_RAT	324	25547	2.121	1.619	6	X	5	2	YADDSFTPAFVSTVGIDFK	X	1.134	0.08237	0.6921	0.962	1449
2	RAB3A_RAT	324	25547	2.121	1.619	6	X	6	3	YADDSFTPAFVSTVGIDFK	X	1.186	0.05572	0.6207	0.9444	2390
2	EF2_RAT	320	97986	0.9691	1.996	9		1	2	EGIPALDNFLDKL	X	0.5492	0.02166	0.8072	0.9986	13680
2	EF2_RAT	320	97986	0.9691	1.996	9		2	3	TFCQLILDPIFK	X	2.175	0.2957	0.5687	0.7733	849.5
2	EF2_RAT	320	97986	0.9691	1.996	9		3	2	TFCQLILDPIFK	X	1.417	0.2738	0.6769	0.9026	2285
2	EF2_RAT	320	97986	0.9691	1.996	9		4	3	ETVSEESNVLCLSK	X	0.4675	0.03202	0.4794	0.9586	1947
2	EF2_RAT	320	97986	0.9691	1.996	9		5	2	ETVSEESNVLCLSK	X	0.5126	0.05638	0.762	0.9927	5545
2	EF2_RAT	320	97986	0.9691	1.996	9		6	2	CELLYEGPPDDEAAMGIK	X	1.074	0.116	0.6434	0.9498	3610
2	EF2_RAT	320	97986	0.9691	1.996	9		7	3	CELLYEGPPDDEAAMGIK	X	2.827	0.2108	0.5501	0.8718	3496
2	EF2_RAT	320	97986	0.9691	1.996	9		8	2	IWCFGPDGTGPNILTDITK	X	0.471	0.1637	0.7829	0.8718	1813
2	EF2_RAT	320	97986	0.9691	1.996	9		9	3	IWCFGPDGTGPNILTDITK	X	1.3	0.1554	0.5639	0.8404	3153
2	1433T_RAT	315	28578	1.079	1.207	4		1	2	DSTLIMQLLR	X	1.139	0.0493	0.9705	0.9938	56470
2	1433T_RAT	315	28578	1.079	1.207	4		2	2	DSTLIMQLLR	X	0.8785	0.07879	0.5919	0.9704	3897	(6) Oxidation (M)
2	1433T_RAT	315	28578	1.079	1.207	4		3	2	TAFDEAIAELDTLNEDSYK	X	0.9941	0.03414	0.653	0.9945	1497
2	1433T_RAT	315	28578	1.079	1.207	4		4	3	TAFDEAIAELDTLNEDSYK	X	1.363	0.03466	0.661	0.9937	3165
2	HSP74_RAT	313	97038	0.7524		9		1	3	ELSTTLNADEAVTR	X	8.012	0.3908	0.3959	0.9044	906.6
2	HSP74_RAT	313	97038	0.7524		9		2	2	ELSTTLNADEAVTR	X	2.382	0.1776	0.532	0.9678	2020
2	HSP74_RAT	313	97038	0.7524		9		3	2	GCALQCAILSPAFK	X	0.9906	0.2323	0.6142	0.8966	4068
2	HSP74_RAT	313	97038	0.7524		9		4	3	GCALQCAILSPAFK		-17600000	2.272	0.4191	0.5914	4473
2	HSP74_RAT	313	97038	0.7524		9		5	3	EFSITDVVPYPISLR	X	1.008	0.06137	0.6649	0.9527	1714
2	HSP74_RAT	313	97038	0.7524		9		6	2	EFSITDVVPYPISLR	X	1.016	0.02861	0.7447	0.9566	2370
2	HSP74_RAT	313	97038	0.7524		9		7	2	LMNETTAVALAYGIYK	X	0.004909	6.04	0.4321	0.7236	4809
2	HSP74_RAT	313	97038	0.7524		9		8	3	LMNETTAVALAYGIYK	X	0.7074	0.1519	0.4761	0.9192	1599
2	HSP74_RAT	313	97038	0.7524		9		9	2	SNLAYDIVQLPTGLTGIK	X	0.897	0.1927	0.4181	0.9008	3483
2	HSP74_RAT	313	97038	0.7524		9		10	3	SNLAYDIVQLPTGLTGIK	X	1.281	0.2268	0.3282	0.9111	5596
2	SPTN1_RAT	312	290811	1.783		8		1	2	DLASVNNLLK		1.869	0.03198	0.426	0.6409	2066
2	SPTN1_RAT	312	290811	1.783		8		2	2	DLIGVQNLLK	X	1.432	0.1827	0.3424	0.8755	1300
2	SPTN1_RAT	312	290811	1.783		8		3	2	DVTGAEALLER	X	1.32	0.1471	0.524	0.8164	2699
2	SPTN1_RAT	312	290811	1.783		8		4	2	DLTNVQNLQK	X	1.023	0.05998	0.6288	0.8241	2077
2	SPTN1_RAT	312	290811	1.783		8		5	2	DLSSVQTLLTK	X	18.85	0.7322	0.6867	0.9179	6171
2	SPTN1_RAT	312	290811	1.783		8		6	3	DVDEIEAWISEK	X	1.154	0.3105	0.4864	0.9353	420.3
2	SPTN1_RAT	312	290811	1.783		8		7	2	DVDEIEAWISEK	X	1.021	0.1062	0.5712	0.9652	1188
2	SPTN1_RAT	312	290811	1.783		8		8	3	QVEELYQSLLELGEK		319100	72.78	0.2742	0.6851	9129
2	SPTN1_RAT	312	290811	1.783		8		9	2	ALINADELANDVAGAEALLDR	X	1.589	0.02785	0.8384	0.991	1188
2	SPTN1_RAT	312	290811	1.783		8		10	3	ALINADELANDVAGAEALLDR	X	1.498	0.01449	0.9016	0.9965	4917
2	HPT_RAT	310	39917	0.1836	1.747	5	X	1	2	DIAPTLTLYVGK	X	0.07879	0.3837	0.3698	0.8993	1271
2	HPT_RAT	310	39917	0.1836	1.747	5	X	2	2	GAVSPVGVQPILNK	X	0.3034	0.1683	0.6571	0.9931	3386
2	HPT_RAT	310	39917	0.1836	1.747	5	X	3	3	GAVSPVGVQPILNK	X	0.3065	0.171	0.6318	0.944	1610
2	HPT_RAT	310	39917	0.1836	1.747	5	X	4	3	LQTEGDGIYTLNSEK	X	0.1697	0.3243	0.6248	0.94	2369
2	HPT_RAT	310	39917	0.1836	1.747	5	X	5	2	LQTEGDGIYTLNSEK	X	0.1679	0.06139	0.9204	0.9945	2700
2	1433G_RAT	301	28933	1.482	1.665	4		1	2	DSTLIMQLLR	X	1.139	0.0493	0.9705	0.9938	56470
2	1433G_RAT	301	28933	1.482	1.665	4		2	2	DSTLIMQLLR	X	0.8785	0.07879	0.5919	0.9704	3897	(6) Oxidation (M)
2	1433G_RAT	301	28933	1.482	1.665	4		3	3	TAFDDAIAELDTLNEDSYK	X	2.825	0.04594	0.8504	0.9849	3380
2	1433G_RAT	301	28933	1.482	1.665	4		4	2	TAFDDAIAELDTLNEDSYK	X	1.706	0.02133	0.8968	0.9926	2461
2	TKT_RAT	300	69603	2.91	2.926	4		1	3	SVPMSTVFYPSDGVATEK		47.69	6.074	0.4793	0.2626	6390
2	TKT_RAT	300	69603	2.91	2.926	4		2	2	SVPMSTVFYPSDGVATEK	X	1.123	0.3477	0.8833	0.9655	3279
2	TKT_RAT	300	69603	2.91	2.926	4		3	2	ILATPPQEDAPSVDIANIR	X	6.063	0.4614	0.897	0.9468	3313
2	TKT_RAT	300	69603	2.91	2.926	4		4	3	ILATPPQEDAPSVDIANIR	X	8.796	0.6043	0.6669	0.955	7738
2	TKT_RAT	300	69603	2.91	2.926	4		5	3	NMAEQIIQEIYSQVQSK	X	1.197	0.03057	0.7233	0.9971	2382
2	VDAC2_RAT	296	32998	1.179	1.311	4		1	2	YQLDPTASISAK	X	1.589	0.03519	0.813	0.9921	3245
2	VDAC2_RAT	296	32998	1.179	1.311	4		2	2	LTFDTTFSPNTGK	X	1.378	0.09266	0.565	0.9501	1267
2	VDAC2_RAT	296	32998	1.179	1.311	4		3	2	SCSGVEFSTSGSSNTDTGK	X	0.9813	0.04145	0.9188	0.9972	575.8
2	VDAC2_RAT	296	32998	1.179	1.311	4		4	3	SCSGVEFSTSGSSNTDTGK	X	0.9	0.05673	0.8039	0.997	1364
2	PDIA3_RAT	294	58445	0.1513		4		1	2	SEPIPETNEGPVK	X	0.7105	0.03632	0.8879	0.9996	4929
2	PDIA3_RAT	294	58445	0.1513		4		2	3	DLLTAYYDVDYEK		0.000847	17.79	0.2325	0.6091	2080
2	PDIA3_RAT	294	58445	0.1513		4		3	2	DLLTAYYDVDYEK	X	0.001049	21.55	0.6252	0.7472	4705
2	PDIA3_RAT	294	58445	0.1513		4		4	3	MDATANDVPSPYEVK	X	0.8431	0.04009	0.7093	0.9874	1479
2	PDIA3_RAT	294	58445	0.1513		4		5	2	MDATANDVPSPYEVK	X	0.8332	0.03103	0.8328	0.9942	2364
2	MDHC_RAT	290	37472	1.459	1.291	5	X	1	3	DLDVAVLVGSMPR	X	1.04	0.0531	0.935	0.9992	1468
2	MDHC_RAT	290	37472	1.459	1.291	5	X	2	2	DLDVAVLVGSMPR	X	1.557	0.0753	0.8533	0.9936	3881
2	MDHC_RAT	290	37472	1.459	1.291	5	X	3	2	DLDVAVLVGSMPR	X	1.215	0.7625	0.4093	0.8189	1035	(11) Oxidation (M)
2	MDHC_RAT	290	37472	1.459	1.291	5	X	4	2	VIVVGNPANTNCLTASK	X	1.915	0.04335	0.9888	0.9903	22010
2	MDHC_RAT	290	37472	1.459	1.291	5	X	5	3	VIVVGNPANTNCLTASK	X	1.754	0.04284	0.9431	0.9939	19990
2	PRDX5_RAT	289	22927	0.8936	1.426	8		1	3	VQLLADPTGAFGK	X	0.6948	0.03925	0.7831	0.9967	1419
2	PRDX5_RAT	289	22927	0.8936	1.426	8		2	2	VQLLADPTGAFGK	X	1.242	0.05162	0.7588	0.9954	5647
2	PRDX5_RAT	289	22927	0.8936	1.426	8		3	2	GVLFGVPGAFTPGCSK	X	1.13	0.0727	0.7961	0.9602	2455
2	PRDX5_RAT	289	22927	0.8936	1.426	8		4	3	GVLFGVPGAFTPGCSK	X	0.9558	0.06103	0.7717	0.9233	3392
2	PRDX5_RAT	289	22927	0.8936	1.426	8		5	3	VGDTIPSVEVFEGEPGK	X	1.415	0.08128	0.549	0.8882	2749
2	PRDX5_RAT	289	22927	0.8936	1.426	8		6	2	VGDTIPSVEVFEGEPGK	X	0.9738	0.07631	0.6602	0.8766	3307
2	PRDX5_RAT	289	22927	0.8936	1.426	8		7	2	ETDLLLDDSLVSLFGNR	X	0.5368	0.1128	0.6959	0.8725	1117
2	PRDX5_RAT	289	22927	0.8936	1.426	8		8	3	ETDLLLDDSLVSLFGNR	X	0.5893	0.09563	0.5419	0.8682	1455
2	VAMP2_RAT	284	12936	3.841	1.31	4	X	1	2	ADALQAGASQFETSAAK	X	2.99	0.06609	0.8757	0.9928	3286
2	VAMP2_RAT	284	12936	3.841	1.31	4	X	2	3	ADALQAGASQFETSAAK	X	3.239	0.08314	0.8389	0.9958	4686
2	VAMP2_RAT	284	12936	3.841	1.31	4	X	3	3	LQQTQAQVDEVVDIMR	X	4.125	0.08283	0.3582	0.9575	1985
2	VAMP2_RAT	284	12936	3.841	1.31	4	X	4	2	LQQTQAQVDEVVDIMR	X	5.45	0.05984	0.7768	0.9866	3167
2	GSTM1_RAT	280	26601	1.033		3		1	3	LLLEYTDSSYEEK		5.885	1.009	0.3774	0.537	1916
2	GSTM1_RAT	280	26601	1.033		3		2	2	LLLEYTDSSYEEK	X	1.205	0.1612	0.7373	0.9899	2300
2	GSTM1_RAT	280	26601	1.033		3		3	3	LGLDFPNLPYLIDGSR	X	0.9585	0.2697	0.6994	0.9682	1296
2	GSTM1_RAT	280	26601	1.033		3		4	2	LGLDFPNLPYLIDGSR	X	0.9534	0.04341	0.855	0.9957	2146
2	LDHA_RAT	280	37497	1.084		5		1	2	DQLIVNLLK	X	1.059	0.03444	0.9413	0.9992	30010
2	LDHA_RAT	280	37497	1.084		5		2	2	VTLTPDEEAR	X	0.8429	0.06051	0.6588	0.9171	488.4
2	LDHA_RAT	280	37497	1.084		5		3	2	QVVDSAYEVIK	X	2.265	0.04689	0.8777	0.9925	7676
2	LDHA_RAT	280	37497	1.084		5		4	2	LLIVSNPVDILTYVAWK	X	0.869	0.01214	0.9261	0.9959	4770
2	LDHA_RAT	280	37497	1.084		5		5	3	LLIVSNPVDILTYVAWK	X	0.8499	0.01493	0.7895	0.9801	6954
2	GDIA_RAT	279	51887	2.083	1.22	6	X	1	3	TDDYLDQPCLETINR	X	1.783	0.1595	0.4918	0.9177	956.9
2	GDIA_RAT	279	51887	2.083	1.22	6	X	2	2	TDDYLDQPCLETINR	X	2.571	0.04018	0.9227	0.9942	3639
2	GDIA_RAT	279	51887	2.083	1.22	6	X	3	2	VPSTETEALASNLMGMFEK	X	2.423	0.1702	0.7172	0.9431	967.1
2	GDIA_RAT	279	51887	2.083	1.22	6	X	4	3	VPSTETEALASNLMGMFEK	X	2.108	0.1299	0.7107	0.9824	3812
2	GDIA_RAT	279	51887	2.083	1.22	6	X	5	3	SPYLYPLYGLGELPQGFAR	X	2.29	0.08813	0.5908	0.9943	6109
2	GDIA_RAT	279	51887	2.083	1.22	6	X	6	2	SPYLYPLYGLGELPQGFAR	X	1.524	0.06087	0.8689	0.9886	6251
2	H14_RAT	268	23929	1.141		4		1	2	ALAAAGYDVEK	X	0.9617	0.105	0.7906	0.9867	8382
2	H14_RAT	268	23929	1.141		4		2	2	ASGPPVSELITK	X	2.161	0.04995	0.7364	0.9925	32000
2	H14_RAT	268	23929	1.141		4		3	2	SETAPAAPAAPAPAEK	X	0.9148	0.0188	0.6056	0.9988	3472
2	H14_RAT	268	23929	1.141		4		4	3	SETAPAAPAAPAPAEK	X	0.8905	0.02152	0.9052	0.999	3344
2	GDIB_RAT	268	52055	1.033	2.268	4		1	2	DLGTDSQIFISR	X	0.3422	0.4891	0.7874	0.9136	2594
2	GDIB_RAT	268	52055	1.033	2.268	4		2	3	VPSTEAEALASSLMGLFEK	X	0.952	0.01941	0.6886	0.9244	6902
2	GDIB_RAT	268	52055	1.033	2.268	4		3	3	SPYLYPLYGLGELPQGFAR	X	2.29	0.08813	0.5908	0.9943	6109
2	GDIB_RAT	268	52055	1.033	2.268	4		4	2	SPYLYPLYGLGELPQGFAR	X	1.524	0.06087	0.8689	0.9886	6251
2	PGM1_RAT	267	62659	1.462	1.28	5	X	1	3	TIEEYAICPDLK	X	2.054	0.6242	0.5581	0.7531	1475
2	PGM1_RAT	267	62659	1.462	1.28	5	X	2	2	TIEEYAICPDLK	X	1.129	0.1557	0.6564	0.8451	3048
2	PGM1_RAT	267	62659	1.462	1.28	5	X	3	3	ADNFEYSDPVDGSISK		4.277	5.572	0.3267	0.6519	2614
2	PGM1_RAT	267	62659	1.462	1.28	5	X	4	2	ADNFEYSDPVDGSISK	X	1.483	0.1604	0.5475	0.9393	2155
2	PGM1_RAT	267	62659	1.462	1.28	5	X	5	2	LVIGQNGILSTPAVSCIIR	X	1.65	0.1643	0.5463	0.8676	1052
2	PGM1_RAT	267	62659	1.462	1.28	5	X	6	3	LVIGQNGILSTPAVSCIIR	X	1.178	0.06945	0.1496	0.9279	660.5
2	HNRPC_RAT	266	18767	1.065	1.127	3		1	2	IFVGGLSPDTPEEK	X	2.652	0.09623	0.9323	0.9909	7640
2	HNRPC_RAT	266	18767	1.065	1.127	3		2	3	IFVGGLSPDTPEEK	X	1.12	0.04104	0.936	0.9998	7755
2	HNRPC_RAT	266	18767	1.065	1.127	3		3	3	EYFGGFGEVESIELPMDNK	X	0.9292	0.2281	0.6556	0.8868	2778
2	HNRPC_RAT	266	18767	1.065	1.127	3		4	2	EYFGGFGEVESIELPMDNK	X	1.161	0.03083	0.8969	0.9951	2083
2	ENPL_RAT	266	95073	1.095	1.55	3		1	2	ELISNASDALDK	X	0.939	0.09298	0.813	0.9955	1854
2	ENPL_RAT	266	95073	1.095	1.55	3		2	2	DISTNYYASQK		2.614	0.4809	0.5418	0.6703	1660
2	ENPL_RAT	266	95073	1.095	1.55	3		3	3	GVVDSDDLPLNVSR	X	1.794	999	0.4731	0.9495	786.1
2	ENPL_RAT	266	95073	1.095	1.55	3		4	2	GVVDSDDLPLNVSR	X	0.7783	0.06005	0.6626	0.9829	2078
2	AN32E_RAT	265	30049	2.139	3.33	4		1	3	DLSTVEALQNLK	X	0.965	0.04075	0.9298	0.9995	1931
2	AN32E_RAT	265	30049	2.139	3.33	4		2	2	DLSTVEALQNLK	X	1.711	0.08685	0.7967	0.9972	4740
2	AN32E_RAT	265	30049	2.139	3.33	4		3	3	SLDLFNCEITNLEDYR	X	12.47	2.731	0.3954	0.937	1738
2	AN32E_RAT	265	30049	2.139	3.33	4		4	2	SLDLFNCEITNLEDYR	X	1.018	0.1828	0.8229	0.9966	1318
2	DDAH2_RAT	265	30236	0.4181		4		1	3	GGGDLPNSQEALQK		0.7728	0.1572	0.5194	0.3601	419.1
2	DDAH2_RAT	265	30236	0.4181		4		2	2	GGGDLPNSQEALQK	X	1.278	0.04558	0.7116	0.8321	779.1
2	DDAH2_RAT	265	30236	0.4181		4		3	3	LSDVTLVPVSCSELEK	X	0.02174	5.057	0.6169	0.7796	3745
2	DDAH2_RAT	265	30236	0.4181		4		4	2	LSDVTLVPVSCSELEK	X	1.059	0.06299	0.8756	0.9832	3401
2	DDAH2_RAT	265	30236	0.4181		4		5	2	IVEMGDENATLDGTDVLFTGR	X	1.038	0.06558	0.8418	0.97	1143
2	DDAH2_RAT	265	30236	0.4181		4		6	4	IVEMGDENATLDGTDVLFTGR		0.1888	0.1002	0.5675	0.1574	2760
2	DDAH2_RAT	265	30236	0.4181		4		7	3	IVEMGDENATLDGTDVLFTGR		3.758	0.1287	0.4732	0.4922	3899
2	GBB2_RAT	264	38273	2.267	1.978	5		1	2	LLVSASQDGK	X	1.393	0.03918	0.7798	0.9964	2609
2	GBB2_RAT	264	38273	2.267	1.978	5		2	3	SELEQLRQEAEQLR	X	1.568	0.04309	0.925	0.9952	9478
2	GBB2_RAT	264	38273	2.267	1.978	5		3	2	SELEQLRQEAEQLR	X	6.774	0.1238	0.9761	0.9777	15550
2	GBB2_RAT	264	38273	2.267	1.978	5		4	2	VSCLGVTDDGMAVATGSWDSFLK	X	1.404	0.01481	0.9798	0.9933	4038
2	GBB2_RAT	264	38273	2.267	1.978	5		5	3	VSCLGVTDDGMAVATGSWDSFLK	X	2.886	0.03904	0.9612	0.9694	9338
2	H4_RAT	257	11669	3.115		6		1	3	TVTAMDVVYALK	X	1.411	0.02202	0.9528	0.9996	10660
2	H4_RAT	257	11669	3.115		6		2	2	TVTAMDVVYALK	X	3.28	0.04085	0.9065	0.998	27180
2	H4_RAT	257	11669	3.115		6		3	2	DNIQGITKPAIR	X	223.3	5.589	0.618	0.8341	1827
2	H4_RAT	257	11669	3.115		6		4	3	DNIQGITKPAIR	X	0.7619	0.137	0.809	0.991	1134
2	H4_RAT	257	11669	3.115		6		5	3	TVTAMDVVYALK	X	0.9342	0.05054	0.4123	0.9868	1196	(5) Oxidation (M)
2	H4_RAT	257	11669	3.115		6		6	2	TVTAMDVVYALK	X	1.242	0.1113	0.4424	0.9603	4272	(5) Oxidation (M)
2	MAP4_RAT	248	112933	1.128	1.445	4		1	2	LATTVSAPDLK	X	1.272	0.04819	0.8479	0.9979	3959
2	MAP4_RAT	248	112933	1.128	1.445	4		2	2	TEFIPLLDGDEK	X	1.56	0.1985	0.4181	0.8074	754.8
2	MAP4_RAT	248	112933	1.128	1.445	4		3	2	AAVGLTGNDIATPPNK		82.08	7.251	0.5241	0.6315	730.5
2	MAP4_RAT	248	112933	1.128	1.445	4		4	3	AAVGLTGNDIATPPNK	X	1.227	999	0.469	0.77	1123
2	MAP4_RAT	248	112933	1.128	1.445	4		5	3	NTTPTGATPPAGMASTR	X	0.6643	0.498	0.5345	0.8283	706.6
2	MAP4_RAT	248	112933	1.128	1.445	4		6	2	NTTPTGATPPAGMASTR	X	4.283	0.8969	0.8701	0.8638	1237
2	H2B1_RAT	247	14514	0.5792	1.72	7	X	1	2	LLLPGELAK	X	0.99	0.06425	0.9684	0.9982	37950
2	H2B1_RAT	247	14514	0.5792	1.72	7	X	2	2	AMGIMNSFVNDIFER	X	0.7088	0.1679	0.6657	0.82	5428
2	H2B1_RAT	247	14514	0.5792	1.72	7	X	3	3	AMGIMNSFVNDIFER	X	1.25	0.1123	0.7337	0.8188	4237
2	H2B1_RAT	247	14514	0.5792	1.72	7	X	4	3	AMGIMNSFVNDIFER	X	0.4387	0.1608	0.5701	0.9106	1080	(2) Oxidation (M)
2	H2B1_RAT	247	14514	0.5792	1.72	7	X	5	2	AMGIMNSFVNDIFER	X	0.5488	0.02982	0.7392	0.9716	1540	(2) Oxidation (M)
2	H2B1_RAT	247	14514	0.5792	1.72	7	X	6	3	AMGIMNSFVNDIFER	X	0.3907	0.5372	0.4266	0.7946	1680	(2) Oxidation (M);(5) Oxidation (M)
2	H2B1_RAT	247	14514	0.5792	1.72	7	X	7	2	AMGIMNSFVNDIFER	X	0.265	0.2134	0.6038	0.9182	1300	(2) Oxidation (M);(5) Oxidation (M)
2	ANXA5_RAT	244	36453	0.5025	1.171	4	X	1	3	ETSGNLENLLLAVVK	X	0.5828	0.2635	0.3118	0.8919	852.8
2	ANXA5_RAT	244	36453	0.5025	1.171	4	X	2	2	ETSGNLENLLLAVVK	X	0.565	0.1622	0.674	0.8896	1529
2	ANXA5_RAT	244	36453	0.5025	1.171	4	X	3	3	GLGTDEDSILNLLTAR	X	0.4597	0.05171	0.5601	0.9476	778.8
2	ANXA5_RAT	244	36453	0.5025	1.171	4	X	4	2	GLGTDEDSILNLLTAR	X	0.4212	0.02466	0.8366	0.978	1200
2	K6PP_RAT	240	87980	1.277	1.132	4	X	1	2	LPLMECVQMTQDVQK		0.7067	0.2521	0.5738	0.687	1611
2	K6PP_RAT	240	87980	1.277	1.132	4	X	2	3	LPLMECVQMTQDVQK	X	1.39	0.114	0.6059	0.8372	1851
2	K6PP_RAT	240	87980	1.277	1.132	4	X	3	2	MFAIYDGFDGLANGQIK	X	1.067	0.08868	0.6569	0.8484	1632
2	K6PP_RAT	240	87980	1.277	1.132	4	X	4	3	MFAIYDGFDGLANGQIK	X	1.384	0.09736	0.5873	0.8728	2449
2	K6PP_RAT	240	87980	1.277	1.132	4	X	5	2	LGITNLCVIGGDGSLTGANLFR	X	1.295	1.03	0.8182	0.9777	513.9
2	K6PP_RAT	240	87980	1.277	1.132	4	X	6	3	LGITNLCVIGGDGSLTGANLFR		0.3809	0.2566	0.3933	0.6843	1856
2	DPYL1_RAT	239	63452	5.655		5		1	3	QIGENLIVPGGVK		1.234	0.06294	0.319	0.4545	3528
2	DPYL1_RAT	239	63452	5.655		5		2	2	QIGENLIVPGGVK	X	4.509	0.1187	0.4581	0.8223	4284
2	DPYL1_RAT	239	63452	5.655		5		3	2	GMYDGPVYEVPATPK		8.929	1.556	0.6976	0.619	5561
2	DPYL1_RAT	239	63452	5.655		5		4	3	GMYDGPVYEVPATPK	X	144.9	3.03	0.4381	0.7505	9861
2	DPYL1_RAT	239	63452	5.655		5		5	2	MDENQFVAVTSTNAAK	X	2.443	0.06587	0.9297	0.9847	9180
2	DPYL1_RAT	239	63452	5.655		5		6	3	MDENQFVAVTSTNAAK	X	1.706	0.03478	0.9078	0.9866	12730
2	DPYL1_RAT	239	63452	5.655		5		7	3	DNFTLIPEGVNGIEER		6.094	1.485	0.4134	0.4452	5161
2	DPYL1_RAT	239	63452	5.655		5		8	2	DNFTLIPEGVNGIEER	X	2.124	0.2564	0.4902	0.9274	1874
2	SARNP_RAT	237	24376	1.291	1.315	2		1	3	FGIVTSSAGTGTTEDTEAK	X	1.567	0.161	0.4499	0.8262	1552
2	SARNP_RAT	237	24376	1.291	1.315	2		2	2	FGIVTSSAGTGTTEDTEAK	X	1.063	0.09148	0.8708	0.978	1900
2	RSSA_RAT	236	33226					1	3	AIVAIENPADVSVISSR		0.832	0.05876	0.6075	0.595	7517
2	RSSA_RAT	236	33226					2	2	AIVAIENPADVSVISSR	X	0.7706	0.06842	0.7453	0.8915	5925
2	SH3G2_RAT	234	40830	2.735	1.891	4		1	2	GPGYPQAEALLAEAMLK	X	1.69	0.0193	0.8184	0.9953	1788
2	SH3G2_RAT	234	40830	2.735	1.891	4		2	3	GPGYPQAEALLAEAMLK	X	1.616	0.01769	0.7217	0.9846	2995
2	SH3G2_RAT	234	40830	2.735	1.891	4		3	3	ALYDFEPENEGELGFK	X	6.213	0.7106	0.6103	0.9034	1796
2	SH3G2_RAT	234	40830	2.735	1.891	4		4	2	ALYDFEPENEGELGFK	X	3.301	0.2555	0.8293	0.9765	2820
2	PSD11_RAT	229	48841	0.815	1.029	3	X	1	2	EQSILELGSLLAK	X	0.8407	0.0881	0.5389	0.9	1263
2	PSD11_RAT	229	48841	0.815	1.029	3	X	2	3	DIQENDEEAVQVK	X	0.7937	0.1333	0.5366	0.9699	293.3
2	PSD11_RAT	229	48841	0.815	1.029	3	X	3	2	DIQENDEEAVQVK	X	0.8112	0.09079	0.8297	0.9963	939
2	GNAO_RAT	227	41342	2.163	2.756	5		1	2	LLLLGAGESGK	X	0.4357	0.06331	0.2556	0.9084	6008
2	GNAO_RAT	227	41342	2.163	2.756	5		2	3	IGAADYQPTEQDILR	X	1.534	0.04576	0.6438	0.9579	3434
2	GNAO_RAT	227	41342	2.163	2.756	5		3	2	IGAADYQPTEQDILR	X	5.737	0.121	0.8255	0.9745	5488
2	GNAO_RAT	227	41342	2.163	2.756	5		4	2	MEDTEPFSAELLSAMMR	X	3.394	0.04473	0.9216	0.984	5035
2	GNAO_RAT	227	41342	2.163	2.756	5		5	3	MEDTEPFSAELLSAMMR	X	3.641	0.09218	0.8547	0.9822	5553
2	PRS6A_RAT	224	50424	1.097	1.247	3		1	2	LAGPQLVQMFIGDGAK	X	1.054	0.1002	0.4673	0.9009	1349
2	PRS6A_RAT	224	50424	1.097	1.247	3		2	3	LAGPQLVQMFIGDGAK	X	0.8999	0.04488	0.6353	0.9791	1350
2	PRS6A_RAT	224	50424	1.097	1.247	3		3	3	QTYFLPVIGLVDAEK	X	1.392	0.1803	0.3371	0.9172	2279
2	PRS6A_RAT	224	50424	1.097	1.247	3		4	2	QTYFLPVIGLVDAEK		0.375	0.7888	0.2034	0.6385	2208
2	GLNA_RAT	222	43514	0.7087		5		1	3	TCLLNETGDEPFQYKN	X	0.008337	19.74	0.8051	0.7628	8834
2	GLNA_RAT	222	43514	0.7087		5		2	2	TCLLNETGDEPFQYKN	X	2.571	0.2507	0.961	0.9106	28380
2	GLNA_RAT	222	43514	0.7087		5		3	2	ITGTNAEVMPAQWEFQIGPCEGIR	X	1.345	0.01336	0.9877	0.9887	8798
2	GLNA_RAT	222	43514	0.7087		5		4	3	ITGTNAEVMPAQWEFQIGPCEGIR	X	3.85	0.06301	0.9415	0.9302	14750
2	GLNA_RAT	222	43514	0.7087		5		5	4	ITGTNAEVMPAQWEFQIGPCEGIR	X	1.61	0.03611	0.7179	0.9468	3090
2	CRBB2_RAT	221	23845	0.8608	1.174	3		1	2	IILYENPNFTGK	X	1.032	0.1369	0.5556	0.8255	1223
2	CRBB2_RAT	221	23845	0.8608	1.174	3		2	2	AGSVLVQAGPWVGYEQANCK	X	0.8135	999	0.8491	0.9901	1281
2	CRBB2_RAT	221	23845	0.8608	1.174	3		3	3	AGSVLVQAGPWVGYEQANCK	X	0.7599	0.4751	0.5224	0.8893	2913
2	APOA1_RAT	221	30870	0.1803	1.778	7	X	1	2	DFATVYVDAVK	X	0.1825	0.6219	0.427	0.7877	3184
2	APOA1_RAT	221	30870	0.1803	1.778	7	X	2	3	DYVSQFESSTLGK	X	0.4791	0.4268	0.5433	0.7316	608
2	APOA1_RAT	221	30870	0.1803	1.778	7	X	3	2	DYVSQFESSTLGK	X	0.3074	999	0.4129	0.9208	1473
2	APOA1_RAT	221	30870	0.1803	1.778	7	X	4	2	QLNLNLLDNWDTLGSTVGR	X	0.1003	0.1071	0.3273	0.9885	843
2	APOA1_RAT	221	30870	0.1803	1.778	7	X	5	3	QLNLNLLDNWDTLGSTVGR	X	0.1489	0.09335	0.158	0.9758	1019
2	APOA1_RAT	221	30870	0.1803	1.778	7	X	6	2	LQEQLGPVTQEFWANLEK	X	0.1537	0.142	0.7944	0.9777	1179
2	APOA1_RAT	221	30870	0.1803	1.778	7	X	7	3	LQEQLGPVTQEFWANLEK	X	0.1006	0.244	0.6643	0.9539	1699
2	PSA7_RAT	218	29185	1.537	4.175	2		1	1	DIVVLGVEK	X	4.221	1.025	0.2849	0.7341	129.7
2	PSA7_RAT	218	29185	1.537	4.175	2		2	2	DIVVLGVEK		1.189	0.09499	0.2801	0.5355	1477
2	PSA7_RAT	218	29185	1.537	4.175	2		3	3	NYTDDAIETDDLTIK		0.4699	0.2161	0.5429	0.6955	632.4
2	PSA7_RAT	218	29185	1.537	4.175	2		4	2	NYTDDAIETDDLTIK	X	0.5593	0.2348	0.6688	0.9203	2527
2	GSTM4_RAT	217	26256	0.7505		3		1	3	LLLEYTDSSYEEK		5.885	1.009	0.3774	0.537	1916
2	GSTM4_RAT	217	26256	0.7505		3		2	2	LLLEYTDSSYEEK	X	1.205	0.1612	0.7373	0.9899	2300
2	GSTM4_RAT	217	26256	0.7505		3		3	2	NQVFEATCLDAFPNLK	X	0.283	0.6147	0.6043	0.9303	1456
2	GSTM4_RAT	217	26256	0.7505		3		4	3	NQVFEATCLDAFPNLK	X	1.239	0.3911	0.5397	0.9674	963.9
2	KAP2_RAT	215	46566	0.9982	1.142	4		1	3	MFESFIESVPLFK	X	0.8202	0.2216	0.6567	0.742	688.5
2	KAP2_RAT	215	46566	0.9982	1.142	4		2	2	MFESFIESVPLFK		0.1196	0.8513	0.724	0.5948	1122
2	KAP2_RAT	215	46566	0.9982	1.142	4		3	2	AATIVATSDGSLWGLDR		0.1086	1.507	0.7052	0.6201	2681
2	KAP2_RAT	215	46566	0.9982	1.142	4		4	3	AATIVATSDGSLWGLDR	X	1.075	0.362	0.6279	0.9318	1371
2	KAP2_RAT	215	46566	0.9982	1.142	4		5	2	NLDQEQLSQVLDAMFEK	X	1.033	0.04061	0.9103	0.9965	2261
2	KAP2_RAT	215	46566	0.9982	1.142	4		6	3	NLDQEQLSQVLDAMFEK	X	1.09	0.04387	0.8415	0.9972	4932
2	A1M_RAT	215	171465	0.1626	1.928	8	X	1	2	VAEVPALVQK	X	0.173	0.07592	0.5669	0.993	2605
2	A1M_RAT	215	171465	0.1626	1.928	8	X	2	2	DLTFYYLIK	X	0.5138	0.0822	0.4726	0.9315	2596
2	A1M_RAT	215	171465	0.1626	1.928	8	X	3	2	LSPQSIYNLLPQK	X	0.05087	1.662	0.4506	0.891	2505
2	A1M_RAT	215	171465	0.1626	1.928	8	X	4	3	LSPQSIYNLLPQK	X	0.1977	0.03022	0.6669	0.9783	1867
2	A1M_RAT	215	171465	0.1626	1.928	8	X	5	2	YVVLVPSELYAGVPEK		0.5566	0.08611	0.4723	0.314	3495
2	A1M_RAT	215	171465	0.1626	1.928	8	X	6	3	YVVLVPSELYAGVPEK		0.5167	0.3502	0.4296	0.5953	3866
2	A1M_RAT	215	171465	0.1626	1.928	8	X	7	2	YNILPEAEGEAPFTLK	X	0.1466	0.1586	0.6678	0.924	1858
2	A1M_RAT	215	171465	0.1626	1.928	8	X	8	3	YNILPEAEGEAPFTLK	X	0.218	0.161	0.622	0.8492	2353
2	A1M_RAT	215	171465	0.1626	1.928	8	X	9	3	QDLNDNDAYSVFQSIGLK	X	0.1653	0.192	0.5859	0.8571	1395
2	A1M_RAT	215	171465	0.1626	1.928	8	X	10	2	QDLNDNDAYSVFQSIGLK	X	0.1034	0.3659	0.685	0.9341	1165
2	3HIDH_RAT	214	36267	2.269	2.36	5		1	2	DLGLAQDSATSTK	X	1.294	0.05319	0.7672	0.9912	1978
2	3HIDH_RAT	214	36267	2.269	2.36	5		2	2	EAGEQVASSPADVAEK	X	1.321	0.0627	0.4847	0.9961	448.4
2	3HIDH_RAT	214	36267	2.269	2.36	5		3	3	EAGEQVASSPADVAEK	X	1.272	0.07377	0.5272	0.9844	409.4
2	3HIDH_RAT	214	36267	2.269	2.36	5		4	2	TPVGFIGLGNMGNPMAK	X	9.057	1.579	0.6243	0.8197	2702
2	3HIDH_RAT	214	36267	2.269	2.36	5		5	3	TPVGFIGLGNMGNPMAK	X	3.057	3.107	0.4718	0.966	6765
2	PURB_RAT	211	33988	1.018	1.049	2		1	3	GGGGPGGEQETQELASK	X	0.9841	0.1335	0.4877	0.9152	449
2	PURB_RAT	211	33988	1.018	1.049	2		2	2	GGGGPGGEQETQELASK	X	1.053	0.1147	0.844	0.9934	1159
2	IMB1_RAT	208	99551	0.63		8		1	2	LAATNALLNSLEFTK	X	1.165	0.05358	0.3853	0.8778	1975
2	IMB1_RAT	208	99551	0.63		8		2	3	LAATNALLNSLEFTK	X	1.043	0.04656	0.4218	0.9398	1754
2	IMB1_RAT	208	99551	0.63		8		3	3	AAVENLPTFLVELSR	X	1.725	0.09892	0.7665	0.9191	1895
2	IMB1_RAT	208	99551	0.63		8		4	2	AAVENLPTFLVELSR	X	1.692	0.06094	0.7992	0.9416	3284
2	IMB1_RAT	208	99551	0.63		8		5	2	ESCLEAYTGIVQGLK	X	3.111	0.2569	0.4786	0.9323	2066
2	IMB1_RAT	208	99551	0.63		8		6	3	ESCLEAYTGIVQGLK	X	0.002443	1.656	0.1571	0.7152	1024
2	IMB1_RAT	208	99551	0.63		8		7	2	GALQYLVPILTQTLTK	X	0.957	0.02126	0.6975	0.8031	3250
2	IMB1_RAT	208	99551	0.63		8		8	3	GALQYLVPILTQTLTK	X	0.9617	0.0124	0.7244	0.8724	5391
2	RINI_RAT	208	52213	0.5488	1.257	5	X	1	2	DLCDVVASK	X	0.6806	0.1126	0.7651	0.9902	1100
2	RINI_RAT	208	52213	0.5488	1.257	5	X	2	2	SAIQANPALTELSLR	X	0.4001	0.5187	0.6096	0.8648	1934
2	RINI_RAT	208	52213	0.5488	1.257	5	X	3	3	SAIQANPALTELSLR	X	0.6907	0.05497	0.5687	0.9513	1005
2	RINI_RAT	208	52213	0.5488	1.257	5	X	4	2	LGNTGIAALCSGLLLPSCR	X	0.5012	0.08531	0.7313	0.8452	1311
2	RINI_RAT	208	52213	0.5488	1.257	5	X	5	3	LGNTGIAALCSGLLLPSCR	X	0.528	0.08473	0.4604	0.9241	1463
2	VATB2_RAT	207	57474	1.297	3.76	8		1	3	AVVQVFEGTSGIDAK	X	1.485	0.06427	0.7209	0.9644	3444
2	VATB2_RAT	207	57474	1.297	3.76	8		2	2	AVVQVFEGTSGIDAK	X	2.159	0.1019	0.8264	0.9542	5686
2	VATB2_RAT	207	57474	1.297	3.76	8		3	3	QIYPPINVLPSLSR	X	0.7514	0.1979	0.4629	0.8351	2007
2	VATB2_RAT	207	57474	1.297	3.76	8		4	2	QIYPPINVLPSLSR	X	2.376	0.05781	0.7399	0.9921	6960
2	VATB2_RAT	207	57474	1.297	3.76	8		5	2	LALTTAEFLAYQCEK	X	3.807	0.347	0.7625	0.9722	3220
2	VATB2_RAT	207	57474	1.297	3.76	8		6	3	LALTTAEFLAYQCEK	X	8.429	0.413	0.2988	0.9843	7217
2	VATB2_RAT	207	57474	1.297	3.76	8		7	2	GIVNGAAPELPVPTGGPMAGAR	X	0.2094	0.197	0.6575	0.9086	2657
2	VATB2_RAT	207	57474	1.297	3.76	8		8	3	GIVNGAAPELPVPTGGPMAGAR	X	0.2082	0.5189	0.4805	0.8609	2865
2	LAP2_RAT	204	51313	0.3634	1.468	2		1	3	SELVANNVTLPAGEQR	X	0.2769	0.4774	0.6084	0.7907	734.4
2	LAP2_RAT	204	51313	0.3634	1.468	2		2	2	SELVANNVTLPAGEQR	X	0.4768	0.36	0.8982	0.9301	1242
2	GDIR1_RAT	204	23982	0.5041	2.41	4		1	3	VAVSADPNVPNVIVTR	X	0.1444	0.03065	0.4821	0.9882	9174
2	GDIR1_RAT	204	23982	0.5041	2.41	4		2	2	VAVSADPNVPNVIVTR	X	0.5145	0.1081	0.713	0.8149	5286
2	GDIR1_RAT	204	23982	0.5041	2.41	4		3	2	AEEYEFLTPMEEAPK	X	0.9067	0.08537	0.764	0.9692	2677
2	GDIR1_RAT	204	23982	0.5041	2.41	4		4	3	AEEYEFLTPMEEAPK	X	0.9585	0.1586	0.6667	0.9463	2767
2	ALDOA_RAT	201	40512					1	2	ALQASALKAWGGK		0.00204	28.82	0.4473	0.257	3113
2	ALDOA_RAT	201	40512					2	2	GILAADESTGSIAK	X	2.249	0.03673	0.9658	0.9988	13650
2	PP1B_RAT	199	38494					1	3	TFTDCFNCLPIAAIVDEK	X	127.1	3.207	0.5747	0.7453	9530
2	PP1B_RAT	199	38494					2	2	TFTDCFNCLPIAAIVDEK		9.532	0.3809	0.7254	0.4712	11420
2	ADT1_RAT	198	33966	1.444	1.484	3		1	2	DFLAGGIAAAVSK	X	2.158	0.06515	0.9083	0.9938	13570
2	ADT1_RAT	198	33966	1.444	1.484	3		2	4	YFAGNLASGGAAGATSLCFVYPLDFAR	X	0.9806	0.08442	0.5236	0.9337	966.9
2	ADT1_RAT	198	33966	1.444	1.484	3		3	3	YFAGNLASGGAAGATSLCFVYPLDFAR	X	1.424	0.01792	0.856	0.9773	4695
2	RAB1A_RAT	198	23368	0.6412	2.268	5		1	2	LLLIGDSGVGK	X	1.349	0.05891	0.3224	0.9458	1540
2	RAB1A_RAT	198	23368	0.6412	2.268	5		2	3	EFADSLGIPFLETSAK	X	0.8672	0.02863	0.6967	0.9102	5947
2	RAB1A_RAT	198	23368	0.6412	2.268	5		3	2	EFADSLGIPFLETSAK	X	1.301	0.04275	0.8706	0.9738	4791
2	RAB1A_RAT	198	23368	0.6412	2.268	5		4	2	NATNVEQSFMTMAAEIK	X	0.2695	0.08199	0.7321	0.7297	3794
2	RAB1A_RAT	198	23368	0.6412	2.268	5		5	3	NATNVEQSFMTMAAEIK	X	0.2642	0.1002	0.6665	0.7751	5849
2	AATM_RAT	197	48524	6.346	13.86	3		1	2	IAATILTSPDLR	X	130.3	5.398	0.756	0.8985	8357
2	AATM_RAT	197	48524	6.346	13.86	3		2	2	ASAELALGENSEVLK	X	1.808	0.04689	0.9404	0.992	6332
2	AATM_RAT	197	48524	6.346	13.86	3		3	3	ASAELALGENSEVLK	X	1.085	0.03802	0.8761	0.9976	4713
2	G3PT_RAT	197	48063	2.703	2.81	2		1	2	VPTPNVSVVDLTCR	X	5.614	0.1153	0.859	0.9831	25460
2	G3PT_RAT	197	48063	2.703	2.81	2		2	3	VPTPNVSVVDLTCR	X	1.302	0.02613	0.9795	0.9974	41500
2	GBB4_RAT	194	38333	5.576	3.64	5	X	1	2	LLVSASQDGK	X	1.393	0.03918	0.7798	0.9964	2609
2	GBB4_RAT	194	38333	5.576	3.64	5	X	2	3	SELEQLRQEAEQLR	X	1.568	0.04309	0.925	0.9952	9478
2	GBB4_RAT	194	38333	5.576	3.64	5	X	3	2	SELEQLRQEAEQLR	X	6.774	0.1238	0.9761	0.9777	15550
2	GBB4_RAT	194	38333	5.576	3.64	5	X	4	2	VSCLGVTDDGMAVATGSWDSFLR	X	15.67	0.0593	0.9085	0.8137	3556
2	GBB4_RAT	194	38333	5.576	3.64	5	X	5	3	VSCLGVTDDGMAVATGSWDSFLR	X	23.25	999	0.9183	0.8886	8313
2	COPG1_RAT	193	100348	0.6589	1.174	3	X	1	2	SIATLAITTLLK	X	0.5855	0.04046	0.3749	0.9259	1258
2	COPG1_RAT	193	100348	0.6589	1.174	3	X	2	2	ELAPAVSVLQLFCSSPK	X	0.7908	0.1341	0.5682	0.8603	683
2	COPG1_RAT	193	100348	0.6589	1.174	3	X	3	3	ELAPAVSVLQLFCSSPK	X	0.618	0.1401	0.5277	0.9482	1558
2	LA_RAT	193	49714	0.8804	1.238	5		1	1	DTNLLILFK		0.000276	184	0.3059	0.5816	100.3
2	LA_RAT	193	49714	0.8804	1.238	5		2	2	DTNLLILFK	X	0.9082	0.09442	0.2748	0.9124	845.9
2	LA_RAT	193	49714	0.8804	1.238	5		3	3	LDEGWVPLETMIK	X	0.6773	0.2805	0.5234	0.8911	870.5
2	LA_RAT	193	49714	0.8804	1.238	5		4	2	LDEGWVPLETMIK	X	1.168	0.06842	0.5532	0.8732	1956
2	LA_RAT	193	49714	0.8804	1.238	5		5	2	LTTDFNVIVQALSK	X	0.9715	0.08815	0.6736	0.9609	1285
2	LA_RAT	193	49714	0.8804	1.238	5		6	3	LTTDFNVIVQALSK	X	0.7578	0.03852	0.7751	0.9924	894.9
2	PHB2_RAT	192	33825	1.267	1.001	2	X	1	2	VLPSIVNEVLK	X	1.267	0.05296	0.4225	0.9884	5104
2	PHB2_RAT	192	33825	1.267	1.001	2	X	2	2	IVQAEGEAEAAK	X	1.266	0.03277	0.8488	0.9971	1788
2	RB11B_RAT	191	24952	2.68	2.525	4		1	2	VVLIGDSGVGK	X	0.6781	0.1022	0.3349	0.8039	1045
2	RB11B_RAT	191	24952	2.68	2.525	4		2	2	GAVGALLVYDIAK	X	3.597	0.08156	0.2954	0.7409	4315
2	RB11B_RAT	191	24952	2.68	2.525	4		3	2	NNLSFIETSALDSTNVEEAFK	X	5.011	1.337	0.7974	0.8379	766
2	RB11B_RAT	191	24952	2.68	2.525	4		4	4	NNLSFIETSALDSTNVEEAFK	X	35.29	0.2769	0.4394	0.7425	2084
2	RB11B_RAT	191	24952	2.68	2.525	4		5	3	NNLSFIETSALDSTNVEEAFK	X	4.221	0.3167	0.5802	0.805	1500
2	VDAC1_RAT	189	31551	1.416	1.064	2		1	3	SENGLEFTSSGSANTETTK	X	1.479	0.05949	0.8588	0.9965	3690
2	VDAC1_RAT	189	31551	1.416	1.064	2		2	2	SENGLEFTSSGSANTETTK	X	1.356	0.03609	0.9732	0.9975	2335
2	NUCL_RAT	189	79625	2.061	2.09	4		1	2	GLSEDTTEETLK	X	0.9446	0.09384	0.7463	0.9705	1013
2	NUCL_RAT	189	79625	2.061	2.09	4		2	2	IEGSEPTTPFNLFIGNLNPNK	X	3.89	0.04602	0.8457	0.9933	755.2
2	NUCL_RAT	189	79625	2.061	2.09	4		3	4	IEGSEPTTPFNLFIGNLNPNK	X	1.277	999	0.4455	0.786	877.5
2	NUCL_RAT	189	79625	2.061	2.09	4		4	3	IEGSEPTTPFNLFIGNLNPNK	X	3.842	0.05441	0.6853	0.9871	1347
2	ARF1_RAT	186	21049	1.697	3.246	4		1	2	ILMVGLDAAGK	X	1.077	0.3288	0.2911	0.7622	6192
2	ARF1_RAT	186	21049	1.697	3.246	4		2	2	DAVLLVFANK	X	0.5786	0.1284	0.7646	0.9825	5554
2	ARF1_RAT	186	21049	1.697	3.246	4		3	3	QDLPNAMNAAEITDK	X	8.978	1.365	0.5735	0.7741	3451
2	ARF1_RAT	186	21049	1.697	3.246	4		4	2	QDLPNAMNAAEITDK	X	1.483	0.1768	0.5886	0.9234	2801
2	GUC2E_RAT	185	122591	1.799	2.488	6		1	2	VALITAPQDLWVEAGR		2.565	0.8209	0.3747	0.6709	4597
2	GUC2E_RAT	185	122591	1.799	2.488	6		2	3	VALITAPQDLWVEAGR	X	0.0109	2.703	0.3489	0.9764	10640
2	GUC2E_RAT	185	122591	1.799	2.488	6		3	2	VETIGDAYMVASGLPQR	X	3.519	0.816	0.6126	0.8626	1141
2	GUC2E_RAT	185	122591	1.799	2.488	6		4	3	VETIGDAYMVASGLPQR	X	1.443	0.1096	0.5431	0.932	1385
2	GUC2E_RAT	185	122591	1.799	2.488	6		5	3	TEEPSFVLLDTDAAGER	X	0.7784	0.1961	0.5947	0.8031	1524
2	GUC2E_RAT	185	122591	1.799	2.488	6		6	2	TEEPSFVLLDTDAAGER	X	0.9629	0.1096	0.7276	0.8834	2312
2	GUC2E_RAT	185	122591	1.799	2.488	6		7	2	GLPVALVTSMVPSDLSGAR	X	8.218	1.404	0.5924	0.8434	2125
2	GUC2E_RAT	185	122591	1.799	2.488	6		8	3	GLPVALVTSMVPSDLSGAR	X	1.084	0.1175	0.6117	0.9331	3149
2	H15_RAT	181	24429	0.9831	1.569	3		1	2	ATGPPVSELITK	X	1.652	0.07189	0.6424	0.986	8167
2	H15_RAT	181	24429	0.9831	1.569	3		2	2	SETAPAETTAPAPVEK	X	0.7402	0.06472	0.9348	0.9968	1907
2	H15_RAT	181	24429	0.9831	1.569	3		3	3	SETAPAETTAPAPVEK	X	0.7768	0.04479	0.9387	0.9989	2859
2	HBB2_RAT	180	16423	0.8941	2.973	6		1	3	EFTPCAQAAFQK	X	4.431	1.836	0.3391	0.9573	986.6
2	HBB2_RAT	180	16423	0.8941	2.973	6		2	2	EFTPCAQAAFQK	X	0.6957	0.06641	0.3787	0.9842	1915
2	HBB2_RAT	180	16423	0.8941	2.973	6		3	2	FGDLSSASAIMGNPQVK	X	0.6695	0.02345	0.8887	0.9964	13530
2	HBB2_RAT	180	16423	0.8941	2.973	6		4	3	FGDLSSASAIMGNPQVK	X	0.7458	0.02623	0.8688	0.9978	28660
2	HBB2_RAT	180	16423	0.8941	2.973	6		5	2	FGDLSSASAIMGNPQVK	X	1.884	0.6542	0.5415	0.9429	3700	(11) Oxidation (M)
2	HBB2_RAT	180	16423	0.8941	2.973	6		6	3	FGDLSSASAIMGNPQVK	X	0.1762	0.4228	0.4866	0.8868	4319	(11) Oxidation (M)
2	ADT2_RAT	180	33781	1.444	1.484	3		1	2	DFLAGGVAAAISK	X	2.158	0.06515	0.9083	0.9938	13570
2	ADT2_RAT	180	33781	1.444	1.484	3		2	4	YFAGNLASGGAAGATSLCFVYPLDFAR	X	0.9806	0.08442	0.5236	0.9337	966.9
2	ADT2_RAT	180	33781	1.444	1.484	3		3	3	YFAGNLASGGAAGATSLCFVYPLDFAR	X	1.424	0.01792	0.856	0.9773	4695
2	PTMA_RAT	179	12627					1	2	VAEDDEDDDVETK	X	1.179	0.02709	0.9412	0.9996	3441
2	1433F_RAT	178	28926	1	1.201	2		1	2	DSTLIMQLLR	X	1.139	0.0493	0.9705	0.9938	56470
2	1433F_RAT	178	28926	1	1.201	2		2	2	DSTLIMQLLR	X	0.8785	0.07879	0.5919	0.9704	3897	(6) Oxidation (M)
2	IMDH1_RAT	178	56525	0.5858	2.107	3		1	2	IELVVAPAGVTLK	X	1.384	0.07484	0.8043	0.9962	3229
2	IMDH1_RAT	178	56525	0.5858	2.107	3		2	2	LPIVNDQDELVAIIAR	X	0.392	0.2165	0.7355	0.8501	3588
2	IMDH1_RAT	178	56525	0.5858	2.107	3		3	3	LPIVNDQDELVAIIAR	X	0.3704	0.2093	0.5934	0.8655	5482
2	EFTU_RAT	177	50759	1.388	1.22	2		1	3	LLDAVDTYIPVPTR	X	1.206	0.1499	0.5256	0.8671	2046
2	EFTU_RAT	177	50759	1.388	1.22	2		2	2	LLDAVDTYIPVPTR	X	1.598	0.2187	0.6711	0.8781	3320
2	AT2A2_RAT	176	118001	1.39	1.329	4		1	3	VDQSILTGESVSVIK	X	1.895	0.193	0.458	0.8924	1049
2	AT2A2_RAT	176	118001	1.39	1.329	4		2	2	VDQSILTGESVSVIK	X	1.035	0.161	0.6678	0.9518	1116
2	AT2A2_RAT	176	118001	1.39	1.329	4		3	2	VGEATETALTCLVEK	X	1.639	0.06058	0.4435	0.9686	2456
2	AT2A2_RAT	176	118001	1.39	1.329	4		4	3	VGEATETALTCLVEK	X	1.16	0.04947	0.3991	0.9618	2897
2	SYAC_RAT	175	109344	0.7933	1.277	5		1	2	IVAVTGAEAQK	X	0.8102	0.05883	0.5692	0.9864	662
2	SYAC_RAT	175	109344	0.7933	1.277	5		2	3	DIINEEEVQFLK	X	1.157	0.2685	0.3556	0.8999	1202
2	SYAC_RAT	175	109344	0.7933	1.277	5		3	2	DIINEEEVQFLK	X	0.7409	0.2463	0.6521	0.7325	2524
2	SYAC_RAT	175	109344	0.7933	1.277	5		4	2	EIADLGEVLATAVIPQWQK	X	0.5873	0.2058	0.6448	0.9393	499.2
2	SYAC_RAT	175	109344	0.7933	1.277	5		5	3	EIADLGEVLATAVIPQWQK	X	0.7701	0.06793	0.731	0.977	2144
2	RL12_RAT	174	18426	0.5334	1.638	4		1	3	CTGGEVGATSALAPK	X	0.5534	0.3445	0.4425	0.8357	2791
2	RL12_RAT	174	18426	0.5334	1.638	4		2	2	CTGGEVGATSALAPK	X	1.054	0.3634	0.5559	0.9661	5839
2	RL12_RAT	174	18426	0.5334	1.638	4		3	2	QAQIEVVPSASALIIK	X	0.3496	0.1267	0.5708	0.9288	2417
2	RL12_RAT	174	18426	0.5334	1.638	4		4	3	QAQIEVVPSASALIIK	X	0.3972	0.1584	0.4981	0.9468	2965
2	PSIP1_RAT	174	62043	0.7466	1.156	4	X	1	2	QVDTEEAGVVTAATASNVK	X	0.7973	0.1862	0.7203	0.9441	571.6
2	PSIP1_RAT	174	62043	0.7466	1.156	4	X	2	3	QVDTEEAGVVTAATASNVK	X	0.8698	0.08832	0.1796	0.9572	932.8
2	PSIP1_RAT	174	62043	0.7466	1.156	4	X	3	2	NMFLVGEGDSVITQVLNK	X	0.6204	0.1269	0.7376	0.9077	625.7
2	PSIP1_RAT	174	62043	0.7466	1.156	4	X	4	3	NMFLVGEGDSVITQVLNK	X	0.7221	0.1102	0.6108	0.9489	1677
2	SEGN_RAT	174	32952	4.779		4		1	3	TGALEGPEVDGFVK	X	236.6	10.74	0.3381	0.7646	1448
2	SEGN_RAT	174	32952	4.779		4		2	2	TGALEGPEVDGFVK	X	1.181	0.1235	0.4538	0.889	2731
2	SEGN_RAT	174	32952	4.779		4		3	3	ETELDAFFDDLLAK	X	1.418	0.05501	0.6103	0.9528	713.3
2	SEGN_RAT	174	32952	4.779		4		4	2	ETELDAFFDDLLAK	X	1.317	0.03028	0.8602	0.9954	2428
2	PSMD2_RAT	173	102352	0.825	1.125	4	X	1	2	AVPLALALISVSNPR	X	0.9752	0.1259	0.4991	0.8743	996.9
2	PSMD2_RAT	173	102352	0.825	1.125	4	X	2	3	AVPLALALISVSNPR	X	0.8222	0.03072	0.6852	0.9906	921.3
2	PSMD2_RAT	173	102352	0.825	1.125	4	X	3	2	MNLASSFVNGFVNAAFGQDK	X	0.759	0.1036	0.7229	0.9033	488.5
2	PSMD2_RAT	173	102352	0.825	1.125	4	X	4	3	MNLASSFVNGFVNAAFGQDK	X	0.7613	0.02558	0.7342	0.9756	2106
2	RL7A_RAT	172	31398	0.4593	2.955	3		1	2	VAPAPAVVK	X	0.761	0.03426	0.7319	0.9979	719.4
2	RL7A_RAT	172	31398	0.4593	2.955	3		2	3	AGVNTVTTLVENK	X	0.9615	999	0.5779	0.8667	787.5
2	RL7A_RAT	172	31398	0.4593	2.955	3		3	2	AGVNTVTTLVENK	X	0.1324	1.418	0.7534	0.8758	2814
2	CERU_RAT	172	123496	0.4454		5		1	2	DIFTGLIGPMK	X	0.4271	0.06335	0.4582	0.9462	2959
2	CERU_RAT	172	123496	0.4454		5		2	3	SSTVAPTLPGEVR		7.527	11.77	0.6639	0.6916	1561
2	CERU_RAT	172	123496	0.4454		5		3	2	SSTVAPTLPGEVR	X	12.99	0.1068	0.7181	0.796	4286
2	CERU_RAT	172	123496	0.4454		5		4	2	DLYSGLIGPLIVCR	X	0.1183	0.8161	0.6321	0.9422	1245
2	CERU_RAT	172	123496	0.4454		5		5	3	DLYSGLIGPLIVCR	X	0.1661	0.4513	0.6394	0.9207	929.5
2	CERU_RAT	172	123496	0.4454		5		6	3	EMGPTYADPVCLSK		0.2659	0.2165	0.1372	0.6659	1341
2	CERU_RAT	172	123496	0.4454		5		7	2	EMGPTYADPVCLSK	X	0.1609	0.5033	0.4797	0.8785	2281
2	PRDX3_RAT	172	28927	1.56	1.375	2		1	2	GLFIIDPNGVIK	X	1.245	0.1007	0.3904	0.9058	1348
2	PRDX3_RAT	172	28927	1.56	1.375	2		2	3	DYGVLLESAGIALR		0.0135	7.581	0.6007	0.4196	849.8
2	PRDX3_RAT	172	28927	1.56	1.375	2		3	2	DYGVLLESAGIALR	X	1.954	0.1666	0.6513	0.9955	1746
2	RAB1B_RAT	172	22769	0.4729	2.152	4		1	2	LLLIGDSGVGK	X	1.349	0.05891	0.3224	0.9458	1540
2	RAB1B_RAT	172	22769	0.4729	2.152	4		2	2	NATNVEQAFMTMAAEIK		0.7618	0.172	0.6831	0.6408	1479
2	RAB1B_RAT	172	22769	0.4729	2.152	4		3	3	NATNVEQAFMTMAAEIK	X	0.5206	0.3126	0.7486	0.7985	2177
2	RAB1B_RAT	172	22769	0.4729	2.152	4		4	2	NATNVEQAFMTMAAEIK	X	0.2695	0.08199	0.7321	0.7297	3794	(10) Oxidation (M)
2	RAB1B_RAT	172	22769	0.4729	2.152	4		5	3	NATNVEQAFMTMAAEIK	X	0.2642	0.1002	0.6665	0.7751	5849	(10) Oxidation (M)
2	TCPG_RAT	171	62160	0.6876	1.028	3	X	1	2	IVLLDSSLEYK	X	0.7095	0.107	0.5279	0.8103	1852
2	TCPG_RAT	171	62160	0.6876	1.028	3	X	2	3	DMMLNIINSSITTK	X	0.6774	0.2044	0.4239	0.8263	712.7
2	TCPG_RAT	171	62160	0.6876	1.028	3	X	3	2	DMMLNIINSSITTK	X	0.6764	0.07235	0.6131	0.9854	1025
2	MRP_RAT	168	20425	0.5895	1.063	2		1	3	GDVTAEEAAGASPAK	X	0.5647	0.03599	0.8282	0.9963	758.1
2	MRP_RAT	168	20425	0.5895	1.063	2		2	2	GDVTAEEAAGASPAK	X	0.6154	0.06813	0.8727	0.916	2073
2	RLA1_RAT	167	11801	0.8356	1.356	2		1	2	AAGVNVEPFWPGLFAK	X	1.036	0.03374	0.8368	0.9921	7291
2	RLA1_RAT	167	11801	0.8356	1.356	2		2	3	AAGVNVEPFWPGLFAK	X	0.6737	0.01618	0.7585	0.999	6205
2	LDHB_RAT	167	37575	3.698	1.517	5	X	1	2	MVVDSAYEVIK	X	3.284	0.172	0.4704	0.8371	1383
2	LDHB_RAT	167	37575	3.698	1.517	5	X	2	3	SLADELALVDVLEDK	X	4.939	0.4078	0.7039	0.7781	1804
2	LDHB_RAT	167	37575	3.698	1.517	5	X	3	2	SLADELALVDVLEDK	X	5.911	0.218	0.7512	0.7899	3012
2	LDHB_RAT	167	37575	3.698	1.517	5	X	4	2	LIAPVADDETAVPNNK	X	3.599	0.2535	0.5584	0.9084	4321
2	LDHB_RAT	167	37575	3.698	1.517	5	X	5	3	LIAPVADDETAVPNNK	X	2.004	0.047	0.7444	0.9903	7167
2	CIRBP_RAT	166	18764	1.098	1.175	2		1	2	LFVGGLSFDTNEQALEQVFSK	X	0.98	0.04638	0.8053	0.986	703.6
2	CIRBP_RAT	166	18764	1.098	1.175	2		2	3	LFVGGLSFDTNEQALEQVFSK	X	1.231	0.04078	0.6945	0.9853	2425
2	ODP2_RAT	166	68919	1.991	1.551	4		1	2	DIDSFVPTK		4.6	0.176	0.6143	0.3303	8245
2	ODP2_RAT	166	68919	1.991	1.551	4		2	3	AAPAAAAAAPPGPR	X	1.337	0.03468	0.8195	0.9972	360.8
2	ODP2_RAT	166	68919	1.991	1.551	4		3	2	AAPAAAAAAPPGPR	X	3.618	0.1238	0.5526	0.9811	1676
2	ODP2_RAT	166	68919	1.991	1.551	4		4	2	GLETIASDVVSLASK	X	2.088	0.31	0.2748	0.8769	2161
2	ODP2_RAT	166	68919	1.991	1.551	4		5	3	GLETIASDVVSLASK	X	1.557	0.1355	0.4873	0.8805	1224
2	ODO1_RAT	165	118820	1.905		3		1	3	FGLEGCEVLIPALK	X	5.948	0.1656	0.3682	0.8472	4499
2	ODO1_RAT	165	118820	1.905		3		2	2	FGLEGCEVLIPALK	X	1.078	0.1704	0.3154	0.9257	4113
2	ODO1_RAT	165	118820	1.905		3		3	2	IEQLSPFPFDLLLK	X	1.078	0.01303	0.3463	0.9952	10160
2	GNAT3_RAT	164	41622	0.5887	1.531	2		1	2	LLLLGAGESGK	X	0.4357	0.06331	0.2556	0.9084	6008
2	GNAT3_RAT	164	41622	0.5887	1.531	2		2	2	TTGIIETQFSFK	X	0.7956	0.1822	0.6739	0.9583	1762
2	RL18A_RAT	161	21481	0.6672	1.497	2		1	3	DLTTAGAVTQCYR	X	0.5016	0.142	0.5787	0.9038	1070
2	RL18A_RAT	161	21481	0.6672	1.497	2		2	2	DLTTAGAVTQCYR	X	0.8874	0.07115	0.678	0.95	2532
2	RS2_RAT	161	32170	1.117	1.665	3		1	2	GTGIVSAPVPK	X	0.6232	0.005868	0.4854	0.999	1271
2	RS2_RAT	161	32170	1.117	1.665	3		2	3	SLEEIYLFSLPIK	X	1.394	0.02428	0.5556	0.972	785.6
2	RS2_RAT	161	32170	1.117	1.665	3		3	2	SLEEIYLFSLPIK	X	1.602	0.07189	0.4467	0.9416	1507
2	SEP11_RAT	161	51351	1.395	1.19	2		1	2	VNIIPIIAK	X	1.233	0.1432	0.3037	0.951	950.5
2	SEP11_RAT	161	51351	1.395	1.19	2		2	3	AAAQLLQSQAQQSGAQQTK	X	1.577	0.09056	0.4792	0.9625	836.9
2	ESTD_RAT	161	32612	1.759	2.634	2		1	3	FAIYLPPQAESAK		1.08	0.06106	0.4408	0.5026	2240
2	ESTD_RAT	161	32612	1.759	2.634	2		2	2	FAIYLPPQAESAK	X	3.489	0.2522	0.5047	0.7589	4648
2	ESTD_RAT	161	32612	1.759	2.634	2		3	3	CPALYWLSGLTCTEQNFISK	X	0.8867	0.03431	0.5018	0.9929	4672
2	RL18_RAT	160	22263	0.6741	1.677	3		1	2	TAVVVGTITDDVR	X	0.3718	0.1152	0.5366	0.9525	2766
2	RL18_RAT	160	22263	0.6741	1.677	3		2	2	ILTFDQLALESPK	X	0.9444	0.1212	0.441	0.8619	1875
2	RL18_RAT	160	22263	0.6741	1.677	3		3	3	ILTFDQLALESPK	X	0.8723	0.04154	0.507	0.9684	1190
2	RL24_RAT	160	18639					1	2	AITGASLADIMAK	X	0.8735	0.155	0.5256	0.934	1846
2	HYOU1_RAT	159	113917	1.009	1.178	6		1	3	DAVIYPILVEFTR	X	0.8816	0.1011	0.3298	0.7983	660.1
2	HYOU1_RAT	159	113917	1.009	1.178	6		2	2	DAVIYPILVEFTR	X	0.816	0.05968	0.3875	0.8408	2322
2	HYOU1_RAT	159	113917	1.009	1.178	6		3	2	VLQLINDNTATALSYGVFR	X	0.9259	0.1219	0.7492	0.8985	801
2	HYOU1_RAT	159	113917	1.009	1.178	6		4	3	VLQLINDNTATALSYGVFR	X	1.175	0.1243	0.6204	0.8514	1109
2	HYOU1_RAT	159	113917	1.009	1.178	6		5	2	NINADEAAAMGAVYQAAALSK	X	1.136	0.09087	0.7176	0.9168	1778
2	HYOU1_RAT	159	113917	1.009	1.178	6		6	3	NINADEAAAMGAVYQAAALSK	X	1.187	0.05351	0.6195	0.948	2438
2	HBA_RAT	159	15826					1	2	FLASVSTVLTSK	X	1.1	0.06198	0.8567	0.9935	17070
2	DHSB_RAT	158	33308	1.084	1.071	2		1	3	DLVPDLSNFYAQYK	X	1.033	0.05908	0.2527	0.85	1301
2	DHSB_RAT	158	33308	1.084	1.071	2		2	2	DLVPDLSNFYAQYK	X	1.137	0.06772	0.7039	0.9572	1872
2	PDIA6_RAT	158	49600	0.5942	1.241	4	X	1	3	TGEAIVDAALSALR	X	0.4504	0.1124	0.5534	0.9253	275.7
2	PDIA6_RAT	158	49600	0.5942	1.241	4	X	2	2	TGEAIVDAALSALR	X	0.736	0.142	0.4252	0.7977	889.1
2	PDIA6_RAT	158	49600	0.5942	1.241	4	X	3	3	LAAVDATVNQVLASR	X	0.5616	0.156	0.478	0.9149	1269
2	PDIA6_RAT	158	49600	0.5942	1.241	4	X	4	2	LAAVDATVNQVLASR	X	0.6699	0.03772	0.8359	0.9927	1749
2	VAMP3_RAT	157	11783	3.112	1.058	2	X	1	2	ADALQAGASQFETSAAK	X	2.99	0.06609	0.8757	0.9928	3286
2	VAMP3_RAT	157	11783	3.112	1.058	2	X	2	3	ADALQAGASQFETSAAK	X	3.239	0.08314	0.8389	0.9958	4686
2	TALDO_RAT	157	38505	1.029	1.253	2		1	3	ALAGCDFLTISPK	X	0.8772	0.03451	0.7902	0.997	1654
2	TALDO_RAT	157	38505	1.029	1.253	2		2	2	ALAGCDFLTISPK	X	1.206	0.05764	0.6985	0.9951	3334
2	AP2B1_RAT	156	107108	1.642	1.221	5	X	1	2	LLSTDPVTAK	X	1.52	0.1591	0.3379	0.8742	1026
2	AP2B1_RAT	156	107108	1.642	1.221	5	X	2	2	CVSTLLDLIQTK		1.091	0.1835	0.4367	0.5777	942.6
2	AP2B1_RAT	156	107108	1.642	1.221	5	X	3	2	LASQANIAQVLAELK	X	1.647	0.04848	0.7488	0.9952	2000
2	AP2B1_RAT	156	107108	1.642	1.221	5	X	4	3	LASQANIAQVLAELK	X	1.236	0.03878	0.8463	0.9992	1965
2	AP2B1_RAT	156	107108	1.642	1.221	5	X	5	2	DIPNENELQFQIK	X	1.834	0.09489	0.6019	0.9685	944.7
2	AP2B1_RAT	156	107108	1.642	1.221	5	X	6	3	DIPNENELQFQIK	X	2.104	0.079	0.3641	0.9269	945.7
2	STXB1_RAT	156	69383	3.139		4		1	1	DLSQMLK	X	14.03	1.204	0.3329	0.9137	1916
2	STXB1_RAT	156	69383	3.139		4		2	2	DLSQMLK	X	1.886	0.02118	0.8903	0.9997	4029
2	STXB1_RAT	156	69383	3.139		4		3	2	VEQDLAMGTDAEGEK	X	2.054	0.1054	0.6231	0.9911	1793
2	STXB1_RAT	156	69383	3.139		4		4	3	VEQDLAMGTDAEGEK	X	1.785	0.07306	0.4086	0.9539	1465
2	PRDX2_RAT	155	22306	1.354	1.394	2		1	3	EGGLGPLNIPLLADVTK	X	1.071	0.05871	0.7095	0.9861	5713
2	PRDX2_RAT	155	22306	1.354	1.394	2		2	2	EGGLGPLNIPLLADVTK	X	1.713	0.05009	0.866	0.9825	12060
2	CH10_RAT	154	11203	0.9018	1.305	2		1	3	VLQATVVAVGSGGK	X	0.7469	0.05618	0.8934	0.9995	2140
2	CH10_RAT	154	11203	0.9018	1.305	2		2	2	VLQATVVAVGSGGK	X	1.089	0.06092	0.7975	0.9975	5695
2	STIP1_RAT	154	64896	0.7855	1.643	2		1	3	LAYINPDLALEEK	X	0.5529	0.0639	0.4326	0.9136	1272
2	STIP1_RAT	154	64896	0.7855	1.643	2		2	2	LAYINPDLALEEK	X	1.116	0.0543	0.7803	0.9979	2886
2	LAT1_RAT	153	57084					1	2	AVAAPATTAAEEER	X	1.057	0.05246	0.8037	0.991	1408
2	AT2A1_RAT	151	112193	1.4	1.534	2		1	3	VDQSILTGESVSVIK	X	1.895	0.193	0.458	0.8924	1049
2	AT2A1_RAT	151	112193	1.4	1.534	2		2	2	VDQSILTGESVSVIK	X	1.035	0.161	0.6678	0.9518	1116
2	PSPC1_RAT	151	59509					1	3	NLSPVVSNELLEQAFSQFGPVEK	X	1.043	0.1899	0.7407	0.973	1329
2	HNRPF_RAT	149	46556	0.898	1.628	4		1	2	ITGEAFVQFASQELAEK	X	0.5651	0.1521	0.7699	0.9673	2006
2	HNRPF_RAT	149	46556	0.898	1.628	4		2	3	ITGEAFVQFASQELAEK	X	0.6174	0.09371	0.8132	0.99	5744
2	HNRPF_RAT	149	46556	0.898	1.628	4		3	2	ATENDIYNFFSPLNPVR	X	1.293	0.03657	0.9154	0.9947	4053
2	HNRPF_RAT	149	46556	0.898	1.628	4		4	3	ATENDIYNFFSPLNPVR	X	1.441	0.02623	0.8672	0.9936	4614
2	K2C75_RAT	147	59947					1	2	SLDLDSIIAEVK	X	0.8662	0.05547	0.7488	0.9975	2893
2	K2C6A_RAT	147	60340					1	2	SLDLDSIIAEVK	X	0.8662	0.05547	0.7488	0.9975	2893
2	K2C5_RAT	147	62772					1	2	SLDLDSIIAEVK	X	0.8662	0.05547	0.7488	0.9975	2893
2	DC1L1_RAT	146	58079	1.148	1.104	4		1	2	SVSSNVASVSPIPAGSK	X	1.307	0.1398	0.6854	0.9779	859.1
2	DC1L1_RAT	146	58079	1.148	1.104	4		2	3	SVSSNVASVSPIPAGSK	X	1.177	0.1463	0.5796	0.964	1135
2	DC1L1_RAT	146	58079	1.148	1.104	4		3	2	AGATSEGVLANFFNSLLSK	X	1.058	0.02654	0.8222	0.9848	1464
2	DC1L1_RAT	146	58079	1.148	1.104	4		4	3	AGATSEGVLANFFNSLLSK	X	1.069	0.01692	0.7305	0.9849	4722
2	PTMS_RAT	146	11917					1	2	SVEAAAELSAK	X	0.9395	0.1001	0.6157	0.9896	1121
2	NDKB_RAT	143	17722					1	3	YMNSGPVVAMVWEGLNVVK	X	0.4636	0.01291	0.8901	0.9982	6255
2	HPRT_RAT	142	25166					1	2	VIGGDDLSTLTGK	X	1.68	0.06872	0.9186	0.9979	5349
2	HPRT_RAT	142	25166					2	2	NVLIVEDIIDTGK		56.72	9.932	0.5398	0.6854	3527
2	2AAB_RAT	141	67610	1.24		4		1	2	LNIISNLDCVNEVIGIR	X	0.9422	0.1052	0.7596	0.9396	1268
2	2AAB_RAT	141	67610	1.24		4		2	3	LNIISNLDCVNEVIGIR	X	3.079	0.4781	0.6023	0.775	2366
2	2AAB_RAT	141	67610	1.24		4		3	2	QLSQSLLPAIVELAEDAK	X	0.897	0.02298	0.6846	0.9736	9693
2	2AAB_RAT	141	67610	1.24		4		4	3	QLSQSLLPAIVELAEDAK	X	0.9071	0.02761	0.9244	0.9592	24240
2	AT2B1_RAT	141	142096	1.667	1.156	4	X	1	2	QVVAVTGDGTNDGPALK	X	1.548	0.07206	0.8934	0.9966	2136
2	AT2B1_RAT	141	142096	1.667	1.156	4	X	2	3	QVVAVTGDGTNDGPALK	X	1.419	0.05673	0.8597	0.9991	3072
2	AT2B1_RAT	141	142096	1.667	1.156	4	X	3	2	YGDLLPADGILIQGNDLK	X	1.959	0.233	0.777	0.8729	6596
2	AT2B1_RAT	141	142096	1.667	1.156	4	X	4	3	YGDLLPADGILIQGNDLK	X	1.798	0.3396	0.5759	0.965	6684
2	AT2B4_RAT	141	136420	1.667	1.156	4	X	1	2	QVVAVTGDGTNDGPALK	X	1.548	0.07206	0.8934	0.9966	2136
2	AT2B4_RAT	141	136420	1.667	1.156	4	X	2	3	QVVAVTGDGTNDGPALK	X	1.419	0.05673	0.8597	0.9991	3072
2	AT2B4_RAT	141	136420	1.667	1.156	4	X	3	2	YGDLLPADGILIQGNDLK	X	1.959	0.233	0.777	0.8729	6596
2	AT2B4_RAT	141	136420	1.667	1.156	4	X	4	3	YGDLLPADGILIQGNDLK	X	1.798	0.3396	0.5759	0.965	6684
2	KAD1_RAT	140	22217					1	2	GELVPLETVLDMLR	X	1.753	0.01035	0.9457	0.9994	4791
2	PP1R7_RAT	140	42086	1.28	1.008	2	X	1	2	AIENIDTLTNLESLFLGK	X	1.288	0.03229	0.7952	0.9841	1139
2	PP1R7_RAT	140	42086	1.28	1.008	2	X	2	3	AIENIDTLTNLESLFLGK	X	1.273	0.04405	0.7539	0.9846	2391
2	MAP6_RAT	139	102810	3.516	2.475	4		1	2	DLGPVAPASVK	X	2.109	0.06548	0.3606	0.8796	1027
2	MAP6_RAT	139	102810	3.516	2.475	4		2	2	DQAPVVPGSLK	X	1.438	0.1709	0.5031	0.9035	957
2	MAP6_RAT	139	102810	3.516	2.475	4		3	2	ADIAVPLVFTK	X	11.2	0.1788	0.4404	0.983	4605
2	MAP6_RAT	139	102810	3.516	2.475	4		4	2	AVAIETQPAQGESDAVAR	X	4.5	0.7049	0.8112	0.9029	629.2
2	MAP6_RAT	139	102810	3.516	2.475	4		5	3	AVAIETQPAQGESDAVAR		9.864	0.3708	0.5318	0.3849	2208
2	H2A1C_RAT	138	14461	1.731	1.287	2		1	2	VTIAQGGVLPNIQAVLLPK	X	1.448	0.03018	0.9602	0.9896	10090
2	H2A1C_RAT	138	14461	1.731	1.287	2		2	3	VTIAQGGVLPNIQAVLLPK	X	2.07	0.03052	0.942	0.985	22510
2	DYN1_RAT	138	99090	2.072	1.202	2		1	2	DITAALAAER	X	2.36	0.1372	0.6803	0.9964	1826
2	DYN1_RAT	138	99090	2.072	1.202	2		2	2	DMLMQFVTK	X	1.819	0.05572	0.4197	0.949	3444
2	IF4A3_RAT	138	47741	0.4655	3.634	2		1	3	MLVLDEADEMLNK	X	0.1869	1.132	0.6067	0.7612	1363
2	IF4A3_RAT	138	47741	0.4655	3.634	2		2	2	MLVLDEADEMLNK	X	1.159	0.1344	0.6844	0.9299	2612
2	RS14_RAT	137	16756					1	2	IEDVTPIPSDSTR	X	0.8095	0.02741	0.7729	0.9914	2152
2	NCAM1_RAT	137	97051	1.377	1.019	2	X	1	2	CVVTAEDGTQSEATVNVK	X	1.359	0.05898	0.9736	0.9972	1843
2	NCAM1_RAT	137	97051	1.377	1.019	2	X	2	3	CVVTAEDGTQSEATVNVK	X	1.395	0.05991	0.9411	0.9993	5048
2	DLDH_RAT	137	55639	1.221	1.021	2	X	1	2	NQVTATTADGSTQVIGTK	X	1.239	0.04722	0.878	0.9955	2166
2	DLDH_RAT	137	55639	1.221	1.021	2	X	2	3	NQVTATTADGSTQVIGTK	X	1.203	0.04613	0.6046	0.9985	5481
2	DPYL4_RAT	136	62430	3.026	1.174	3	X	1	2	QIGENLIVPGGIK	X	22.48	1.226	0.5426	0.7356	5041
2	DPYL4_RAT	136	62430	3.026	1.174	3	X	2	2	VVLEDGNLLVTPGAGR	X	3.456	0.04158	0.8898	0.9962	2335
[truncated: 7,599 more rows]

## Sheet: Quantified pep of rep1icate 1
Table S1. A summary of proteomics data
A list of peptides quantified in biological replicate 1 (‘fraction’, ‘correlation’ and ‘standard error' were set at 0.5, 0.9 and 0.2)
Tian et al., 2014. Identification of protein network alterations upon retinal ischemia-reperfusion injury by quantitative proteomics
Accession	Mass	z	Sequence	L/M	Std.Err.	Fraction	Correlation	Intensity	Modifications
1433B_RAT	28712	2	DSTLIMQLLR	1.102	0.02751	0.9635	0.99	64340
1433B_RAT	28712	2	DSTLIMQLLR	1.541	0.04534	0.6129	0.9836	6178	(6) Oxidation (M)
1433B_RAT	28712	2	TAFDEAIAELDTLNEESYK	1.301	0.03253	0.8362	0.9889	2765
1433B_RAT	28712	3	TAFDEAIAELDTLNEESYK	1.536	0.02508	0.6713	0.9845	4545
1433B_RAT	28712	2	DSTLIMQLLR	1.151	0.07083	0.7905	0.9983	2543
1433B_RAT	28712	2	YLSEVASGDNK	1.638	0.04623	0.8155	0.9934	1906
1433B_RAT	28712	3	QTTVSNSQQAYQEAFEISKK	1.815	0.08793	0.5566	0.9903	5719
1433E_RAT	29831	2	AAFDDAIAELDTLSEESYK	0.965	0.02205	0.9555	0.996	5911
1433E_RAT	29831	3	AAFDDAIAELDTLSEESYK	1.125	0.02143	0.9529	0.9981	26230
1433E_RAT	29831	2	DSTLIMQLLR	1.102	0.02751	0.9635	0.99	64340
1433E_RAT	29831	2	DSTLIMQLLR	1.541	0.04534	0.6129	0.9836	6178	(6) Oxidation (M)
1433E_RAT	29831	2	LICCDILDVLDK	2.768	0.1108	0.9052	0.9763	9431
1433E_RAT	29831	2	AAFDDAIAELDTLSEESYK	1.094	0.01896	0.9571	0.9958	3182
1433E_RAT	29831	3	AAFDDAIAELDTLSEESYK	2.415	0.1003	0.9198	0.9784	5585
1433E_RAT	29831	2	DSTLIMQLLR	1.151	0.07083	0.7905	0.9983	2543
1433E_RAT	29831	2	EAAENSLVAYK	2.247	0.07797	0.8649	0.9952	7726
1433E_RAT	29831	2	YLAEFATGNDR	1.268	0.04886	0.7839	0.9713	4106
1433E_RAT	29831	3	AASDIAMTELPPTHPIR	2.653	0.04374	0.8266	0.9823	7983
1433E_RAT	29831	3	AASDIAMTELPPTHPIR	2.588	0.1069	0.6533	0.9626	2175	(7) Oxidation (M)
1433E_RAT	29831	2	LAEQAERYDEMVESMK	1.62	0.05597	0.8347	0.9893	819.5
1433E_RAT	29831	3	LAEQAERYDEMVESMK	2.161	0.0607	0.8071	0.9859	3401
1433E_RAT	29831	2	YLAEFATGNDRK	1.335	0.03788	0.8212	0.9964	2602
1433E_RAT	29831	3	YLAEFATGNDRK	3.512	0.1407	0.6552	0.9514	6012
1433E_RAT	29831	4	LICCDILDVLDKHLIPAANTGESK	1.328	0.01338	0.9816	0.9893	45080
1433F_RAT	28926	2	DSTLIMQLLR	1.102	0.02751	0.9635	0.99	64340
1433F_RAT	28926	2	DSTLIMQLLR	1.541	0.04534	0.6129	0.9836	6178	(6) Oxidation (M)
1433F_RAT	28926	2	DSTLIMQLLR	1.151	0.07083	0.7905	0.9983	2543
1433F_RAT	28926	3	AVTELNEPLSNEDRNLLSVAYK	2.188	0.09954	0.8249	0.9608	1688
1433G_RAT	28933	2	TAFDDAIAELDTLNEDSYK	1.21	0.03711	0.5661	0.975	913.6
1433G_RAT	28933	3	TAFDDAIAELDTLNEDSYK	1.392	0.03477	0.51	0.9819	2649
1433G_RAT	28933	2	DSTLIMQLLR	1.102	0.02751	0.9635	0.99	64340
1433G_RAT	28933	2	DSTLIMQLLR	1.541	0.04534	0.6129	0.9836	6178	(6) Oxidation (M)
1433G_RAT	28933	2	TAFDDAIAELDTLNEDSYK	1.336	0.03732	0.8679	0.9881	2419
1433G_RAT	28933	3	TAFDDAIAELDTLNEDSYK	1.774	0.06052	0.8033	0.9823	3548
1433G_RAT	28933	2	YLAEVATGEK	1.423	0.0615	0.7388	0.972	2083
1433G_RAT	28933	2	DSTLIMQLLR	1.151	0.07083	0.7905	0.9983	2543
1433G_RAT	28933	2	NVTELNEPLSNEER	1.833	0.06206	0.9633	0.9954	8004
1433G_RAT	28933	3	YLAEVATGEKR	1.813	0.09025	0.7706	0.9928	1131
1433T_RAT	28578	2	DSTLIMQLLR	1.102	0.02751	0.9635	0.99	64340
1433T_RAT	28578	2	DSTLIMQLLR	1.541	0.04534	0.6129	0.9836	6178	(6) Oxidation (M)
1433T_RAT	28578	2	AVTEQGAELSNEER	0.8307	0.124	0.6517	0.9729	614.5
1433T_RAT	28578	2	TAFDEAIAELDTLNEDSYK	0.8763	0.02397	0.6346	0.9963	1878
1433T_RAT	28578	3	TAFDEAIAELDTLNEDSYK	1.153	0.02493	0.6354	0.9962	4092
1433T_RAT	28578	2	DSTLIMQLLR	1.151	0.07083	0.7905	0.9983	2543
1433T_RAT	28578	2	SICTTVLELLDK	0.7625	0.03636	0.8664	0.9957	1703
1433T_RAT	28578	3	AVTEQGAELSNEER	1.087	0.03197	0.6758	0.9974	728.2
1433T_RAT	28578	2	AVTEQGAELSNEER	1.144	0.02886	0.9519	0.9997	1815
1433T_RAT	28578	2	YLAEVACGDDR	1.47	0.05508	0.8717	0.9924	4687
1433T_RAT	28578	3	QTIENSQGAYQEAFDISKK	1.445	0.02841	0.7927	0.9956	3019
1433T_RAT	28578	3	YLAEVACGDDRK	1.102	0.1102	0.7225	0.9898	1257
1433Z_RAT	28485	2	DICNDVLSLLEK	1.581	0.02822	0.8902	0.9978	12600
1433Z_RAT	28485	2	TAFDEAIAELDTLSEESYK	1.192	0.05599	0.8516	0.9439	1393
1433Z_RAT	28485	3	TAFDEAIAELDTLSEESYK	1.474	0.05872	0.7562	0.9656	4988
1433Z_RAT	28485	2	DSTLIMQLLR	1.102	0.02751	0.9635	0.99	64340
1433Z_RAT	28485	2	DSTLIMQLLR	1.541	0.04534	0.6129	0.9836	6178	(6) Oxidation (M)
1433Z_RAT	28485	2	DICNDVLSLLEK	3.073	0.04676	0.9616	0.992	22910
1433Z_RAT	28485	2	DSTLIMQLLR	1.151	0.07083	0.7905	0.9983	2543
1433Z_RAT	28485	2	FLIPNASQPESK	2.16	0.05847	0.7206	0.9904	13890
1433Z_RAT	28485	2	SVTEQGAELSNEER	1.341	0.04545	0.9848	0.9994	5343
1433Z_RAT	28485	2	YDDMAACMK	1.093	0.1009	0.6918	0.9414	3396
1433Z_RAT	28485	3	YLAEVAAGDDKK	1.459	0.04682	0.7717	0.9968	1508
1433Z_RAT	28485	2	GIVDQSQQAYQEAFEISKK	1.563	0.09031	0.7368	0.9921	2490
1433Z_RAT	28485	4	GIVDQSQQAYQEAFEISKK	1.4	0.1148	0.5339	0.9189	3680
1433Z_RAT	28485	3	YLAEVAAGDDKK	1.401	0.1028	0.905	0.9996	7350
1433Z_RAT	28485	3	LAEQAERYDDMAACMK	2.505	0.04276	0.7305	0.9823	2491
22P1_RAT	21922	3	LDNCPFEEQTEQLKR	2.437	0.1158	0.6303	0.9559	3070
2AAB_RAT	67490	2	QLSQSLLPAIVELAEDAK	0.9539	0.03667	0.6932	0.9958	3425
2AAB_RAT	67490	3	QLSQSLLPAIVELAEDAK	0.964	0.02151	0.7208	0.9948	10760
2AAB_RAT	67490	2	LNIISNLDCVNEVIGIR	1.48	0.06041	0.7635	0.9641	1481
2AAB_RAT	67490	3	LNIISNLDCVNEVIGIR	1.289	0.1277	0.6662	0.9423	2299
2AAB_RAT	67490	2	QLSQSLLPAIVELAEDAK	1.045	0.01555	0.665	0.9713	10280
2AAB_RAT	67490	3	QLSQSLLPAIVELAEDAK	0.9644	0.01941	0.905	0.9826	23170
2AAB_RAT	67490	2	TSACGLFSVCYPR	1.382	0.1022	0.8518	0.9864	2979
2ABA_RAT	53000	3	SFFSEIISSISDVK	1.013	0.0218	0.5011	0.9427	869.2
2ABA_RAT	53000	2	SFFSEIISSISDVK	1.038	0.02244	0.7569	0.9904	2689
2ABD_RAT	53305	3	SFFSEIISSISDVK	1.013	0.0218	0.5011	0.9427	869.2
2ABD_RAT	53305	2	SFFSEIISSISDVK	1.038	0.02244	0.7569	0.9904	2689
3HIDH_RAT	36267	2	DLGLAQDSATSTK	1.174	0.03173	0.8788	0.9993	8998
3HIDH_RAT	36267	3	EAGEQVASSPADVAEK	0.9722	0.07055	0.5159	0.9766	407.2
4F2_RAT	58907	2	GQNEDPGSLLTQFR	1.125	0.0785	0.7759	0.991	2992
4F2_RAT	58907	2	EALSSWLQDGVDGFQVR	0.8458	0.1803	0.8087	0.9842	1067
4F2_RAT	58907	3	EALSSWLQDGVDGFQVR	0.8997	0.06888	0.638	0.9774	1110
4F2_RAT	58907	3	QIDPDLGSQEDFKDLLQSAK	1.512	0.06631	0.9208	0.9949	2192
4F2_RAT	58907	3	QIDPDLGSQEDFKDLLQSAK	1.359	0.06676	0.623	0.9787	3678
5NTD_RAT	65393	3	ETPFLSNPGTNLVFEDEVTALQPEVDKLK	1.122	0.02488	0.8813	0.9938	2482
5NTD_RAT	65393	4	ETPFLSNPGTNLVFEDEVTALQPEVDKLK	1.128	0.02413	0.7787	0.9803	2174
6PGD_RAT	54696	2	VILLVK	0.7832	0.04155	0.6313	0.9976	432.4
6PGD_RAT	54696	2	SVFLGK	0.8911	0.03705	0.5775	0.9912	4059
6PGL_RAT	27642	3	DLPAATAPAGPASFAR	1.04	0.04381	0.602	0.9719	574.1
6PGL_RAT	27642	2	DLPAATAPAGPASFAR	1.007	0.02818	0.6189	0.9798	2305
A1AT_RAT	47111	4	GTEAAGATVVEAVPMSLPPQVK	0.1791	0.1237	0.6423	0.9403	883.3
A1AT_RAT	47111	2	TLLSSLGITR	0.1354	0.08977	0.5672	0.9349	3953
A1AT_RAT	47111	2	LSISGTYNLK	0.254	0.09531	0.5805	0.9377	4456
A1AT_RAT	47111	3	ISSNLADFAFSLYR	0.21	0.1153	0.6985	0.9476	882.1
A1AT_RAT	47111	2	ISSNLADFAFSLYR	0.2408	0.1222	0.8271	0.9943	1100
A1I3_RAT	167589	2	LTAQPAPSPEDLALSMGTIK	0.2132	0.05662	0.917	0.9939	2974
A1I3_RAT	167589	3	LTAQPAPSPEDLALSMGTIK	0.2604	0.04318	0.8332	0.9969	8601
A1I3_RAT	167589	3	LTAQPAPSPEDLALSMGTIK	0.2605	0.1741	0.565	0.9591	2203	(16) Oxidation (M)
A1I3_RAT	167589	3	QQNSYGGFSSTQDTVVALDALSK	0.3043	0.06335	0.6358	0.914	1411
A1I3_RAT	167955	2	GMYESLPVVAVK	0.2086	0.1844	0.5365	0.9094	1372
A1I3_RAT	167955	2	GDPIPNEQVLIK	0.1637	0.1436	0.509	0.9285	2388
A1I3_RAT	167955	2	TPSVTVQSSGSFSQK	0.3942	0.1817	0.7713	0.909	1732
A1I3_RAT	167955	2	VQTVPLTCNNPK	0.3415	0.1547	0.6619	0.9175	1476
A1I3_RAT	167955	2	FLFLK	0.2369	0.02278	0.8998	0.9997	2569
A1I3_RAT	167589	3	VLIVEPEGIKK	0.2497	0.05905	0.9241	0.9997	7574
A1I3_RAT	167589	3	MLSGFIPLKPTVK	0.2731	0.04783	0.8377	0.9996	6235
A1I3_RAT	167589	3	QSPGPCGSEVATVPETGRK	0.2924	0.0501	0.887	0.9991	1968
A1I3_RAT	167589	3	NLHPLNELFPLAYIEDPK	0.2098	0.1264	0.7318	0.9801	3235
A1I3_RAT	167589	3	AHFSVMGDILSSAIK	0.3784	0.1834	0.6857	0.9162	3623
A1I3_RAT	167589	2	HGIPFFVK	0.2673	0.03166	0.7971	0.9981	6665
A1I3_RAT	167955	3	VHLSFSPSQSLPASQTHMR	0.2097	0.1171	0.6172	0.9331	757.1
A1I3_RAT	167955	4	VHLSFSPSQSLPASQTHMR	0.1658	0.1832	0.5243	0.952	1080
A1M_RAT	171079	2	DLSSSDLTTASK	0.2988	0.02551	0.858	0.997	7946
A1M_RAT	171465	3	DTVVKPVIVEPEGIEK	0.1968	0.06532	0.5135	0.9233	2196
A1M_RAT	171465	3	ATPLSLCALTAVDQSVLLLKPEAK	0.681	0.05717	0.6505	0.9672	6262
A1M_RAT	171465	4	ATPLSLCALTAVDQSVLLLKPEAK	0.3803	0.02596	0.8563	0.9965	5084
A1M_RAT	171079	3	MVSGFIPVKPSVK	0.2836	0.06818	0.7108	0.9528	2456
A2MG_RAT	167768	3	ASVTVLGDILGSAMQNTQDLLK	0.2786	0.04913	0.6975	0.9366	2387
A2MG_RAT	167434	2	IQEEGTGVEETGK	0.2465	0.04396	0.8096	0.9981	873.9
A2MG_RAT	167768	3	TVEHPFSVEEFVLPK	2.528	0.1204	0.7614	0.9133	12300
A2MG_RAT	167434	3	LSFVNVDSHFR	0.2974	0.04215	0.6279	0.9294	3725
A2MG_RAT	167434	4	SFLHLESLPDKLR	0.4161	0.04151	0.594	0.9926	776.6
AATC_RAT	47216	3	APPSFFAQVPQAPPVLVFK	1.693	0.008033	0.9458	0.997	78120
AATC_RAT	47301	3	IVATTLSNPELFK	0.9837	0.06963	0.7864	0.9941	3247
AATC_RAT	47301	2	IVATTLSNPELFK	2.009	0.09051	0.5362	0.9756	3751
AATC_RAT	47301	2	TDDSQPWVLPVVR	2.07	0.05973	0.92	0.9867	4781
AATC_RAT	47301	2	NLDYVATSINEAVTK	2.329	0.1472	0.8706	0.9779	5821
AATC_RAT	47301	3	NLDYVATSINEAVTK	1.318	0.147	0.8021	0.973	10870
AATC_RAT	47301	2	NLDYVATSINEAVTKFQ	2.11	0.06423	0.7723	0.9676	1796
AATC_RAT	47301	3	NLDYVATSINEAVTKFQ	2.496	0.09121	0.6859	0.9384	4217
AATC_RAT	47301	3	APPSFFAQVPQAPPVLVFK	1.305	0.07325	0.6404	0.9678	1513
AATC_RAT	47301	3	FLFPFFDSAYQGFASGDLEK	1.03	0.02151	0.8487	0.9986	9361
AATC_RAT	47216	2	VGNLTVVGK	1.247	0.03711	0.6288	0.9891	4251
AATC_RAT	47216	2	TDDSQPWVLPVVR	2.542	0.09032	0.7914	0.9805	5313
AATC_RAT	47216	2	SCASQLVLGDNSPALR	1.816	0.03561	0.9331	0.9879	10830
AATC_RAT	47216	2	ITWSNPPAQGAR	1.438	0.0311	0.9119	0.9566	5896
AATC_RAT	47216	2	NFGLYNER	2.146	0.04919	0.9091	0.9919	9985
AATC_RAT	47301	3	IVATTLSNPELFKEWK	2.389	0.0578	0.7211	0.9875	4276
AATC_RAT	47301	3	NTPVYVSSPTWENHNGVFSAAGFK	2.117	0.05211	0.8882	0.9574	8187
AATC_RAT	47301	3	HIYLMPSGR	1.057	0.06158	0.5968	0.9542	1523
AATC_RAT	47301	2	HIYLMPSGR	1.605	0.0697	0.7636	0.9653	4093
AATC_RAT	47301	2	HIYLMPSGR	0.9063	0.05608	0.6857	0.9919	1475	(5) Oxidation (M)
AATC_RAT	47301	2	KVNLGVGAYR	1.714	0.1061	0.5706	0.9473	997.5
AATC_RAT	47301	3	KVNLGVGAYR	1.45	0.04456	0.644	0.9952	1892
AATC_RAT	47301	4	VGNLTVVGKEHDSVLR	2.948	0.09538	0.6075	0.9661	1859
AATM_RAT	48645	2	ASAELALGENSEVLK	2.186	0.04102	0.9182	0.9929	6713
AATM_RAT	48645	3	ASAELALGENSEVLK	1.352	0.0226	0.8002	0.9936	5399
AATM_RAT	48524	2	VGAFTVVCK	1.938	0.04882	0.574	0.944	7520
AATM_RAT	48524	2	FVTVQTISGTGALR	4.454	0.1925	0.8866	0.9584	9726
AATM_RAT	48524	3	FVTVQTISGTGALR	1.479	0.04724	0.6052	0.9312	3936
AATM_RAT	48524	2	NMGLYGER	1.723	0.06482	0.7993	0.995	2499
AATM_RAT	48524	3	IAATILTSPDLRK	1.323	0.02671	0.6837	0.9805	4851
AATM_RAT	48524	2	DDNGKPYVLPSVR	1.154	0.04313	0.7915	0.9968	2803
AATM_RAT	48524	3	DDNGKPYVLPSVR	1.132	0.04799	0.853	0.9987	10560
AATM_RAT	48524	2	NLDKEYLPIGGLADFCK	1.419	0.04786	0.9619	0.998	4848
AATM_RAT	48524	3	NLDKEYLPIGGLADFCK	3.125	0.07347	0.8224	0.9793	6764
AATM_RAT	48524	3	TQLVSNLKK	1.168	0.07749	0.5914	0.9958	1160
AATM_RAT	48524	3	ILIRPLYSNPPLNGAR	4.731	0.06289	0.7981	0.964	11240
AATM_RAT	48524	2	NLDKEYLPIGGLADFCK	1.238	0.07236	0.5205	0.972	998.3
AATM_RAT	48524	3	NLDKEYLPIGGLADFCK	1.42	0.1277	0.584	0.9712	3579
AATM_RAT	48524	3	ISVAGVTSGNVGYLAHAIHQVTK	1.931	0.02106	0.8675	0.9866	4144
AATM_RAT	48524	4	ISVAGVTSGNVGYLAHAIHQVTK	1.782	0.02021	0.8863	0.9942	17010
ABD12_RAT	46283	2	VQFIPFHSDLGYR	0.9066	0.05658	0.559	0.9019	1282
ABD12_RAT	46283	3	VQFIPFHSDLGYR	1.457	0.03005	0.8014	0.9925	3743
ABHEB_RAT	22858	2	AVAIDLPGLGR	1.229	0.08747	0.7133	0.9896	4245
ABHEB_RAT	22858	2	FSVLLLHGIR	1.101	0.1225	0.5038	0.9443	489.2
ABHEB_RAT	22858	3	FSVLLLHGIR	1.068	0.04467	0.9106	0.9995	2123
ACADM_RAT	47919	2	ANWYFVLTR	1.188	0.04725	0.863	0.9982	3480
ACADM_RAT	47919	2	TRPTVAAGAVGLAQR	1.343	0.09264	0.5768	0.9823	1520
ACADM_RAT	47919	3	TRPTVAAGAVGLAQR	1.276	0.04184	0.5911	0.9781	3093
ACADM_RAT	47919	4	EEIIPVAPDYDKSGEYPFPLIKR	1.712	0.07888	0.6085	0.9593	917.3
ACBP_RAT	10442	3	QATVGDVNTDRPGLLDLK	2.555	0.03809	0.8668	0.9858	12940
ACBP_RAT	10442	3	TQPTDEEMLFIYSHFK	1.508	0.0691	0.7462	0.9246	6492
ACLY_RAT	123545	3	TIAIIAEGIPEALTR	1.121	0.1902	0.6567	0.9305	1885
ACLY_RAT	123545	2	TIAIIAEGIPEALTR	1.792	0.06079	0.6761	0.9542	3263
ACLY_RAT	123843	2	YICTTSAIQNR	1.155	0.1249	0.5955	0.9791	1593
ACLY_RAT	123843	2	SGGMSNELNNIISR	1.374	0.02179	0.8139	0.9907	1606
ACLY_RAT	123545	2	QHFPATPLLDYALEVEK	1.398	0.04892	0.7169	0.9755	583.3
ACLY_RAT	123545	3	QHFPATPLLDYALEVEK	1.53	0.06599	0.6305	0.9565	3276
ACLY_RAT	123545	3	SMGFIGHYLDQK	1.764	0.09791	0.6067	0.9835	2413
ACON_RAT	87607	2	DLEDLQILIK	1.104	0.06595	0.5269	0.9434	1002
ACON_RAT	87607	2	DINQEVYNFLATAGAK	1.688	0.03333	0.919	0.9946	6409
ACON_RAT	87607	3	DINQEVYNFLATAGAK	1.29	0.02325	0.9755	0.9999	20020
ACON_RAT	87607	3	VAMQDATAQMAMLQFISSGLPK	1.573	0.008649	0.8521	0.9991	13680
ACON_RAT	87607	3	VAMQDATAQMAMLQFISSGLPK	2.425	0.08264	0.7024	0.982	2408	(3) Oxidation (M)
ACON_RAT	87607	2	VAGILTVK	1.402	0.05464	0.7092	0.9995	5025
ACON_RAT	87607	2	FNPETDFLTGK	0.9707	0.1506	0.551	0.9343	3569
ACON_RAT	87607	2	SQFTITPGSEQIR	1.601	0.0605	0.8006	0.9773	3826
ACON_RAT	87607	2	NAVTQEFGPVPDTAR	1.849	0.02518	0.8977	0.9917	14780
ACON_RAT	87607	2	VGLIGSCTNSSYEDMGR	1.668	0.0321	0.9241	0.9962	1730
ACON_RAT	87607	2	EGWPLDIR	1.649	0.08304	0.6226	0.935	3545
ACON_RAT	87607	3	NDANPETHAFVTSPEIVTALAIAGTLK	1.99	0.01163	0.8177	0.9956	11220
ACON_RAT	87607	4	NDANPETHAFVTSPEIVTALAIAGTLK	1.982	0.01143	0.9153	0.9978	10770
ACON_RAT	87820	3	DFAPGKPLNCIIK	1.091	0.1224	0.571	0.9812	6188
ACON_RAT	87820	2	DVGGIVLANACGPCIGQWDRK	1.378	0.07313	0.8306	0.9889	540.3
ACON_RAT	87820	3	DVGGIVLANACGPCIGQWDRK	1.795	0.1133	0.6696	0.9871	1990
ACON_RAT	87820	3	IVYGHLDDPANQEIER	2.802	0.05848	0.8371	0.9964	5166
ACON_RAT	87820	2	AKDINQEVYNFLATAGAK	1.95	0.06355	0.7074	0.9727	417
ACON_RAT	87820	3	AKDINQEVYNFLATAGAK	2.061	0.06031	0.6127	0.9248	2109
ACON_RAT	87820	3	GHLDNISNNLLIGAINIENGK	3.207	0.09686	0.7719	0.9784	1354
ACON_RAT	87607	2	VAMSHFEPSEYIR	6.279	0.1267	0.5966	0.9527	1690
ACON_RAT	87607	3	VAMSHFEPSEYIR	4.495	0.1551	0.7078	0.9983	4833
ACON_RAT	87607	3	VAVPSTIHCDHLIEAQLGGEK	1.629	0.04915	0.5306	0.9808	723.1
ACON_RAT	87607	4	SDFDPGQDTYQHPPKDSSGQR	1.294	0.06844	0.762	0.9876	1867
ACON_RAT	87607	3	KFKLEAPDADELPR	2.249	0.03815	0.5049	0.9521	1092
ACON_RAT	87607	5	VAVPSTIHCDHLIEAQLGGEKDLR	2.917	0.05481	0.6336	0.9643	1096
ACOT2_RAT	50571	3	DGLLDVVEALQSPLVDKK	1.272	0.07731	0.7578	0.9861	1516
ACSL1_RAT	0	3	VLQPTIFPVVPR	1.085	0.0852	0.7322	0.9925	13990
ACSL6_RAT	80390	3	LVILMEPFDDALR	-34.35	0.1921	0.6012	0.9965	2979
ACSL6_RAT	80390	3	MIVTGAAPASPTVLGFLR	1.201	0.1214	0.6601	0.9771	2823
ACSL6_RAT	80567	2	NNSIWDELFFNK	0.7705	0.04357	0.7252	0.9858	1902
ACSL6_RAT	80390	3	SEPVAQIYVHGDSLK	2.156	0.1047	0.7296	0.9013	3999
ACSL6_RAT	80390	3	GAMLTHGNVVADFSGFLK	1.244	0.03488	0.7049	0.9915	4699
ACSL6_RAT	80390	3	LAQGEYVAPEKIENIYIR	1.511	0.1081	0.7079	0.9652	1609
ACSL6_RAT	80567	3	ALRPTIFPVVPR	1.088	0.08634	0.7333	0.9923	14000
ACTA_RAT	42914	2	DLTDYLMK	1.004	0.05213	0.8657	0.999	2019
ACTA_RAT	42914	2	DLTDYLMK	1.321	0.06569	0.6512	0.982	1030	(7) Oxidation (M)
ACTA_RAT	42990	2	GILTLK	0.9309	0.04475	0.6885	0.998	629.6
ACTA_RAT	42990	2	SYELPDGQVITIGNER	3.564	0.03669	0.9891	0.982	46810
ACTA_RAT	42990	2	GILTLK	1.025	0.04928	0.9367	0.9999	32450
ACTA_RAT	42990	2	AGFAGDDAPR	0.959	0.02116	0.9365	0.9995	11170
ACTA_RAT	42914	2	DSYVGDEAQSKR	1.16	0.05863	0.6028	0.9825	259.2
ACTA_RAT	42914	3	DSYVGDEAQSKR	1.025	0.02523	0.8028	0.9953	1009
ACTA_RAT	42914	2	YPIEHGIITNWDDMEK	0.8624	0.02216	0.9386	0.9994	7875
ACTA_RAT	42914	3	YPIEHGIITNWDDMEK	1.819	0.04152	0.9068	0.99	26760
ACTA_RAT	42914	4	HQGVMVGMGQKDSYVGDEAQSKR	4.18	0.04304	0.8375	0.9984	1464
ACTA_RAT	42914	4	HQGVMVGMGQKDSYVGDEAQSKR	2.38	0.04493	0.7599	0.9961	755.3	(8) Oxidation (M)
ACTB_RAT	42584	2	DLTDYLMK	1.004	0.05213	0.8657	0.999	2019
ACTB_RAT	42584	2	DLTDYLMK	1.321	0.06569	0.6512	0.982	1030	(7) Oxidation (M)
ACTB_RAT	42584	3	VAPEEHPVLLTEAPLNPK	0.9119	0.05361	0.7625	0.9962	1995
ACTB_RAT	42584	2	DLYANTVLSGGTTMYPGIADR	2.261	0.1058	0.983	0.9814	8101
ACTB_RAT	42584	2	DLYANTVLSGGTTMYPGIADR	1.717	0.0713	0.9461	0.9959	2437	(14) Oxidation (M)
ACTB_RAT	42584	3	DLYANTVLSGGTTMYPGIADR	2.851	0.132	0.7719	0.9876	2852	(14) Oxidation (M)
ACTB_RAT	42584	2	LCYVALDFEQEMATAASSSSLEK	1.095	0.02076	0.9701	0.9941	5004
ACTB_RAT	42584	3	LCYVALDFEQEMATAASSSSLEK	1.979	0.03342	0.9074	0.9873	21690
ACTB_RAT	42584	3	LCYVALDFEQEMATAASSSSLEK	6.625	0.1275	0.607	0.9942	5196	(12) Oxidation (M)
ACTB_RAT	42584	1	DLTDYLMK	1.148	0.01842	0.9563	0.9927	12920
ACTB_RAT	42584	2	DLTDYLMK	1.135	0.02762	0.9465	0.9851	65010
ACTB_RAT	42584	2	DLTDYLMK	1.294	0.0325	0.7203	0.9941	9073	(7) Oxidation (M)
ACTB_RAT	42584	1	EITALAPSTMK	1.044	0.05494	0.9714	0.9974	3862
ACTB_RAT	42584	2	EITALAPSTMK	3.376	0.1464	0.6634	0.9591	7165
ACTB_RAT	42584	2	EITALAPSTMK	1.498	0.0247	0.7961	0.999	4788	(10) Oxidation (M)
ACTB_RAT	42584	2	DSYVGDEAQSK	0.9244	0.02344	0.7948	0.9995	3956
ACTB_RAT	42584	2	SYELPDGQVITIGNER	1.668	0.05155	0.7816	0.9785	7104
ACTB_RAT	42584	2	MDDDIAALVVDNGSGMCK	0.1646	0.1341	0.7047	0.9822	1399	(1) Oxidation (M);(16) Oxidation (M)
ACTB_RAT	42584	3	LCYVALDFEQEMATAASSSSLEK	1.186	0.04403	0.7231	0.9793	2011
ACTB_RAT	42661	2	GILTLK	1.025	0.04928	0.9367	0.9999	32450
ACTB_RAT	42661	2	AGFAGDDAPR	0.959	0.02116	0.9365	0.9995	11170
ACTB_RAT	42661	1	GYSFTTTAER	0.9667	0.0349	0.9704	0.9985	4067
ACTB_RAT	42661	2	GYSFTTTAER	3.521	0.1037	0.7663	0.954	21630
ACTB_RAT	42584	3	VAPEEHPVLLTEAPLNPK	4.059	0.1061	0.9497	0.9638	14800
ACTB_RAT	42584	4	CPEALFQPSFLGMESCGIHETTFNSIMK	1.494	0.03104	0.9163	0.9761	27030
ACTB_RAT	42584	3	CPEALFQPSFLGMESCGIHETTFNSIMK	1.754	0.01822	0.9891	0.9794	28990
ACTB_RAT	42584	4	CPEALFQPSFLGMESCGIHETTFNSIMK	1.843	0.04146	0.8263	0.9916	2130	(13) Oxidation (M)
ACTB_RAT	42584	3	CPEALFQPSFLGMESCGIHETTFNSIMK	1.666	0.03488	0.9508	0.9947	3434	(13) Oxidation (M)
ACTB_RAT	42661	2	VAPEEHPVLLTEAPLNPK	0.9612	0.03418	0.9773	0.9963	8704
ACTB_RAT	42661	3	VAPEEHPVLLTEAPLNPK	2.787	0.09517	0.8908	0.9739	12790
ACTB_RAT	42661	4	VAPEEHPVLLTEAPLNPK	0.9704	0.03233	0.9659	0.9973	25770
ACTB_RAT	42661	2	KDLYANTVLSGGTTMYPGIADR	1.381	0.02254	0.9915	0.9933	4728
ACTB_RAT	42661	3	KDLYANTVLSGGTTMYPGIADR	3.366	0.07092	0.9495	0.955	9224
ACTB_RAT	42661	2	KDLYANTVLSGGTTMYPGIADR	1.905	0.023	0.955	0.9939	933.2	(15) Oxidation (M)
ACTB_RAT	42661	3	KDLYANTVLSGGTTMYPGIADR	2.495	0.05262	0.854	0.9905	2823	(15) Oxidation (M)
ACTB_RAT	42584	2	DSYVGDEAQSKR	1.16	0.05863	0.6028	0.9825	259.2
ACTB_RAT	42584	3	DSYVGDEAQSKR	1.025	0.02523	0.8028	0.9953	1009
ACTB_RAT	42584	2	QEYDESGPSIVHR	0.8278	0.03695	0.9582	0.9994	5557
ACTB_RAT	42584	3	QEYDESGPSIVHR	2.282	0.1367	0.8627	0.9931	9656
ACTB_RAT	42584	3	AVFPSIVGRPR	1.44	0.02734	0.9442	0.9926	139400
ACTB_RAT	42584	2	HQGVMVGMGQK	1.283	0.02855	0.8302	0.9822	2346
ACTB_RAT	42584	3	HQGVMVGMGQK	1.22	0.02738	0.8125	0.9881	2632
ACTB_RAT	42584	3	TTGIVMDSGDGVTHTVPIYEGYALPHAILR	1.247	0.01644	0.9878	0.9906	5788
ACTB_RAT	42584	3	TTGIVMDSGDGVTHTVPIYEGYALPHAILR	0.07357	0.06328	0.635	0.9974	6019	(6) Oxidation (M)
ACTB_RAT	42584	4	TTGIVMDSGDGVTHTVPIYEGYALPHAILR	0.283	0.08497	0.6701	0.9004	13430	(6) Oxidation (M)
ACTG_RAT	42641	1	DLTDYLMK	1.148	0.01842	0.9563	0.9927	12920
ACTG_RAT	42641	2	DLTDYLMK	1.135	0.02762	0.9465	0.9851	65010
ACTG_RAT	42641	2	DLTDYLMK	1.294	0.0325	0.7203	0.9941	9073	(7) Oxidation (M)
ACTG_RAT	42641	1	EITALAPSTMK	1.044	0.05494	0.9714	0.9974	3862
ACTG_RAT	42641	2	EITALAPSTMK	3.376	0.1464	0.6634	0.9591	7165
ACTG_RAT	42641	2	EITALAPSTMK	1.498	0.0247	0.7961	0.999	4788	(10) Oxidation (M)
ACTG_RAT	42641	2	DSYVGDEAQSK	0.9244	0.02344	0.7948	0.9995	3956
ACTG_RAT	42641	2	SYELPDGQVITIGNER	1.668	0.05155	0.7816	0.9785	7104
ACTG_RAT	42641	3	LCYVALDFEQEMATAASSSSLEK	1.186	0.04403	0.7231	0.9793	2011
ACTN1_RAT	104951	2	LASDLLEWIR	0.6733	0.01924	0.8812	0.9975	2417
ACTN1_RAT	104951	2	VGWEQLLTTIAR	0.7475	0.01161	0.9489	0.9998	9838
ACTN1_RAT	105165	3	LASDLLEWIRR	1.025	0.0603	0.7344	0.9718	1660
ACTN4_RAT	106875	2	ETTDTDTADQVIASFK	0.8233	0.1302	0.5855	0.9298	785.2
ACTN4_RAT	106875	3	ETTDTDTADQVIASFK	0.9838	0.05517	0.6524	0.9193	1016
ACTN4_RAT	107101	2	VGWEQLLTTIAR	0.6403	0.09101	0.7603	0.9511	1043
ACTN4_RAT	106875	2	LASDLLEWIR	0.6733	0.01924	0.8812	0.9975	2417
ACTN4_RAT	106875	2	VGWEQLLTTIAR	0.7475	0.01161	0.9489	0.9998	9838
ACTN4_RAT	106875	3	LASDLLEWIRR	1.025	0.0603	0.7344	0.9718	1660
ACTN4_RAT	106875	2	ICDQWDNLGSLTHSR	0.6509	0.06384	0.6198	0.9351	295.6
ACTN4_RAT	106875	3	ICDQWDNLGSLTHSR	0.5666	0.09982	0.5463	0.9406	929.7
ACTN4_RAT	106875	3	HRDYETATLSDIK	1.179	0.08674	0.6231	0.9707	1571
ACTS_RAT	42899	2	DLTDYLMK	1.004	0.05213	0.8657	0.999	2019
[truncated: 5,112 more rows]

## Sheet: Quantified pep of rep1icate 2
Table S1. A summary of proteomics data
[truncated: 4,603 more rows]

[truncated: 1 more sheets: Quantified proteins in common]
